# Supplementary material for: Insulin-like growth factor 2 mRNA binding protein 2 regulates proliferation, migration, and angiogenesis of keratinocytes by modulating heparanase stability
Source: Bioengineered. 2021 Dec 7;12(2):11267–76. doi: 10.1080/21655979.2021.2002495 (PMC8810085; doi:10.1080/21655979.2021.2002495)
Supplement: Supplemental Material [file KBIE_A_2002495_SM3490.zip › supplementary/Supplementary_Table_1.xlsx]

## Sheet: 0 vs 7
Gene_Symbol	Gene_Name	Adjusted_p-value	logFC	AveExpr	t	P.Value	B	logCPM	type
Trem1	triggering receptor expressed on myeloid cells 1	0.0163947	11.7914	2.41409	3.22212	0.00832104	-2.33608	6.39137	mrna
Ccl3	chemokine (C-C motif) ligand 3	0.00683104	11.7455	2.06147	3.8108	0.00298894	-1.42896	5.83384	mrna
Cxcl2	chemokine (C-X-C motif) ligand 2	0.0486838	11.6768	4.08152	2.51285	0.0292109	-3.52527	8.20419	mrna
Cxcl5	chemokine (C-X-C motif) ligand 5	0.0366656	11.0038	2.18636	2.69712	0.0210828	-3.15998	5.93342	mrna
Ccl4	chemokine (C-C motif) ligand 4	0.0152517	10.3087	2.46961	3.26921	0.00765898	-2.26245	5.89085	mrna
Cxcl3	chemokine (C-X-C motif) ligand 3	0.00200088	10.1617	2.11801	4.70522	0.000679163	-0.137259	5.77177	mrna
Krt6b	keratin 6B	1.02e-05	9.72423	9.36209	10.1948	7.15e-07	6.34617	11.5982	mrna
Stfa2l1	stefin A2 like 1	0.00100535	9.71773	0.887499	5.23949	0.00029517	0.569809	4.29758	mrna
Clec4d	C-type lectin domain family 4, member d	0.000562745	9.38115	3.673	5.72603	0.000143158	1.30658	6.15263	mrna
Treml4	triggering receptor expressed on myeloid cells-like 4	0.00327571	9.30665	1.30162	4.3337	0.00124117	-0.658819	4.01465	mrna
Clec4e	C-type lectin domain family 4, member e	0.0030898	9.2049	3.3092	4.37689	0.00115604	-0.584233	6.26753	mrna
S100a8	S100 calcium binding protein A8 (calgranulin A)	0.000216551	8.9125	5.41274	6.58582	4.32e-05	2.48485	7.87109	mrna
Prokr2	prokineticin receptor 2	0.00609871	8.7384	1.85371	3.88927	0.00261421	-1.31097	3.85035	mrna
Sprr2i	small proline-rich protein 2I	0.0472118	8.67677	2.56369	2.53271	0.0282041	-3.41586	4.77945	mrna
Sprr2d	small proline-rich protein 2D	0.0140703	8.59392	3.45453	3.32129	0.00698912	-2.20949	5.46003	mrna
Sprr2b	small proline-rich protein 2B	0.0569036	8.59325	0.497705	2.40969	0.035033	-3.604	3.10053	mrna
Nlrp3	NLR family, pyrin domain containing 3	0.0015325	8.5886	4.20948	4.90499	0.000494997	0.0814011	7.19942	mrna
Csf3	colony stimulating factor 3 (granulocyte)	0.00364268	8.56425	0.208045	4.25448	0.00141486	-0.773155	3.21684	mrna
Osm	oncostatin M	0.00314129	8.53132	2.84312	4.36493	0.00117898	-0.604252	5.56722	mrna
Il1b	interleukin 1 beta	0.000165426	8.51289	5.88339	6.85111	3.04e-05	2.65991	8.6069	mrna
S100a9	S100 calcium binding protein A9 (calgranulin B)	2.97e-05	8.43122	6.46245	8.76251	3.11e-06	4.95263	8.91339	mrna
Trem3	triggering receptor expressed on myeloid cells 3	0.0081715	8.16027	0.781884	3.6891	0.00368402	-1.61356	3.59309	mrna
Lce3b	late cornified envelope 3B	0.0240857	8.05352	0.98723	2.97098	0.0129714	-2.7289	3.16678	mrna
Sprr1b	small proline-rich protein 1B	0.00539474	7.99968	4.67339	3.97413	0.00226339	-1.30169	6.48651	mrna
Fam71a	family with sequence similarity 71, member A	0.000495135	7.96781	-0.67998	5.83824	0.000121728	1.29616	2.04938	mrna
Stfa2	stefin A2	0.00106638	7.95713	2.05999	5.19335	0.000316689	0.509967	3.81271	mrna
Cyp4f18	cytochrome P450, family 4, subfamily f, polypeptide 18	0.00562622	7.81402	3.22982	3.94461	0.0023795	-1.37244	5.86898	mrna
Olfr222	olfactory receptor 222	0.000285104	7.7328	-0.726362	6.33243	6.08e-05	1.84937	1.78092	mrna
Spp1	secreted phosphoprotein 1	0.00116385	7.65125	5.72488	5.12151	0.000353573	0.0802984	7.98882	mrna
2610528A11Rik	RIKEN cDNA 2610528A11 gene	0.00423526	7.5949	1.59288	4.1454	0.00169667	-0.931899	3.25293	mrna
Lrrc15	leucine rich repeat containing 15	6.48e-05	7.58168	6.84398	7.83062	8.99e-06	3.95833	8.69232	mrna
Mmp10	matrix metallopeptidase 10	0.0377693	7.49334	1.01115	2.67742	0.0218319	-3.18817	2.85807	mrna
Sprr2e	small proline-rich protein 2E	0.0386866	7.43843	1.32934	2.66163	0.0224512	-3.21406	3.26506	mrna
Lce3e	late cornified envelope 3E	0.0753967	7.39552	0.81806	2.22514	0.0483821	-3.88287	2.83072	mrna
Ptgs2	prostaglandin-endoperoxide synthase 2	0.000136076	7.36537	5.32256	7.04184	2.38e-05	2.88579	7.63036	mrna
Akr1d1	aldo-keto reductase family 1, member D1	0.032075	7.35406	1.64686	2.78325	0.0180962	-3.02329	3.37275	mrna
Sprr2h	small proline-rich protein 2H	0.0160021	7.27673	1.82924	3.23812	0.00808983	-2.3104	3.47826	mrna
Fpr1	formyl peptide receptor 1	0.0107376	7.21698	1.19769	3.50507	0.00506803	-1.89615	3.2854	mrna
Pla2g4d	phospholipase A2, group IVD	0.054434	7.19894	1.85304	2.43913	0.033265	-3.5612	3.62748	mrna
Lce3a	late cornified envelope 3A	0.00920775	7.16882	0.247521	3.60734	0.00424319	-1.73809	2.21093	mrna
Plekhg4	pleckstrin homology domain containing, family G (with RhoGef domain) member 4	5.65e-05	7.13314	1.76937	7.98619	7.49e-06	3.42497	3.32683	mrna
Slpi	secretory leukocyte peptidase inhibitor	0.00546272	7.1072	3.29946	3.96461	0.00230019	-1.29042	5.02244	mrna
Mrgpra2b	MAS-related GPR, member A2B	0.000470959	7.07141	-0.377791	5.88398	0.000114	1.34867	1.91123	mrna
Tmprss11b	transmembrane protease, serine 11B	0.00135511	7.0258	2.36795	5.00071	0.000426231	0.300655	3.82865	mrna
Slfn4	schlafen 4	0.000488073	7.0123	5.34734	5.85059	0.000119588	1.21806	7.40078	mrna
Mrgpra2a	MAS-related GPR, member A2A	5.09e-05	6.98641	-1.49364	8.10528	6.52e-06	3.50265	1.0024	mrna
Brinp3	bone morphogenetic protein/retinoic acid inducible neural specific 3	0.000921543	6.98216	2.92658	5.30843	0.000265865	0.751049	4.38747	mrna
Hdc	histidine decarboxylase	6.66e-05	6.93178	4.87061	7.80368	9.29e-06	3.84059	7.19043	mrna
Astl	astacin-like metalloendopeptidase (M12 family)	0.0011302	6.89023	-1.17131	5.14489	0.000341093	0.438343	1.05716	mrna
P4ha3	procollagen-proline, 2-oxoglutarate 4-dioxygenase (proline 4-hydroxylase), alpha polypeptide III	0.000416437	6.88198	2.33961	5.99283	9.76e-05	1.52663	3.75556	mrna
Cxcl1	chemokine (C-X-C motif) ligand 1	0.0015325	6.81522	2.71872	4.90495	0.000495029	0.177447	4.64539	mrna
Olfm4	olfactomedin 4	7.69e-05	6.72171	-1.53768	7.65289	1.11e-05	3.11539	0.746934	mrna
Tubb3	tubulin, beta 3 class III	0.0208695	6.72059	1.6455	3.06419	0.0109977	-2.58356	3.15275	mrna
Ccr1l1	chemokine (C-C motif) receptor 1-like 1	0.000365938	6.69805	-0.333694	6.10769	8.31e-05	1.60263	1.81368	mrna
Ccr1	chemokine (C-C motif) receptor 1	8.2e-06	6.68126	5.08599	10.5033	5.33e-07	6.77023	6.92786	mrna
Sprr2k	small proline-rich protein 2K	0.0128213	6.66688	0.202592	3.38428	0.00625826	-2.08118	1.86774	mrna
Mmp13	matrix metallopeptidase 13	0.0492411	6.6187	4.18367	2.50523	0.0296064	-3.813	5.82612	mrna
Cd300lf	CD300 antigen like family member F	0.00310551	6.59971	2.16717	4.37347	0.00116256	-0.596174	3.9155	mrna
Defb3	defensin beta 3	0.0482698	6.54732	0.412462	2.5184	0.0289259	-3.43496	2.32983	mrna
Krt16	keratin 16	2.26e-06	6.48889	8.92643	12.7607	7.54e-08	8.50339	10.275	mrna
Prl2c3	prolactin family 2, subfamily c, member 3	0.0359521	6.47761	1.35773	2.71023	0.0205982	-3.13728	2.8727	mrna
Tnc	tenascin C	2.24e-07	6.46999	9.3805	19.4353	9.63e-10	13.0149	10.6927	mrna
Tnn	tenascin N	9.57e-07	6.30583	7.50931	14.7234	1.74e-08	10.1259	8.81274	mrna
Cemip	cell migration inducing protein, hyaluronan binding	3.62e-05	6.26747	4.23005	8.51479	4.09e-06	4.76864	5.47	mrna
Treml2	triggering receptor expressed on myeloid cells-like 2	0.0036351	6.22674	1.18676	4.25627	0.00141066	-0.759008	3.05694	mrna
Tmprss11d	transmembrane protease, serine 11d	0.000724877	6.19187	0.599051	5.50589	0.000197789	0.894305	1.84969	mrna
Fam71f1	family with sequence similarity 71, member F1	8.58e-06	6.00883	-1.79994	10.4375	5.67e-07	5.01026	-0.00127649	mrna
Ccrl2	chemokine (C-C motif) receptor-like 2	3.87e-05	6.00436	3.8065	8.43664	4.47e-06	4.67488	5.71997	mrna
Ptx3	pentraxin related gene	0.000931914	6.00198	2.19845	5.3004	0.000269114	0.749885	3.37143	mrna
Gjb6	gap junction protein, beta 6	0.000423557	5.99766	4.68981	5.97667	9.99e-05	1.55328	5.9371	mrna
Prok2	prokineticin 2	0.000218291	5.99629	-2.23157	6.5782	4.36e-05	2.07402	0.0680018	mrna
Olfr223	olfactory receptor 223	8.98e-05	5.98996	-1.59909	7.4811	1.37e-05	2.93472	0.0714432	mrna
Nos2	nitric oxide synthase 2, inducible	0.00013778	5.94959	2.78348	7.02887	2.42e-05	3.06454	4.59575	mrna
Il23a	interleukin 23, alpha subunit p19	0.00797779	5.89219	-0.00118529	3.70551	0.00358129	-1.58848	1.91469	mrna
Ltf	lactotransferrin	0.000751491	5.86946	-0.70738	5.47722	0.000206397	0.852744	0.860033	mrna
Mgarp	mitochondria localized glutamic acid rich protein	0.00153055	5.84567	-0.0309932	4.90617	0.000494083	0.122028	1.18628	mrna
Gm5150	predicted gene 5150	0.0399823	5.84365	0.646869	2.64099	0.0232874	-3.25723	2.3288	mrna
Gjb2	gap junction protein, beta 2	3.69e-06	5.78623	6.92491	11.813	1.65e-07	7.79406	8.08044	mrna
B430306N03Rik	RIKEN cDNA B430306N03 gene	9.35e-05	5.75077	2.2408	7.43508	1.45e-05	3.41443	3.38625	mrna
Tdh	L-threonine dehydrogenase	0.00150922	5.74263	3.11799	4.91689	0.000485847	0.212007	4.33132	mrna
Adamts4	a disintegrin-like and metallopeptidase (reprolysin type) with thrombospondin type 1 motif, 4	2.39e-05	5.73482	4.51008	9.04604	2.29e-06	5.35004	5.62516	mrna
Cdhr1	cadherin-related family member 1	0.0167204	5.72526	-0.152031	3.20904	0.00851517	-2.35087	1.22094	mrna
Il24	interleukin 24	0.00232329	5.71692	-1.33256	4.59056	0.000816424	-0.31221	0.100612	mrna
Nr4a3	nuclear receptor subfamily 4, group A, member 3	0.00413178	5.69164	2.18031	4.16278	0.0016481	-0.98963	3.75893	mrna
Fetub	fetuin beta	0.00086994	5.68491	1.6733	5.35635	0.000247321	0.78632	2.76898	mrna
Adamts16	a disintegrin-like and metallopeptidase (reprolysin type) with thrombospondin type 1 motif, 16	0.0009562	5.67257	2.93142	5.27948	0.000277774	0.739842	4.20081	mrna
Klk13	kallikrein related-peptidase 13	8.76e-05	5.66066	3.23667	7.50522	1.33e-05	3.62372	4.33556	mrna
Col12a1	collagen, type XII, alpha 1	1.99e-08	5.65913	10.6885	30.01	9.61e-12	17.5904	11.8189	mrna
Serpine1	serine (or cysteine) peptidase inhibitor, clade E, member 1	7.8e-06	5.62585	5.45304	10.5834	4.94e-07	6.79365	6.65891	mrna
Wee2	WEE1 homolog 2 (S. pombe)	0.000326356	5.61994	-1.80858	6.20832	7.22e-05	1.66843	-0.229863	mrna
Cd14	CD14 antigen	7.57e-06	5.6027	6.23902	10.6331	4.72e-07	6.63639	7.90291	mrna
Tnfsf11	tumor necrosis factor (ligand) superfamily, member 11	0.00608283	5.59764	0.0501806	3.89136	0.00260489	-1.30858	1.36126	mrna
2300002M23Rik	RIKEN cDNA 2300002M23 gene	0.00963124	5.59688	-0.998251	3.5771	0.00447153	-1.78239	0.525421	mrna
Olfr225	olfactory receptor 225	0.00112669	5.58629	-2.01361	5.14796	0.000339491	0.421073	-0.23818	mrna
Trim30b	tripartite motif-containing 30B	0.000827067	5.55404	-0.150578	5.39681	0.000232739	0.770632	1.53402	mrna
Mcemp1	mast cell expressed membrane protein 1	0.000547694	5.51946	1.83146	5.74967	0.00013833	1.39725	3.47825	mrna
Mgam	maltase-glucoamylase	0.00267501	5.5084	0.989835	4.483	0.00097191	-0.418826	2.28696	mrna
Sell	selectin, lymphocyte	0.000662205	5.50469	3.43997	5.5812	0.000176948	1.00342	4.95419	mrna
Sh2d5	SH2 domain containing 5	0.00066719	5.4904	1.67257	5.57422	0.000178776	1.14182	2.86642	mrna
Steap1	six transmembrane epithelial antigen of the prostate 1	7.31e-05	5.47825	1.14587	7.70728	1.04e-05	3.41312	2.22253	mrna
F10	coagulation factor X	0.000369103	5.47203	1.83223	6.09938	8.4e-05	1.8545	3.12089	mrna
Mmp1b	matrix metallopeptidase 1b (interstitial collagenase)	2.62e-05	5.47033	-1.44581	8.92865	2.6e-06	4.03507	-0.302724	mrna
Fcgr4	Fc receptor, IgG, low affinity IV	0.0084858	5.44999	2.01489	3.66247	0.00385729	-1.73573	3.18842	mrna
Csf3r	colony stimulating factor 3 receptor (granulocyte)	3.14e-05	5.43907	4.82361	8.69281	3.36e-06	4.81282	6.31991	mrna
Padi1	peptidyl arginine deiminase, type I	0.0227732	5.42714	0.0311042	3.00776	0.0121531	-2.65923	1.70105	mrna
Disp2	dispatched homolog 2 (Drosophila)	0.000172915	5.41287	-0.188651	6.80355	3.24e-05	2.31704	0.849971	mrna
Stfa3	stefin A3	3.22e-05	5.38173	6.20835	8.65529	3.5e-06	4.78393	7.47004	mrna
Prss35	protease, serine 35	0.00119986	5.37838	5.44296	5.09689	0.00036724	0.227753	7.14334	mrna
Nlrp6	NLR family, pyrin domain containing 6	6.4e-05	5.37325	-1.89018	7.84383	8.85e-06	3.24485	-0.0597755	mrna
Trpm2	transient receptor potential cation channel, subfamily M, member 2	0.000681902	5.35792	2.05212	5.55784	0.00018315	1.13344	3.1782	mrna
Clec7a	C-type lectin domain family 7, member a	3.04e-05	5.34187	4.39695	8.72858	3.23e-06	4.97047	5.58109	mrna
Fpr2	formyl peptide receptor 2	0.00254131	5.31896	2.03746	4.52158	0.000912824	-0.437088	3.5214	mrna
Klra2	killer cell lectin-like receptor, subfamily A, member 2	0.00228257	5.30696	1.43424	4.6036	0.000799442	-0.249334	2.79886	mrna
9830107B12Rik	RIKEN cDNA 9830107B12 gene	0.00816708	5.30636	0.568769	3.6895	0.00368146	-1.63355	2.08306	mrna
Upp1	uridine phosphorylase 1	7.95e-05	5.30611	3.32918	7.61589	1.16e-05	3.75254	4.69965	mrna
Tcf23	transcription factor 23	0.00505318	5.30213	0.206844	4.02075	0.00209188	-1.11774	1.31321	mrna
Nts	neurotensin	0.00182123	5.285	-0.257685	4.77512	0.000607619	-0.0460513	1.28248	mrna
Amer2	APC membrane recruitment 2	0.00465786	5.26727	-1.35948	4.07859	0.00189774	-1.03303	0.550367	mrna
Hhipl1	hedgehog interacting protein-like 1	8.56e-05	5.2645	3.24719	7.5301	1.29e-05	3.64273	4.25586	mrna
Srgn	serglycin	4.69e-06	5.25928	6.29818	11.4253	2.3e-07	7.36317	7.84365	mrna
Ppbp	pro-platelet basic protein	0.00853648	5.25714	0.642337	3.6584	0.00388444	-1.70026	2.23014	mrna
Mest	mesoderm specific transcript	5.08e-05	5.235	5.20663	8.10813	6.5e-06	4.19529	6.21077	mrna
Tmprss11a	transmembrane protease, serine 11a	0.00853648	5.22348	1.00183	3.65844	0.00388419	-1.66412	2.03349	mrna
Sox11	SRY (sex determining region Y)-box 11	0.000621378	5.20731	1.46701	5.63726	0.000162955	1.16397	2.43497	mrna
Slc2a3	solute carrier family 2 (facilitated glucose transporter), member 3	0.000230175	5.1555	4.55314	6.5315	4.64e-05	1.99331	6.32827	mrna
Il21r	interleukin 21 receptor	0.00435478	5.13472	1.17825	4.12631	0.00175175	-0.954203	2.20226	mrna
Samsn1	SAM domain, SH3 domain and nuclear localization signals, 1	2.82e-05	5.11841	3.81576	8.82772	2.9e-06	5.07484	5.21612	mrna
Rab20	RAB20, member RAS oncogene family	0.000251268	5.11574	1.78365	6.45248	5.17e-05	2.33294	3.17345	mrna
Cpn2	carboxypeptidase N, polypeptide 2	0.000175321	5.10572	-0.69438	6.78908	3.3e-05	2.23738	0.385482	mrna
Sfrp2	secreted frizzled-related protein 2	2.95e-06	5.10266	6.4753	12.2232	1.17e-07	8.21223	7.53883	mrna
Olr1	oxidized low density lipoprotein (lectin-like) receptor 1	3.19e-05	5.09381	1.09822	8.66786	3.45e-06	4.71216	2.69484	mrna
Fam71f2	family with sequence similarity 71, member F2	7.65e-05	5.07861	0.332254	7.66087	1.1e-05	3.6001	2.21904	mrna
Agtr2	angiotensin II receptor, type 2	0.0495694	5.04153	2.54305	2.50042	0.0298585	-3.66817	3.75572	mrna
Kcnv2	potassium channel, subfamily V, member 2	0.01272	5.01365	-0.709766	3.38969	0.00619927	-2.07108	0.843799	mrna
Nrg1	neuregulin 1	0.000416883	4.99905	0.816158	5.99159	9.78e-05	1.51384	1.7177	mrna
Serpinb3a	serine (or cysteine) peptidase inhibitor, clade B (ovalbumin), member 3A	0.0572442	4.93166	3.12128	2.40554	0.03529	-4.04302	4.37354	mrna
Nlrp12	NLR family, pyrin domain containing 12	0.0102286	4.91977	0.0892725	3.53668	0.00479679	-1.91673	2.06343	mrna
Nlrp12	NLR family, pyrin domain containing 12	0.0102286	4.91977	0.0892725	3.53668	0.00479679	-1.91673	2.06343	mrna
Nlrp12	NLR family, pyrin domain containing 12	0.0102286	4.91977	0.0892725	3.53668	0.00479679	-1.91673	2.06343	mrna
Nlrp12	NLR family, pyrin domain containing 12	0.0102286	4.91977	0.0892725	3.53668	0.00479679	-1.91673	2.06343	mrna
Igf2bp1	insulin-like growth factor 2 mRNA binding protein 1	0.00106995	4.91267	-0.0112553	5.19071	0.000317968	0.489038	0.897726	mrna
Timp1	tissue inhibitor of metalloproteinase 1	9.97e-07	4.88401	5.20478	14.4976	2.04e-08	10.0063	6.14795	mrna
Esm1	endothelial cell-specific molecule 1	0.000698571	4.85791	0.753097	5.537	0.000188878	0.99606	1.63964	mrna
Havcr1	hepatitis A virus cellular receptor 1	0.00132944	4.85077	-0.56234	5.01525	0.000416703	0.253823	0.378987	mrna
Adam12	a disintegrin and metallopeptidase domain 12 (meltrin alpha)	2.16e-07	4.83624	7.80281	20.4146	5.74e-10	13.553	8.78543	mrna
Gabrb3	gamma-aminobutyric acid (GABA) A receptor, subunit beta 3	0.00613313	4.83236	1.40287	3.88502	0.0026332	-1.31686	2.66748	mrna
Il1f6	interleukin 1 family, member 6	0.00832754	4.80761	3.53328	3.67575	0.00376986	-1.94714	4.5468	mrna
Retnlg	resistin like gamma	0.00316766	4.80572	-0.175846	4.35806	0.00119237	-0.612433	2.01277	mrna
Ptprn	protein tyrosine phosphatase, receptor type, N	5.65e-05	4.80428	1.89723	7.98552	7.49e-06	4.04269	2.7683	mrna
Krt6a	keratin 6A	2.68e-06	4.79925	10.5405	12.4204	9.92e-08	8.14313	11.458	mrna
Sycp2	synaptonemal complex protein 2	0.00452876	4.77626	0.637347	4.09826	0.0018361	-1.05438	2.36979	mrna
Col24a1	collagen, type XXIV, alpha 1	2.26e-06	4.76463	4.72233	12.766	7.51e-08	8.70707	5.56802	mrna
Abca13	ATP-binding cassette, sub-family A (ABC1), member 13	0.002797	4.76302	-0.303355	4.44882	0.0010276	-0.486419	1.06597	mrna
Tnf	tumor necrosis factor	2.61e-05	4.75769	3.46215	8.93341	2.59e-06	5.1751	4.91698	mrna
Tctex1d4	Tctex1 domain containing 4	0.000306506	4.75436	-0.151497	6.26672	6.66e-05	1.8229	0.998228	mrna
Plod2	procollagen lysine, 2-oxoglutarate 5-dioxygenase 2	7.93e-06	4.74555	4.55956	10.559	5.06e-07	6.83311	5.39242	mrna
Gpr176	G protein-coupled receptor 176	6.77e-06	4.72717	3.09217	10.8138	3.99e-07	6.9231	3.9239	mrna
Ccno	cyclin O	0.00386437	4.72285	-1.06448	4.21085	0.0015212	-0.841014	0.50603	mrna
Hcar2	hydroxycarboxylic acid receptor 2	4.04e-05	4.71443	6.3102	8.3878	4.72e-06	4.09684	7.94687	mrna
Olfr164	olfactory receptor 164	0.00912552	4.70159	-0.685385	3.61364	0.00419712	-1.72698	0.450499	mrna
Plek	pleckstrin	2e-06	4.69978	6.9083	13.0207	6.14e-08	8.7018	8.04032	mrna
Fasl	Fas ligand (TNF superfamily, member 6)	0.00410534	4.66788	-0.223677	4.16849	0.00163246	-0.89347	1.00457	mrna
Lhx8	LIM homeobox protein 8	0.00185585	4.60677	0.799343	4.76072	0.000621681	-0.0625875	1.70654	mrna
A530064D06Rik	RIKEN cDNA A530064D06 gene	0.00170515	4.60248	1.78451	4.82404	0.000562313	0.0552674	2.74914	mrna
Cbln2	cerebellin 2 precursor protein	0.00088095	4.59784	-0.720537	5.3464	0.000251058	0.637974	0.499645	mrna
Serpina9	serine (or cysteine) peptidase inhibitor, clade A (alpha-1 antiproteinase, antitrypsin), member 9	0.0164908	4.58922	1.49889	3.21826	0.0083778	-2.41094	2.45496	mrna
Chga	chromogranin A	0.00271704	4.58541	1.29059	4.47133	0.000990549	-0.436507	2.16928	mrna
Arg1	arginase, liver	0.00139159	4.57069	6.52382	4.97971	0.000440404	-0.684595	7.69668	mrna
Cd177	CD177 antigen	0.0218284	4.56357	-1.15163	3.03505	0.0115797	-2.61722	0.225025	mrna
Bcl2a1b	B cell leukemia/lymphoma 2 related protein A1b	0.000753848	4.55495	2.86062	5.47461	0.0002072	0.951772	3.6951	mrna
A2m	alpha-2-macroglobulin	0.0317057	4.54166	-1.49545	2.79109	0.0178463	-2.98356	-0.0844737	mrna
Gpr35	G protein-coupled receptor 35	3.28e-06	4.50792	4.30591	12.0156	1.39e-07	8.10641	5.20792	mrna
Slc15a3	solute carrier family 15, member 3	5.03e-05	4.49107	4.03135	8.12049	6.4e-06	4.21077	5.05773	mrna
Nfkbid	nuclear factor of kappa light polypeptide gene enhancer in B cells inhibitor, delta	9.43e-05	4.47548	3.02668	7.42581	1.47e-05	3.46826	4.29444	mrna
Tmprss11g	transmembrane protease, serine 11g	2.68e-05	4.47221	3.29756	8.89896	2.69e-06	5.19939	4.10043	mrna
Dntt	deoxynucleotidyltransferase, terminal	0.0126182	4.46115	-0.893274	3.39529	0.00613885	-2.05809	0.190844	mrna
B3gnt5	UDP-GlcNAc:betaGal beta-1,3-N-acetylglucosaminyltransferase 5	2.51e-05	4.41778	2.07924	8.98663	2.44e-06	5.24335	3.15197	mrna
Thbs4	thrombospondin 4	0.00990839	4.40755	4.98033	3.55744	0.00462683	-2.79514	6.15354	mrna
Glis3	GLIS family zinc finger 3	5.1e-06	4.39454	3.80176	11.2888	2.6e-07	7.44863	4.55341	mrna
F7	coagulation factor VII	0.000157279	4.36219	0.896975	6.89956	2.86e-05	2.66971	1.62806	mrna
Fosl1	fos-like antigen 1	0.00384571	4.34178	0.731386	4.21481	0.0015112	-0.823164	1.65735	mrna
Thbs1	thrombospondin 1	1.84e-06	4.34082	8.5604	13.1794	5.43e-08	8.76763	9.4824	mrna
Cxcr4	chemokine (C-X-C motif) receptor 4	2.16e-07	4.31184	4.51734	19.9137	7.46e-10	13.139	5.26513	mrna
Cpn1	carboxypeptidase N, polypeptide 1	0.00210538	4.29832	-0.445643	4.66449	0.000724907	-0.208354	0.368665	mrna
Lcn2	lipocalin 2	0.0378465	4.29653	1.2624	2.67613	0.0218818	-3.62636	3.28628	mrna
Plaur	plasminogen activator, urokinase receptor	8.01e-07	4.27393	4.76732	15.227	1.23e-08	10.5042	5.71969	mrna
Prnd	prion protein dublet	3.79e-06	4.26468	3.4826	11.7559	1.73e-07	7.81704	4.17708	mrna
Gsdmc	gasdermin C	0.00150379	4.26131	4.65802	4.91979	0.000483641	-0.247034	5.50836	mrna
Dusp2	dual specificity phosphatase 2	0.000190663	4.258	2.2293	6.70746	3.67e-05	2.64555	3.26396	mrna
Fcrlb	Fc receptor-like B	0.00013071	4.2574	-0.0900568	7.08091	2.26e-05	2.72192	0.755027	mrna
Nrk	Nik related kinase	0.0161796	4.25548	1.32146	3.23062	0.00819737	-2.31735	2.98486	mrna
Il6	interleukin 6	0.0254763	4.25242	0.411382	2.93379	0.0138555	-2.88523	1.60371	mrna
Adam8	a disintegrin and metallopeptidase domain 8	9.91e-07	4.24462	6.04797	14.5442	1.97e-08	9.94176	6.91499	mrna
A530032D15Rik	RIKEN cDNA A530032D15Rik gene	0.00013772	4.2159	2.07487	7.02965	2.42e-05	3.06679	2.97525	mrna
Slc7a11	solute carrier family 7 (cationic amino acid transporter, y+ system), member 11	8.59e-07	4.20729	5.45928	15.0103	1.43e-08	10.302	6.45951	mrna
Fhl2	four and a half LIM domains 2	2.91e-06	4.2045	4.16592	12.2498	1.14e-07	8.28256	4.88384	mrna
Stx11	syntaxin 11	7.81e-07	4.19931	4.2264	15.3719	1.11e-08	10.608	5.27105	mrna
Col11a1	collagen, type XI, alpha 1	0.000135732	4.16441	4.92524	7.04488	2.37e-05	2.7758	5.67499	mrna
Bcan	brevican	0.00125363	4.16348	-0.0453185	5.06002	0.000388758	0.33977	0.690291	mrna
Fbn2	fibrillin 2	5.07e-07	4.14998	7.23608	16.7111	4.68e-09	11.4237	8.17081	mrna
Prg4	proteoglycan 4 (megakaryocyte stimulating factor, articular superficial zone protein)	0.00645049	4.14791	2.61706	3.84971	0.00279659	-1.71743	3.56097	mrna
Sirpb1b	signal-regulatory protein beta 1B	0.00268146	4.14681	2.18098	4.48082	0.000975361	-0.60636	3.1883	mrna
AW551984	expressed sequence AW551984	1.66e-05	4.11656	5.08715	9.52864	1.39e-06	5.70875	5.79546	mrna
Hc	hemolytic complement	0.014691	4.10891	0.0219593	3.29373	0.0073359	-2.21657	0.930411	mrna
Atp1a3	ATPase, Na+/K+ transporting, alpha 3 polypeptide	1.67e-05	4.10079	1.97897	9.51773	1.4e-06	5.56216	2.62871	mrna
Il18rap	interleukin 18 receptor accessory protein	7.72e-05	4.09638	3.41056	7.64876	1.12e-05	3.68672	4.3934	mrna
Unc5c	unc-5 netrin receptor C	0.000633421	4.07542	3.64562	5.62167	0.000166724	1.105	4.49553	mrna
Apln	apelin	6.46e-05	4.07317	3.93155	7.83563	8.94e-06	3.93977	4.61292	mrna
Fibin	fin bud initiation factor homolog (zebrafish)	2.87e-06	4.0592	5.38038	12.2685	1.12e-07	8.25754	6.06034	mrna
Fcrla	Fc receptor-like A	0.0243571	4.05144	-0.113725	2.96358	0.0131427	-2.75074	0.826183	mrna
Fbxo48	F-box protein 48	0.000365182	4.0483	1.82631	6.10982	8.28e-05	1.84966	2.95002	mrna
Clec2e	C-type lectin domain family 2, member e	0.000230702	4.04727	0.986909	6.52828	4.66e-05	2.36978	1.72314	mrna
Pdcd1	programmed cell death 1	0.0368701	4.02735	-0.19333	2.69352	0.0212175	-3.15261	0.717332	mrna
Ptger2	prostaglandin E receptor 2 (subtype EP2)	6.89e-06	4.02606	1.49836	10.7852	4.1e-07	6.67504	2.28943	mrna
Trem2	triggering receptor expressed on myeloid cells 2	0.000293771	4.02462	3.50223	6.30497	6.32e-05	2.06722	4.23019	mrna
Sprr2a2	small proline-rich protein 2A2	0.000190145	4.02427	5.21047	6.7114	3.65e-05	2.27914	5.95689	mrna
Tfpi2	tissue factor pathway inhibitor 2	1.78e-06	4.01906	3.17065	13.2474	5.15e-08	8.80762	3.81864	mrna
Bcl2a1a	B cell leukemia/lymphoma 2 related protein A1a	0.0113556	4.01469	0.917088	3.46821	0.00540433	-2.0284	1.71889	mrna
Mmp8	matrix metallopeptidase 8	0.00545799	4.01309	0.682571	3.9656	0.00229632	-1.26766	1.76716	mrna
Smox	spermine oxidase	5.58e-07	3.99766	5.11731	16.3426	5.9e-09	11.2313	5.87934	mrna
Csrnp1	cysteine-serine-rich nuclear protein 1	1.75e-06	3.98912	5.49155	13.2748	5.04e-08	8.968	6.52225	mrna
Gprc5d	G protein-coupled receptor, family C, group 5, member D	0.0376895	3.96981	-0.76889	2.67883	0.0217775	-3.14695	0.84358	mrna
Rptn	repetin	2.88e-05	3.96853	8.94925	8.801	2.99e-06	4.49944	9.74703	mrna
Inhba	inhibin beta-A	0.000333844	3.94259	2.31713	6.18889	7.42e-05	1.95837	3.05631	mrna
Mmp9	matrix metallopeptidase 9	0.000508771	3.92633	5.13603	5.81432	0.000125992	0.855311	5.90735	mrna
Arg2	arginase type II	3.46e-06	3.91841	3.87417	11.9229	1.5e-07	8.01013	4.80766	mrna
Gad1	glutamate decarboxylase 1	0.0130426	3.91173	0.171599	3.37274	0.00638606	-2.19896	1.40738	mrna
Pacsin1	protein kinase C and casein kinase substrate in neurons 1	0.0286368	3.9097	-0.387418	2.85822	0.0158427	-2.89306	0.495304	mrna
Tnfsf14	tumor necrosis factor (ligand) superfamily, member 14	0.00112952	3.89638	1.16031	5.14558	0.000340731	0.497003	2.38373	mrna
Slc11a1	solute carrier family 11 (proton-coupled divalent metal ion transporters), member 1	6.52e-07	3.88819	4.89925	15.8887	7.91e-09	10.9478	5.5418	mrna
Sh2d3c	SH2 domain containing 3C	6.16e-06	3.84889	3.93243	10.9736	3.45e-07	7.15177	4.82869	mrna
Cd80	CD80 antigen	7.25e-05	3.84606	2.09411	7.71493	1.03e-05	3.88471	2.79177	mrna
Ppp1r3b	protein phosphatase 1, regulatory (inhibitor) subunit 3B	2.86e-05	3.81888	4.58452	8.80816	2.96e-06	4.8457	5.38183	mrna
S100a7a	S100 calcium binding protein A7A	0.00337549	3.78627	1.16215	4.3109	0.00128875	-0.720399	1.8853	mrna
Tlr13	toll-like receptor 13	1.15e-05	3.76405	5.08954	10.029	8.41e-07	6.12473	5.7383	mrna
Basp1	brain abundant, membrane attached signal protein 1	5.11e-07	3.75849	5.44166	16.6226	4.95e-09	11.3957	6.07866	mrna
Ier3	immediate early response 3	1.02e-06	3.73302	5.73311	14.4393	2.13e-08	9.8319	6.71083	mrna
Adra2b	adrenergic receptor, alpha 2b	0.0012535	3.72236	0.816956	5.0606	0.000388409	0.404241	1.85316	mrna
Col8a1	collagen, type VIII, alpha 1	2.3e-06	3.71323	6.34735	12.7275	7.74e-08	8.53473	7.01653	mrna
Car2	carbonic anhydrase 2	0.00818816	3.70186	3.5287	3.68765	0.00369322	-2.22674	4.27526	mrna
Ccr7	chemokine (C-C motif) receptor 7	0.00643701	3.69027	1.3252	3.85141	0.0027885	-1.45718	1.98417	mrna
Fgr	FGR proto-oncogene, Src family tyrosine kinase	0.000334261	3.68034	4.09294	6.18756	7.43e-05	1.55934	4.8833	mrna
Loxl3	lysyl oxidase-like 3	4.14e-07	3.67883	5.1856	17.393	3.08e-09	11.8844	5.74221	mrna
Pilra	paired immunoglobin-like type 2 receptor alpha	0.00157054	3.67784	2.43811	4.88622	0.000509804	0.0328783	3.08516	mrna
Tnfrsf9	tumor necrosis factor receptor superfamily, member 9	0.00555526	3.67452	0.86655	3.95342	0.00234423	-1.30718	1.71995	mrna
Vipr2	vasoactive intestinal peptide receptor 2	0.0292228	3.65321	2.28235	2.84512	0.0162152	-3.36716	3.04827	mrna
Srsf12	serine/arginine-rich splicing factor 12	0.00043767	3.6344	-0.494334	5.94907	0.000103891	1.57246	0.511235	mrna
Zfp618	zinc finger protein 618	9.02e-05	3.63349	1.13446	7.47702	1.38e-05	3.41046	1.69116	mrna
Slc1a2	solute carrier family 1 (glial high affinity glutamate transporter), member 2	4.36e-05	3.61931	1.86434	8.29424	5.25e-06	4.5398	2.62144	mrna
Il1rn	interleukin 1 receptor antagonist	4.71e-06	3.60789	5.94863	11.4084	2.34e-07	7.28649	6.89786	mrna
Bdkrb1	bradykinin receptor, beta 1	0.00257656	3.6064	0.181071	4.51156	0.000927796	-0.376981	0.973706	mrna
Hmox1	heme oxygenase 1	7.92e-07	3.57897	6.54405	15.2996	1.17e-08	10.4454	7.10185	mrna
Sorcs2	sortilin-related VPS10 domain containing receptor 2	8.63e-06	3.55875	5.59798	10.4226	5.75e-07	6.50512	6.20644	mrna
Chil1	chitinase-like 1	0.000143199	3.55305	4.96115	6.9918	2.54e-05	2.56511	5.57193	mrna
Cd300lb	CD300 antigen like family member B	1.11e-06	3.53239	3.62056	14.2821	2.38e-08	9.79177	4.13638	mrna
Podnl1	podocan-like 1	0.00186816	3.51391	2.06106	4.75534	0.000627023	-0.0570005	2.74118	mrna
Marcksl1	MARCKS-like 1	5.58e-07	3.49741	6.32825	16.3614	5.83e-09	11.1632	6.96391	mrna
Slfn1	schlafen 1	0.0138203	3.49223	2.85895	3.33341	0.00684208	-2.80689	3.76597	mrna
Ifitm1	interferon induced transmembrane protein 1	0.000122949	3.48227	3.07228	7.14268	2.09e-05	2.97032	4.09566	mrna
Cd300ld	CD300 molecule-like family member d	0.00909089	3.47978	2.93733	3.61661	0.00417556	-2.30114	3.72568	mrna
C130026I21Rik	RIKEN cDNA C130026I21 gene	0.0686066	3.47569	1.16078	2.28686	0.0434482	-4.13046	2.15745	mrna
Col5a3	collagen, type V, alpha 3	2.72e-07	3.47531	8.78277	18.5691	1.55e-09	12.4863	9.30791	mrna
Adra1d	adrenergic receptor, alpha 1d	0.000312402	3.47041	0.905555	6.24947	6.82e-05	2.07122	1.74712	mrna
Elf3	E74-like factor 3	0.00566884	3.45869	0.0457618	3.93969	0.00239948	-1.24036	0.712883	mrna
Pla2g7	phospholipase A2, group VII (platelet-activating factor acetylhydrolase, plasma)	9.05e-07	3.45403	5.17569	14.8303	1.62e-08	10.2055	5.69571	mrna
Sdk1	sidekick cell adhesion molecule 1	3.23e-06	3.4437	4.82556	12.0423	1.36e-07	8.09263	5.38156	mrna
Klk9	kallikrein related-peptidase 9	0.000231612	3.42836	3.40453	6.52459	4.69e-05	2.26157	3.94564	mrna
Gadd45a	growth arrest and DNA-damage-inducible 45 alpha	6.57e-06	3.42794	3.29638	10.8552	3.84e-07	7.09102	4.01195	mrna
Gadd45b	growth arrest and DNA-damage-inducible 45 beta	1.07e-05	3.41859	5.37477	10.1167	7.72e-07	6.07667	6.18799	mrna
Mmp12	matrix metallopeptidase 12	0.000300238	3.41272	4.58232	6.28518	6.49e-05	1.66302	5.15505	mrna
Serpini1	serine (or cysteine) peptidase inhibitor, clade I, member 1	0.00182123	3.40945	0.7628	4.77523	0.000607509	0.0105161	1.3028	mrna
Adamts18	a disintegrin-like and metallopeptidase (reprolysin type) with thrombospondin type 1 motif, 18	0.00463611	3.4089	1.32505	4.08208	0.00188664	-1.04835	2.04654	mrna
Dusp5	dual specificity phosphatase 5	1.61e-05	3.40089	3.80461	9.56467	1.34e-06	5.70991	4.69056	mrna
Gpr132	G protein-coupled receptor 132	0.00134385	3.39895	2.79902	5.00718	0.000421962	0.0172434	3.55599	mrna
Draxin	dorsal inhibitory axon guidance protein	0.00430175	3.39536	2.65226	4.13424	0.00172864	-1.34477	3.35691	mrna
E230025N22Rik	Riken cDNA E230025N22 gene	0.00135511	3.39444	-0.68211	5.00069	0.000426244	0.319312	0.250645	mrna
Il1a	interleukin 1 alpha	6.02e-07	3.38462	3.92336	16.0969	6.91e-09	11.082	4.66309	mrna
Mefv	Mediterranean fever	0.000899843	3.38068	3.56034	5.32837	0.000257974	0.2881	4.43356	mrna
Mfap5	microfibrillar associated protein 5	6.48e-06	3.37949	6.21858	10.8872	3.73e-07	6.90564	6.98801	mrna
Arsj	arylsulfatase J	4.79e-05	3.37458	2.97747	8.18009	5.98e-06	4.41643	3.49428	mrna
Wfdc12	WAP four-disulfide core domain 12	0.0016516	3.37302	2.69868	4.84703	0.000542264	-0.121568	3.26343	mrna
Ccr5	chemokine (C-C motif) receptor 5	2.42e-05	3.37105	4.25719	9.02915	2.34e-06	5.17937	4.76777	mrna
G0s2	G0/G1 switch gene 2	0.000188459	3.36175	3.78562	6.7198	3.61e-05	2.10416	5.29662	mrna
Gp9	glycoprotein 9 (platelet)	0.01272	3.36111	-1.27718	3.38962	0.00620002	-2.06782	-0.415598	mrna
Tnfaip6	tumor necrosis factor alpha induced protein 6	0.0010893	3.36085	4.59794	5.17632	0.00032505	-0.0282709	5.19862	mrna
Pik3ap1	phosphoinositide-3-kinase adaptor protein 1	5.02e-05	3.3244	4.9685	8.12269	6.39e-06	3.93033	5.5842	mrna
Glipr2	GLI pathogenesis-related 2	8.92e-08	3.32127	5.49579	23.3091	1.41e-10	14.9134	5.96276	mrna
Ppp1r15a	protein phosphatase 1, regulatory (inhibitor) subunit 15A	7.32e-06	3.32002	5.47119	10.6847	4.5e-07	6.62258	6.33034	mrna
Slc6a12	solute carrier family 6 (neurotransmitter transporter, betaine/GABA), member 12	0.00599906	3.30721	0.143003	3.90141	0.00256075	-1.3264	0.868805	mrna
Ankrd33b	ankyrin repeat domain 33B	2.29e-05	3.29773	5.39238	9.10115	2.16e-06	4.94084	6.38929	mrna
Tnfrsf1b	tumor necrosis factor receptor superfamily, member 1b	1.34e-06	3.29693	6.06897	13.8829	3.19e-08	9.41105	6.59256	mrna
Epgn	epithelial mitogen	0.00843382	3.28254	2.58065	3.66752	0.00382378	-2.15404	3.28544	mrna
Grm8	glutamate receptor, metabotropic 8	0.0399885	3.28217	-0.530993	2.64063	0.0233021	-3.22159	0.212703	mrna
Glipr1	GLI pathogenesis-related 1 (glioma)	2.8e-06	3.26771	3.64067	12.3101	1.09e-07	8.35165	4.09526	mrna
Lsmem1	leucine-rich single-pass membrane protein 1	0.0067678	3.26379	1.05353	3.81727	0.00295605	-1.77263	2.47529	mrna
Srpx2	sushi-repeat-containing protein, X-linked 2	1.22e-07	3.24741	5.16077	22.1474	2.43e-10	14.3602	5.62121	mrna
Plk3	polo-like kinase 3	6.24e-06	3.23034	5.31334	10.9475	3.53e-07	6.91622	5.97038	mrna
Il10	interleukin 10	0.00207092	3.22648	-0.336673	4.67792	0.000709474	-0.129194	0.514804	mrna
Lair1	leukocyte-associated Ig-like receptor 1	0.024658	3.20316	2.69876	2.95529	0.0133374	-3.27941	3.36106	mrna
Csta1	cystatin A1	0.000117919	3.19754	6.94706	7.18344	1.99e-05	2.52592	7.47193	mrna
Adamts15	a disintegrin-like and metallopeptidase (reprolysin type) with thrombospondin type 1 motif, 15	0.000358956	3.19474	5.92742	6.12341	8.12e-05	1.18684	6.52142	mrna
Gria1	glutamate receptor, ionotropic, AMPA1 (alpha 1)	0.00640767	3.193	0.728855	3.85455	0.00277358	-1.37112	1.49382	mrna
Gm1673	predicted gene 1673	0.00386589	3.18506	-0.253652	4.21051	0.00152206	-0.850742	0.313862	mrna
Kif26b	kinesin family member 26B	2.49e-05	3.18459	5.97062	8.99317	2.43e-06	4.91694	6.56953	mrna
Rab44	RAB44, member RAS oncogene family	1.02e-05	3.18192	3.05449	10.2011	7.11e-07	6.40924	4.12267	mrna
Rnd1	Rho family GTPase 1	0.000185225	3.18185	1.6958	6.73803	3.53e-05	2.68866	2.30599	mrna
Slc2a6	solute carrier family 2 (facilitated glucose transporter), member 6	0.0020345	3.17541	2.16465	4.69102	0.000694755	-0.401868	2.93353	mrna
Cnfn	cornifelin	1.68e-05	3.17336	2.74836	9.50956	1.41e-06	5.82183	3.18292	mrna
Clec4n	C-type lectin domain family 4, member n	3.1e-06	3.15252	4.97762	12.127	1.26e-07	8.08599	5.42192	mrna
Col27a1	collagen, type XXVII, alpha 1	8.59e-07	3.15117	5.36075	15.0007	1.44e-08	10.3217	5.82148	mrna
Cd274	CD274 antigen	0.000160662	3.15054	4.9037	6.87877	2.93e-05	2.23429	5.82133	mrna
Slc13a3	solute carrier family 13 (sodium-dependent dicarboxylate transporter), member 3	0.0143179	3.14224	2.18938	3.31041	0.00712395	-2.6453	2.8045	mrna
Capn6	calpain 6	0.00125008	3.12752	4.28346	5.06265	0.000387179	-0.160087	4.82833	mrna
Catip	ciliogenesis associated TTC17 interacting protein	0.000236556	3.12665	0.096695	6.50622	4.8e-05	2.26252	0.539466	mrna
Junb	jun B proto-oncogene	5.75e-06	3.12472	7.87195	11.0883	3.11e-07	6.89635	8.52113	mrna
Clcf1	cardiotrophin-like cytokine factor 1	0.00328077	3.1237	-0.0764447	4.33243	0.00124377	-0.647653	0.383483	mrna
Clcf1	cardiotrophin-like cytokine factor 1	0.00328077	3.1237	-0.0764447	4.33243	0.00124377	-0.647653	0.383483	mrna
Clcf1	cardiotrophin-like cytokine factor 1	0.00328077	3.1237	-0.0764447	4.33243	0.00124377	-0.647653	0.383483	mrna
Clcf1	cardiotrophin-like cytokine factor 1	0.00328077	3.1237	-0.0764447	4.33243	0.00124377	-0.647653	0.383483	mrna
Nfil3	nuclear factor, interleukin 3, regulated	8.31e-06	3.1218	4.20911	10.4834	5.43e-07	6.64016	4.70323	mrna
Lancl3	LanC lantibiotic synthetase component C-like 3 (bacterial)	0.0379864	3.10951	0.310324	2.67358	0.021981	-3.23934	1.08925	mrna
Il1rl1	interleukin 1 receptor-like 1	3.86e-06	3.09044	4.98186	11.7288	1.77e-07	7.73084	5.41395	mrna
Hgf	hepatocyte growth factor	4.32e-07	3.08496	3.38292	17.1652	3.54e-09	11.5648	3.79235	mrna
Gla	galactosidase, alpha	3.6e-06	3.07704	4.48399	11.8461	1.6e-07	7.84742	5.0234	mrna
Mybpc3	myosin binding protein C, cardiac	9.4e-05	3.07424	-0.288338	7.4295	1.46e-05	3.27829	0.301058	mrna
Fxyd4	FXYD domain-containing ion transport regulator 4	0.0135438	3.07225	-0.102414	3.34675	0.00668372	-2.16107	0.415891	mrna
Fam167b	family with sequence similarity 167, member B	0.00191846	3.0715	0.905932	4.73608	0.000646538	-0.0726261	1.38683	mrna
Mpeg1	macrophage expressed gene 1	9.81e-07	3.0666	7.23755	14.6503	1.83e-08	9.93634	7.68325	mrna
Dbn1	drebrin 1	2.16e-07	3.06502	5.43999	20.0836	6.82e-10	13.3778	5.93435	mrna
C5ar1	complement component 5a receptor 1	5.97e-05	3.06358	4.24232	7.92028	8.09e-06	3.77307	4.80474	mrna
Pcsk5	proprotein convertase subtilisin/kexin type 5	1.06e-05	3.06049	6.05548	10.1258	7.65e-07	6.0497	6.5089	mrna
Dsc2	desmocollin 2	0.00377425	3.05496	5.72501	4.22882	0.00147641	-1.96914	6.43721	mrna
Padi3	peptidyl arginine deiminase, type III	0.030637	3.05418	1.31506	2.81367	0.0171456	-3.08551	2.32833	mrna
Hoxc10	homeobox C10	0.000178892	3.04692	1.84119	6.76954	3.38e-05	2.74214	2.26334	mrna
Il11	interleukin 11	0.00412059	3.03355	0.0484905	4.16544	0.0016408	-0.924715	0.734567	mrna
Tlr1	toll-like receptor 1	2.83e-06	3.03011	3.89935	12.2947	1.1e-07	8.32959	4.31373	mrna
Snx20	sorting nexin 20	0.00360972	3.02017	2.9188	4.26114	0.00139932	-1.26846	3.5432	mrna
Hck	hemopoietic cell kinase	0.000841863	2.99859	3.91933	5.38238	0.000237831	0.353806	4.43677	mrna
Spib	Spi-B transcription factor (Spi-1/PU.1 related)	0.0545067	2.99396	0.93295	2.43818	0.0333207	-3.76014	1.60599	mrna
Tgm3	transglutaminase 3, E polypeptide	7.87e-05	2.99012	5.55832	7.62696	1.15e-05	3.28086	6.02984	mrna
Il33	interleukin 33	9.86e-07	2.98462	6.22794	14.6026	1.89e-08	9.93034	6.65967	mrna
Lst1	leukocyte specific transcript 1	0.00280338	2.97825	2.17987	4.44708	0.00103053	-0.708681	2.6567	mrna
Lrp8	low density lipoprotein receptor-related protein 8, apolipoprotein e receptor	2.93e-05	2.97747	2.39924	8.77531	3.07e-06	5.06692	2.79724	mrna
Csrp2	cysteine and glycine-rich protein 2	1.78e-06	2.97673	4.85794	13.252	5.13e-08	9.05619	5.30502	mrna
Nfe2	nuclear factor, erythroid derived 2	0.000103305	2.97486	0.759288	7.32984	1.65e-05	3.41251	1.42461	mrna
C5ar2	complement component 5a receptor 2	0.00174194	2.9747	2.185	4.80777	0.000576965	-0.173018	2.70911	mrna
Apoc2	apolipoprotein C-II	0.0689406	2.96692	-0.659283	2.2837	0.0436882	-3.85211	0.197156	mrna
Cfap69	cilia and flagella associated protein 69	0.00158032	2.96617	0.548388	4.88128	0.00051378	0.168909	0.963191	mrna
Cd101	CD101 antigen	0.00278492	2.96432	1.6416	4.45216	0.00102201	-0.760614	2.53337	mrna
Egr1	early growth response 1	0.00660003	2.96207	5.71959	3.83398	0.00287276	-2.66223	6.43904	mrna
Gpr65	G-protein coupled receptor 65	0.000814382	2.96153	2.59532	5.41023	0.000228103	0.772059	3.02759	mrna
Pilrb2	paired immunoglobin-like type 2 receptor beta 2	0.00259452	2.9604	1.17059	4.50576	0.000936586	-0.433703	1.62813	mrna
Plac8	placenta-specific 8	0.00945903	2.94701	4.59734	3.58922	0.00437854	-2.78444	5.20512	mrna
Atf3	activating transcription factor 3	0.00115104	2.9347	5.30273	5.13057	0.000348677	-0.394457	5.8924	mrna
Siglece	sialic acid binding Ig-like lectin E	0.0262552	2.93139	0.431516	2.91481	0.0143297	-3.05268	1.19815	mrna
Degs2	delta(4)-desaturase, sphingolipid 2	0.00212901	2.93089	3.75707	4.65641	0.000734364	-0.790306	4.25525	mrna
Aplnr	apelin receptor	3.75e-06	2.92788	4.98316	11.7747	1.7e-07	7.75305	5.37955	mrna
Csf2rb	colony stimulating factor 2 receptor, beta, low-affinity (granulocyte-macrophage)	9.91e-07	2.92533	6.29513	14.571	1.94e-08	9.88593	6.82326	mrna
H2-M9	histocompatibility 2, M region locus 9	0.000818482	2.92279	0.312322	5.40639	0.000229421	0.892651	0.709784	mrna
AB124611	cDNA sequence AB124611	0.000594925	2.92101	3.23916	5.67584	0.000154015	0.968672	3.69837	mrna
Slc16a3	solute carrier family 16 (monocarboxylic acid transporters), member 3	5.43e-06	2.90755	5.76715	11.1796	2.86e-07	7.04882	6.52374	mrna
Msr1	macrophage scavenger receptor 1	3.23e-06	2.89919	5.07681	12.0413	1.36e-07	7.96335	5.49724	mrna
Defb14	defensin beta 14	0.000400777	2.89697	0.091893	6.02566	9.32e-05	1.72113	0.519224	mrna
Rsad2	radical S-adenosyl methionine domain containing 2	0.0397124	2.89624	3.35508	2.64541	0.0231056	-4.18026	4.06314	mrna
Cd93	CD93 antigen	1.99e-08	2.89604	7.63552	30.2354	8.87e-12	17.6809	8.00859	mrna
Best1	bestrophin 1	0.00695723	2.89457	0.303671	3.79838	0.00305317	-1.54094	0.948848	mrna
Pmaip1	phorbol-12-myristate-13-acetate-induced protein 1	1.73e-06	2.89359	3.32908	13.3259	4.85e-08	9.13558	3.70172	mrna
Prtg	protogenin	0.00104623	2.89082	1.09383	5.20874	0.000309334	0.640852	1.53239	mrna
Fgd3	FYVE, RhoGEF and PH domain containing 3	3.73e-06	2.88615	4.07717	11.7877	1.68e-07	7.82301	4.61518	mrna
Bst1	bone marrow stromal cell antigen 1	0.000539956	2.88015	2.78321	5.76148	0.000135984	1.04615	3.55159	mrna
Ccdc88b	coiled-coil domain containing 88B	0.000347506	2.87821	4.05309	6.15243	7.8e-05	1.42704	4.5789	mrna
Myo7a	myosin VIIA	3.95e-06	2.87678	5.40361	11.6775	1.85e-07	7.6595	5.83629	mrna
Traf1	TNF receptor-associated factor 1	0.000170044	2.87568	2.39685	6.82087	3.16e-05	2.69503	2.9425	mrna
Fblim1	filamin binding LIM protein 1	4.24e-06	2.87218	3.86372	11.5725	2.03e-07	7.70809	4.23381	mrna
Ptgis	prostaglandin I2 (prostacyclin) synthase	0.00221743	2.86775	3.01983	4.62612	0.000770974	-0.552019	3.48009	mrna
Mdk	midkine	7.5e-05	2.86673	3.54146	7.68076	1.08e-05	3.7957	4.19906	mrna
Sema4d	sema domain, immunoglobulin domain (Ig), transmembrane domain (TM) and short cytoplasmic domain, (semaphorin) 4D	3.17e-05	2.86537	4.60103	8.6754	3.43e-06	4.64045	5.0257	mrna
Cd53	CD53 antigen	9.35e-06	2.86156	6.57459	10.3196	6.35e-07	6.17359	7.07081	mrna
Isg15	ISG15 ubiquitin-like modifier	0.016632	2.86148	2.3468	3.21243	0.00846438	-2.88549	2.90306	mrna
Tmem26	transmembrane protein 26	6.89e-06	2.85944	4.67228	10.7866	4.09e-07	6.92715	5.09466	mrna
Itgal	integrin alpha L	0.000185697	2.8589	3.65742	6.73564	3.54e-05	2.35592	4.12743	mrna
Dhrs9	dehydrogenase/reductase (SDR family) member 9	2.2e-06	2.8515	3.8087	12.8457	7.05e-08	8.76039	4.2391	mrna
AA467197	expressed sequence AA467197	0.00190049	2.84504	0.522617	4.74266	0.000639805	-0.0633139	1.0711	mrna
Tnfaip3	tumor necrosis factor, alpha-induced protein 3	5.14e-06	2.84056	5.7004	11.2798	2.62e-07	7.15462	6.35768	mrna
Selp	selectin, platelet	0.000890292	2.8338	3.19482	5.3373	0.000254525	0.412814	3.66994	mrna
Sp140	Sp140 nuclear body protein	0.000279601	2.83123	4.85097	6.3514	5.93e-05	1.5367	5.37956	mrna
Osgin1	oxidative stress induced growth inhibitor 1	0.000319836	2.82926	1.59425	6.22746	7.03e-05	1.9609	2.31166	mrna
Tlr2	toll-like receptor 2	2.79e-05	2.82817	4.84268	8.84617	2.84e-06	4.77596	5.29559	mrna
Pglyrp1	peptidoglycan recognition protein 1	0.00803601	2.82725	-0.169985	3.70058	0.00361186	-1.69981	0.702277	mrna
Nek6	NIMA (never in mitosis gene a)-related expressed kinase 6	2.72e-06	2.82596	4.74156	12.3749	1.03e-07	8.29701	5.12082	mrna
Slc7a8	solute carrier family 7 (cationic amino acid transporter, y+ system), member 8	2.43e-07	2.81908	3.85807	19.0842	1.17e-09	12.7188	4.20879	mrna
Bcl2l11	BCL2-like 11 (apoptosis facilitator)	1.12e-06	2.80596	5.14286	14.2532	2.43e-08	9.74961	5.52094	mrna
Cdh10	cadherin 10	0.0278258	2.79585	-0.493019	2.87695	0.015325	-2.86746	0.0423678	mrna
H60b	histocompatibility 60b	0.0205956	2.78788	0.152959	3.07232	0.0108406	-2.67633	0.687998	mrna
Fmnl1	formin-like 1	4.69e-06	2.76198	4.77913	11.4203	2.31e-07	7.39117	5.31062	mrna
Hbegf	heparin-binding EGF-like growth factor	0.00106018	2.76076	4.00866	5.19839	0.000314262	0.0423902	4.42079	mrna
Ncf4	neutrophil cytosolic factor 4	6.75e-05	2.75413	4.27753	7.78852	9.46e-06	3.60114	4.71013	mrna
Il1f8	interleukin 1 family, member 8	0.0073418	2.75374	3.32366	3.76046	0.00325836	-2.10052	3.82685	mrna
Socs3	suppressor of cytokine signaling 3	1.72e-05	2.75036	6.08152	9.48128	1.46e-06	5.30512	6.66907	mrna
Syk	spleen tyrosine kinase	5.58e-07	2.74908	6.47067	16.338	5.92e-09	11.1229	6.86111	mrna
Tro	trophinin	0.00110415	2.74331	2.52664	5.16488	0.000330795	0.411104	2.94096	mrna
Lamc2	laminin, gamma 2	0.000449772	2.74135	6.84339	5.92443	0.000107601	0.691167	7.31135	mrna
Pcdh17	protocadherin 17	0.000151257	2.74066	1.64163	6.93823	2.72e-05	2.95252	1.99642	mrna
St18	suppression of tumorigenicity 18	0.0193331	2.73617	-0.114705	3.11405	0.0100695	-2.52832	0.334151	mrna
Gimap3	GTPase, IMAP family member 3	0.0363566	2.7296	0.374213	2.70311	0.02086	-3.28289	0.91635	mrna
Ccr3	chemokine (C-C motif) receptor 3	0.000510662	2.72837	1.83401	5.81116	0.000126566	1.3747	2.34045	mrna
Hba-a1	hemoglobin alpha, adult chain 1	0.000114402	2.72794	7.93422	7.21792	1.9e-05	2.49916	8.46015	mrna
Epha3	Eph receptor A3	0.0011684	2.7266	4.36277	5.11838	0.000355276	-0.13187	4.81519	mrna
Vcam1	vascular cell adhesion molecule 1	0.000317714	2.72179	5.03022	6.23383	6.97e-05	1.43776	5.45972	mrna
Slc20a1	solute carrier family 20, member 1	3.18e-06	2.71925	5.80651	12.0715	1.32e-07	7.90754	6.17802	mrna
Clstn2	calsyntenin 2	0.000112842	2.7165	3.21763	7.23314	1.87e-05	3.22126	3.63405	mrna
Tnfrsf23	tumor necrosis factor receptor superfamily, member 23	2.58e-06	2.7158	4.66511	12.4845	9.42e-08	8.38688	5.01761	mrna
St8sia2	ST8 alpha-N-acetyl-neuraminide alpha-2,8-sialyltransferase 2	0.0152421	2.71245	0.745165	3.26965	0.00765309	-2.30572	1.5782	mrna
Tgfb1	transforming growth factor, beta 1	3.02e-05	2.71085	4.34446	8.73996	3.19e-06	4.74933	4.7175	mrna
Bcl2a1d	B cell leukemia/lymphoma 2 related protein A1d	0.000578836	2.70682	1.75986	5.70182	0.000148289	1.28594	2.11179	mrna
Marco	macrophage receptor with collagenous structure	0.00183	2.69981	0.602219	4.77145	0.000611176	0.00455549	0.960695	mrna
Hbb-bs	hemoglobin, beta adult s chain	0.000170225	2.69864	7.99119	6.81949	3.17e-05	1.95391	8.49454	mrna
Tlr6	toll-like receptor 6	9.35e-06	2.68753	3.70285	10.3214	6.33e-07	6.49981	4.14409	mrna
Mmp19	matrix metallopeptidase 19	4.24e-06	2.6802	6.30541	11.5693	2.03e-07	7.42056	6.65875	mrna
Lrrc17	leucine rich repeat containing 17	9.91e-07	2.67608	6.78928	14.5382	1.98e-08	9.87359	7.21943	mrna
Galnt6	UDP-N-acetyl-alpha-D-galactosamine:polypeptide N-acetylgalactosaminyltransferase 6	1.96e-05	2.67586	4.69115	9.29876	1.76e-06	5.35689	5.04166	mrna
Adamts3	a disintegrin-like and metallopeptidase (reprolysin type) with thrombospondin type 1 motif, 3	0.0274185	2.67139	2.21368	2.88615	0.015077	-3.38279	2.72626	mrna
Fxyd5	FXYD domain-containing ion transport regulator 5	2.67e-07	2.66609	5.87635	18.6636	1.47e-09	12.5819	6.27051	mrna
Lcp1	lymphocyte cytosolic protein 1	2.06e-06	2.66321	7.7663	12.9497	6.49e-08	8.5575	8.17961	mrna
Klk6	kallikrein related-peptidase 6	0.000386286	2.66277	5.52284	6.05926	8.89e-05	1.02825	5.93694	mrna
Itgam	integrin alpha M	1.4e-06	2.66165	6.36168	13.8037	3.38e-08	9.28354	6.85708	mrna
Dnah6	dynein, axonemal, heavy chain 6	0.00267834	2.6606	0.340138	4.48177	0.000973859	-0.440208	0.756328	mrna
Gm2115	predicted gene 2115	0.000459178	2.65971	1.06702	5.9049	0.000110642	1.58461	1.58258	mrna
Ltb	lymphotoxin B	0.00184065	2.65924	2.24381	4.76688	0.00061562	-0.352558	2.82449	mrna
Ccl6	chemokine (C-C motif) ligand 6	3.69e-05	2.6544	6.66586	8.49313	4.19e-06	4.16529	7.05782	mrna
Rhoh	ras homolog family member H	0.000203992	2.65437	2.80502	6.64363	4e-05	2.37313	3.25204	mrna
Zfp36	zinc finger protein 36	0.000662448	2.65294	5.48871	5.58043	0.000177149	0.260189	6.07398	mrna
Spats2l	spermatogenesis associated, serine-rich 2-like	1.1e-05	2.65043	4.39942	10.0814	7.99e-07	6.24801	4.76398	mrna
Arl11	ADP-ribosylation factor-like 11	2.68e-05	2.63737	1.92972	8.90181	2.68e-06	5.18258	2.24328	mrna
Rbp2	retinol binding protein 2, cellular	0.000323387	2.63468	3.15337	6.21681	7.13e-05	1.80689	3.51031	mrna
Gsta1	glutathione S-transferase, alpha 1 (Ya)	0.0525574	2.63122	2.17547	2.46245	0.0319263	-4.23068	2.90694	mrna
Lpo	lactoperoxidase	0.0627473	2.62218	0.0511701	2.3454	0.0392187	-3.85282	0.612864	mrna
Rhox8	reproductive homeobox 8	0.0134516	2.61937	0.144047	3.35118	0.00663207	-2.2209	0.595011	mrna
Themis2	thymocyte selection associated family member 2	0.000359831	2.61369	4.71933	6.12145	8.15e-05	1.21709	5.17218	mrna
Nr4a1	nuclear receptor subfamily 4, group A, member 1	0.0241811	2.61311	4.55261	2.96846	0.0130295	-4.03185	5.21321	mrna
Igf2bp2	insulin-like growth factor 2 mRNA binding protein 2	1.23e-06	2.61177	2.74438	14.0283	2.86e-08	9.55173	3.04851	mrna
Lcp2	lymphocyte cytosolic protein 2	7.31e-05	2.6052	4.1548	7.70674	1.04e-05	3.50755	4.54701	mrna
Rbp1	retinol binding protein 1, cellular	8.09e-06	2.59967	4.38301	10.5243	5.22e-07	6.62478	4.7243	mrna
Tmem252	transmembrane protein 252	0.00409743	2.59473	2.37159	4.16975	0.00162904	-1.27338	2.7665	mrna
Cd22	CD22 antigen	0.0253445	2.59448	1.54723	2.93722	0.0137716	-3.0587	2.11672	mrna
Bend4	BEN domain containing 4	5.2e-06	2.59393	3.65526	11.2602	2.67e-07	7.38048	4.11734	mrna
Kdm6b	KDM1 lysine (K)-specific demethylase 6B	1.76e-05	2.59358	5.63708	9.442	1.52e-06	5.30457	6.10268	mrna
Atp13a4	ATPase type 13A4	0.000369103	2.59007	2.29531	6.0995	8.4e-05	1.83993	2.76961	mrna
Bfsp1	beaded filament structural protein 1, in lens-CP94	0.000659281	2.58528	3.24235	5.58508	0.000175939	0.768567	3.63315	mrna
Hba-a2	hemoglobin alpha, adult chain 2	0.00209174	2.58457	1.86279	4.66955	0.000719057	-0.381187	2.31531	mrna
Emilin2	elastin microfibril interfacer 2	1.83e-06	2.58424	7.17534	13.1989	5.34e-08	8.78696	7.50186	mrna
Dennd3	DENN/MADD domain containing 3	7.74e-05	2.58374	3.80024	7.64427	1.12e-05	3.46075	4.25863	mrna
Sirpb1a	signal-regulatory protein beta 1A	0.0295832	2.58363	0.854634	2.83737	0.0164396	-3.23356	1.35669	mrna
Trim46	tripartite motif-containing 46	0.0012097	2.58199	1.47129	5.08961	0.000371384	0.43788	1.85761	mrna
C3ar1	complement component 3a receptor 1	3.37e-06	2.57648	5.5191	11.9651	1.45e-07	7.85225	5.83673	mrna
Chst11	carbohydrate sulfotransferase 11	9.47e-06	2.5711	4.95888	10.3022	6.45e-07	6.29851	5.35319	mrna
Scg2	secretogranin II	0.0153904	2.56436	-1.50716	3.26298	0.00774342	-2.25528	0.017593	mrna
Tmem132e	transmembrane protein 132E	0.00415322	2.55864	1.46253	4.15917	0.00165808	-1.02388	1.866	mrna
Ptafr	platelet-activating factor receptor	2.27e-05	2.55274	4.89979	9.11318	2.14e-06	5.06727	5.24082	mrna
Fscn1	fascin actin-bundling protein 1	1.25e-05	2.55056	6.03475	9.90681	9.48e-07	5.81231	6.36068	mrna
Pinlyp	phospholipase A2 inhibitor and LY6/PLAUR domain containing	0.00790757	2.54694	3.07268	3.7118	0.00354269	-2.13916	3.52442	mrna
B230217C12Rik	RIKEN cDNA B230217C12 gene	0.00155797	2.54593	-0.330858	4.89255	0.000504758	0.184496	0.107151	mrna
Vav1	vav 1 oncogene	2.55e-05	2.54158	4.85446	8.9652	2.5e-06	4.89105	5.22576	mrna
Slc2a1	solute carrier family 2 (facilitated glucose transporter), member 1	3.19e-06	2.53999	6.42866	12.0664	1.33e-07	7.83578	6.80245	mrna
Fth1	ferritin heavy polypeptide 1	1.81e-05	2.53545	8.68328	9.40426	1.58e-06	5.16058	9.21658	mrna
Pgf	placental growth factor	0.00274725	2.53512	1.76385	4.46263	0.00100471	-0.644499	2.11492	mrna
Pmepa1	prostate transmembrane protein, androgen induced 1	0.000219117	2.52249	5.24864	6.57435	4.38e-05	1.88518	5.66576	mrna
Cxcr2	chemokine (C-X-C motif) receptor 2	4.64e-05	2.522	5.2376	8.21669	5.73e-06	3.91048	5.79586	mrna
Shroom1	shroom family member 1	0.00183851	2.52196	0.803937	4.768	0.000614527	-0.0145297	1.12154	mrna
Pxdn	peroxidasin	2.43e-07	2.52164	8.17488	19.1219	1.14e-09	12.8021	8.5798	mrna
Chst2	carbohydrate sulfotransferase 2	3.28e-05	2.51999	3.80532	8.63325	3.59e-06	4.7613	4.12563	mrna
Steap2	six transmembrane epithelial antigen of prostate 2	9.47e-06	2.51703	4.60937	10.3012	6.46e-07	6.38765	4.90939	mrna
Pilrb1	paired immunoglobin-like type 2 receptor beta 1	0.00557742	2.51517	0.685348	3.95069	0.00235508	-1.3025	1.06621	mrna
Lamb1	laminin B1	3.37e-08	2.51324	7.98882	27.9365	2.06e-11	16.8655	8.33729	mrna
Tubb6	tubulin, beta 6 class V	2.07e-07	2.51271	6.09593	20.6849	5e-10	13.6841	6.38842	mrna
Itga5	integrin alpha 5 (fibronectin receptor alpha)	8.56e-06	2.51179	6.04489	10.447	5.62e-07	6.35998	6.35868	mrna
Spsb1	splA/ryanodine receptor domain and SOCS box containing 1	0.000107436	2.51133	4.28594	7.28845	1.74e-05	3.0468	4.66307	mrna
Eno2	enolase 2, gamma neuronal	5.22e-06	2.51111	3.73754	11.2492	2.69e-07	7.4246	4.03728	mrna
Hbb-bt	hemoglobin, beta adult t chain	0.000609027	2.50824	5.28421	5.6544	0.000158919	0.404143	5.77659	mrna
Nfkbie	nuclear factor of kappa light polypeptide gene enhancer in B cells inhibitor, epsilon	6.13e-05	2.50779	4.15314	7.89367	8.35e-06	3.69452	4.59587	mrna
Adgb	androglobin	0.0106628	2.50685	0.213532	3.51009	0.00502393	-2.02498	0.792819	mrna
Gm6377	predicted gene 6377	0.00708438	2.50484	1.63109	3.78562	0.00312068	-1.77936	2.03496	mrna
Slc24a1	solute carrier family 24 (sodium/potassium/calcium exchanger), member 1	0.0003392	2.50385	0.633579	6.17523	7.56e-05	1.9711	0.989671	mrna
F2rl3	coagulation factor II (thrombin) receptor-like 3	0.000131537	2.50333	0.713594	7.07287	2.29e-05	3.072	0.990174	mrna
Pitx1	paired-like homeodomain transcription factor 1	0.0229866	2.50286	0.493844	3.00177	0.0122828	-2.88896	0.975364	mrna
Crabp1	cellular retinoic acid binding protein I	0.000261934	2.50151	5.27151	6.41249	5.45e-05	1.63744	5.66037	mrna
Plat	plasminogen activator, tissue	5.9e-07	2.49723	7.00826	16.1606	6.63e-09	10.9992	7.37334	mrna
Neurl3	neuralized E3 ubiquitin protein ligase 3	0.000197858	2.49629	3.40117	6.67275	3.85e-05	2.27865	3.77957	mrna
Ncf2	neutrophil cytosolic factor 2	5.21e-06	2.49305	5.41842	11.2555	2.68e-07	7.17335	5.79107	mrna
S1pr3	sphingosine-1-phosphate receptor 3	3.13e-07	2.48445	4.6604	18.1616	1.96e-09	12.3341	4.94354	mrna
Bmper	BMP-binding endothelial regulator	0.000464161	2.47713	3.91477	5.89534	0.000112162	1.10247	4.24972	mrna
Cfb	complement factor B	0.00731076	2.47634	6.81934	3.7632	0.00324307	-2.8792	7.31724	mrna
Wfdc17	WAP four-disulfide core domain 17	5.69e-05	2.47606	5.39863	7.97792	7.56e-06	3.67897	5.72219	mrna
Ncam1	neural cell adhesion molecule 1	0.0001447	2.47521	5.74993	6.98128	2.57e-05	2.37096	6.16494	mrna
Has1	hyaluronan synthase1	0.0171697	2.47366	2.53065	3.19132	0.00878538	-2.9878	2.93772	mrna
Angptl4	angiopoietin-like 4	0.00134965	2.47055	5.62319	5.00371	0.000424247	-0.652512	6.03367	mrna
Spic	Spi-C transcription factor (Spi-1/PU.1 related)	0.00806657	2.46948	1.2976	3.6982	0.0036267	-1.73577	1.77891	mrna
Glis1	GLIS family zinc finger 1	0.00232847	2.46904	-0.0380116	4.5887	0.000818887	-0.267836	0.295106	mrna
Adamts7	a disintegrin-like and metallopeptidase (reprolysin type) with thrombospondin type 1 motif, 7	1.26e-05	2.46701	4.15862	9.89346	9.61e-07	6.07025	4.47372	mrna
Ulbp1	UL16 binding protein 1	9.53e-05	2.46401	2.5739	7.41377	1.49e-05	3.48032	2.86601	mrna
Klk14	kallikrein related-peptidase 14	0.00510838	2.46251	2.22068	4.01333	0.00211825	-1.60548	2.68801	mrna
Rgs1	regulator of G-protein signaling 1	0.0141591	2.45467	1.42933	3.31747	0.00703615	-2.47002	1.82702	mrna
Slfn2	schlafen 2	0.000161299	2.45257	5.34202	6.87514	2.95e-05	2.1916	5.73728	mrna
Lyn	LYN proto-oncogene, Src family tyrosine kinase	1.27e-05	2.44899	6.08587	9.88224	9.72e-07	5.75665	6.40828	mrna
Ankrd37	ankyrin repeat domain 37	0.000442767	2.44677	2.50899	5.93788	0.000105559	1.38911	2.94531	mrna
Plagl1	pleiomorphic adenoma gene-like 1	1.83e-05	2.434	5.64431	9.39392	1.59e-06	5.33363	6.01726	mrna
Fcgr1	Fc receptor, IgG, high affinity I	0.00404355	2.42824	3.73963	4.17892	0.00160429	-1.63948	4.1331	mrna
Efemp2	epidermal growth factor-containing fibulin-like extracellular matrix protein 2	6.87e-07	2.42747	5.54422	15.7322	8.77e-09	10.7783	5.82936	mrna
Sgms2	sphingomyelin synthase 2	5.74e-06	2.42608	5.8891	11.0947	3.09e-07	6.95125	6.39657	mrna
Edil3	EGF-like repeats and discoidin I-like domains 3	0.0122118	2.41716	3.35264	3.41779	0.00590187	-2.72468	3.84779	mrna
Unc5a	unc-5 netrin receptor A	0.00359448	2.41242	0.072066	4.26466	0.00139118	-0.783936	0.513587	mrna
Clec5a	C-type lectin domain family 5, member a	0.000915245	2.41152	3.17189	5.3147	0.000263354	0.258414	3.67527	mrna
Hrh2	histamine receptor H2	0.0160551	2.40449	0.628743	3.23555	0.00812658	-2.56381	1.1306	mrna
Mxd1	MAX dimerization protein 1	5.96e-05	2.39848	6.52843	7.9227	8.07e-06	3.44572	6.94621	mrna
Pik3r5	phosphoinositide-3-kinase, regulatory subunit 5, p101	3.92e-05	2.39699	4.38015	8.42495	4.53e-06	4.35937	4.67944	mrna
1700017B05Rik	RIKEN cDNA 1700017B05 gene	7.07e-06	2.39628	5.02474	10.7379	4.28e-07	6.72244	5.34964	mrna
Spon1	spondin 1, (f-spondin) extracellular matrix protein	0.000582538	2.39211	6.03567	5.6971	0.000149313	0.467345	6.48445	mrna
Egln3	egl-9 family hypoxia-inducible factor 3	5.89e-05	2.38939	5.93608	7.93973	7.91e-06	3.52366	6.27498	mrna
Rilpl2	Rab interacting lysosomal protein-like 2	7.9e-06	2.38591	3.84684	10.5654	5.03e-07	6.71474	4.16479	mrna
Ass1	argininosuccinate synthetase 1	3.8e-06	2.38355	4.42508	11.7526	1.73e-07	7.75475	4.71942	mrna
Cytip	cytohesin 1 interacting protein	7.82e-05	2.37763	4.55071	7.63415	1.14e-05	3.29694	4.94691	mrna
Sorl1	sortilin-related receptor, LDLR class A repeats-containing	2.27e-05	2.37511	6.11194	9.11425	2.13e-06	4.86927	6.69961	mrna
Itgb2	integrin beta 2	2.11e-05	2.37317	6.07271	9.20933	1.93e-06	5.02366	6.37578	mrna
Gsta4	glutathione S-transferase, alpha 4	0.000694966	2.35882	4.07325	5.54136	0.000187664	0.414771	4.50678	mrna
Ms4a6d	membrane-spanning 4-domains, subfamily A, member 6D	8.08e-05	2.35417	5.38781	7.59821	1.19e-05	3.15759	5.71723	mrna
Prr7	proline rich 7 (synaptic)	0.0134033	2.35308	0.833556	3.35366	0.00660331	-2.28004	1.20659	mrna
Batf	basic leucine zipper transcription factor, ATF-like	0.000427768	2.34693	1.89109	5.96826	0.000101099	1.59756	2.19973	mrna
Gsdmc2	gasdermin C2	0.0462735	2.33938	-0.105963	2.54551	0.0275734	-3.47371	0.34482	mrna
Psors1c2	psoriasis susceptibility 1 candidate 2 (human)	0.00288624	2.33798	2.18519	4.42639	0.00106596	-0.774693	2.50528	mrna
Oasl1	2'-5' oligoadenylate synthetase-like 1	0.0679746	2.33485	1.74795	2.29328	0.0429636	-4.29092	2.27359	mrna
Fmnl3	formin-like 3	2.63e-06	2.33406	5.0516	12.4529	9.66e-08	8.31355	5.31563	mrna
Fcer1g	Fc receptor, IgE, high affinity I, gamma polypeptide	7.76e-05	2.33398	4.41935	7.64198	1.13e-05	3.36388	4.72984	mrna
Rnf149	ring finger protein 149	9.26e-06	2.33363	5.82465	10.3367	6.24e-07	6.2259	6.18081	mrna
Il4ra	interleukin 4 receptor, alpha	1.64e-06	2.33033	7.05064	13.4772	4.32e-08	8.99605	7.38111	mrna
Ctss	cathepsin S	0.000160269	2.32148	7.95054	6.88123	2.93e-05	2.03791	8.28446	mrna
Col14a1	collagen, type XIV, alpha 1	3.89e-06	2.31949	9.2591	11.7086	1.8e-07	7.46633	9.83426	mrna
Slco1a5	solute carrier organic anion transporter family, member 1a5	0.0465736	2.31788	0.598993	2.54104	0.0277918	-3.63442	1.02026	mrna
Slc38a1	solute carrier family 38, member 1	3.59e-05	2.30514	4.2641	8.52552	4.04e-06	4.46617	4.55955	mrna
Spta1	spectrin alpha, erythrocytic 1	0.0446595	2.30477	0.272313	2.56802	0.0264978	-3.5777	0.759666	mrna
Mecom	MDS1 and EVI1 complex locus	0.000269049	2.30423	3.83068	6.38772	5.64e-05	1.87071	4.14041	mrna
Lyz2	lysozyme 2	1.17e-06	2.30242	9.75705	14.1505	2.62e-08	9.52319	10.0562	mrna
Nfkbiz	nuclear factor of kappa light polypeptide gene enhancer in B cells inhibitor, zeta	1.27e-05	2.30193	6.38644	9.87725	9.76e-07	5.6932	6.85819	mrna
Sulf1	sulfatase 1	3.35e-06	2.29669	6.40794	11.9833	1.43e-07	7.79388	6.70835	mrna
Gngt2	guanine nucleotide binding protein (G protein), gamma transducing activity polypeptide 2	0.00206558	2.29086	3.20564	4.67991	0.000707219	-0.597903	3.5373	mrna
Chsy1	chondroitin sulfate synthase 1	2.6e-06	2.28995	6.10845	12.4749	9.49e-08	8.23266	6.36798	mrna
Gdf11	growth differentiation factor 11	0.000114897	2.28747	1.98529	7.21317	1.91e-05	3.28978	2.29415	mrna
Mmp11	matrix metallopeptidase 11	0.0115627	2.28565	4.55342	3.45504	0.00552998	-2.91431	5.3821	mrna
Sod3	superoxide dismutase 3, extracellular	3.35e-06	2.28534	5.03694	11.9824	1.43e-07	7.86743	5.34811	mrna
Gsto1	glutathione S-transferase omega 1	7.87e-05	2.28286	5.60942	7.62683	1.15e-05	3.19645	5.89872	mrna
Adamts9	a disintegrin-like and metallopeptidase (reprolysin type) with thrombospondin type 1 motif, 9	6.25e-06	2.28055	5.33421	10.9454	3.54e-07	6.94109	5.63496	mrna
Maff	v-maf musculoaponeurotic fibrosarcoma oncogene family, protein F (avian)	6.49e-06	2.27561	3.84834	10.8831	3.74e-07	6.98157	4.22576	mrna
Snai1	snail family zinc finger 1	0.000135321	2.27144	2.0357	7.04756	2.36e-05	3.02985	2.32863	mrna
Pla2g4b	phospholipase A2, group IVB (cytosolic)	0.025397	2.26015	3.64238	2.93581	0.0138058	-3.83937	4.11942	mrna
Fn1	fibronectin 1	8.06e-06	2.25001	11.3637	10.5335	5.18e-07	6.39279	11.7886	mrna
Ms4a7	membrane-spanning 4-domains, subfamily A, member 7	1.28e-05	2.24874	5.01376	9.86515	9.88e-07	5.89027	5.29211	mrna
Vash1	vasohibin 1	1.57e-05	2.24708	4.63239	9.59489	1.3e-06	5.67924	4.94308	mrna
Vcan	versican	1.2e-05	2.24229	9.05872	9.95916	9e-07	5.75144	9.36973	mrna
Il10ra	interleukin 10 receptor, alpha	3.1e-05	2.23452	5.30926	8.70726	3.31e-06	4.53332	5.57967	mrna
Thbs2	thrombospondin 2	9.74e-06	2.23264	9.92737	10.2586	6.73e-07	6.07016	10.4112	mrna
Casp14	caspase 14	0.00927282	2.22999	5.93129	3.60275	0.00427701	-3.02863	6.46347	mrna
Tes	testis derived transcript	2e-06	2.22657	4.87778	13.0051	6.22e-08	8.76525	5.13564	mrna
Ano3	anoctamin 3	0.0486398	2.22623	1.21166	2.51349	0.0291778	-3.81875	1.61936	mrna
Dnmt3l	DNA (cytosine-5-)-methyltransferase 3-like	0.00249854	2.22391	0.718163	4.53501	0.000893161	-0.370485	0.991282	mrna
Tiparp	TCDD-inducible poly(ADP-ribose) polymerase	1.65e-06	2.22387	6.60277	13.4616	4.37e-08	8.98956	6.97989	mrna
Rac2	RAS-related C3 botulinum substrate 2	0.00110831	2.22046	4.59529	5.16173	0.000332393	-0.24254	4.92206	mrna
Ccne1	cyclin E1	0.000138078	2.21673	1.71411	7.02565	2.43e-05	3.04319	1.97494	mrna
Tyrobp	TYRO protein tyrosine kinase binding protein	2.79e-05	2.21634	5.68332	8.84281	2.85e-06	4.63681	5.95992	mrna
Csf2rb2	colony stimulating factor 2 receptor, beta 2, low-affinity (granulocyte-macrophage)	3.97e-05	2.2141	5.31442	8.40991	4.6e-06	4.15581	5.62379	mrna
Akr1b8	aldo-keto reductase family 1, member B8	7.83e-07	2.21281	4.7709	15.3459	1.13e-08	10.5596	5.01521	mrna
Bcl3	B cell leukemia/lymphoma 3	0.00322669	2.21043	2.84608	4.34396	0.00122037	-1.18225	3.18156	mrna
Dusp1	dual specificity phosphatase 1	0.00150066	2.20393	6.75553	4.92243	0.000481641	-0.913589	7.14997	mrna
Exoc3l	exocyst complex component 3-like	0.000214952	2.20332	1.33447	6.59284	4.28e-05	2.51274	1.56717	mrna
Cd300a	CD300A antigen	8.2e-06	2.1985	4.97238	10.5011	5.34e-07	6.52424	5.21925	mrna
Nid2	nidogen 2	1.18e-06	2.19686	6.29231	14.1311	2.66e-08	9.56022	6.53488	mrna
Hs6st2	heparan sulfate 6-O-sulfotransferase 2	9.08e-05	2.19605	2.68543	7.46862	1.39e-05	3.50413	2.92656	mrna
Lce1g	late cornified envelope 1G	0.020249	2.19592	3.22376	3.08414	0.0106163	-3.36644	3.63821	mrna
Il2rg	interleukin 2 receptor, gamma chain	0.00112892	2.19276	3.55261	5.14652	0.000340239	-0.0588265	3.8718	mrna
Tmem119	transmembrane protein 119	5.1e-06	2.19251	5.25902	11.2933	2.59e-07	7.26269	5.51614	mrna
Atp6v0d2	ATPase, H+ transporting, lysosomal V0 subunit D2	0.00239785	2.18918	1.6454	4.56737	0.000847583	-0.314126	2.75119	mrna
Plscr1	phospholipid scramblase 1	0.000485894	2.18913	2.86094	5.85469	0.000118887	1.2485	3.12097	mrna
Ripk3	receptor-interacting serine-threonine kinase 3	1.42e-06	2.18631	3.861	13.7713	3.46e-08	9.46044	4.11318	mrna
Sh2b2	SH2B adaptor protein 2	0.000390734	2.18499	3.29545	6.04832	9.03e-05	1.27272	3.83961	mrna
Klk8	kallikrein related-peptidase 8	0.0055001	2.18137	4.80541	3.95972	0.00231934	-2.27548	5.17874	mrna
Cdh5	cadherin 5	2.34e-06	2.17769	6.33189	12.6953	7.94e-08	8.39177	6.56725	mrna
Nuak2	NUAK family, SNF1-like kinase, 2	2.37e-06	2.17767	4.22943	12.6758	8.07e-08	8.56426	4.4674	mrna
Areg	amphiregulin	0.00243683	2.17093	1.97371	4.55522	0.000864407	-0.606559	2.26818	mrna
Runx2	runt related transcription factor 2	7.7e-06	2.16774	4.43517	10.6038	4.85e-07	6.70631	4.67644	mrna
Cd33	CD33 antigen	7.92e-05	2.16159	3.88841	7.62122	1.16e-05	3.41273	4.16364	mrna
S1pr1	sphingosine-1-phosphate receptor 1	1.45e-06	2.16145	5.11251	13.7066	3.63e-08	9.30437	5.35018	mrna
Cotl1	coactosin-like 1 (Dictyostelium)	2.74e-07	2.15506	5.65135	18.5322	1.59e-09	12.5162	5.87266	mrna
Cmtm7	CKLF-like MARVEL transmembrane domain containing 7	7.13e-05	2.15331	3.44463	7.73239	1.01e-05	3.70187	3.6775	mrna
Mex3a	mex3 RNA binding family member A	0.000309768	2.15262	3.50908	6.25623	6.76e-05	1.74292	3.79017	mrna
Tfec	transcription factor EC	0.0012097	2.14978	2.30274	5.08982	0.000371264	0.226929	2.55168	mrna
Ero1l	ERO1-like (S. cerevisiae)	3.51e-05	2.13939	6.2277	8.5543	3.92e-06	4.22393	6.58591	mrna
Hk3	hexokinase 3	0.000702455	2.13615	4.2143	5.53205	0.000190267	0.38376	4.53266	mrna
Klf2	Kruppel-like factor 2 (lung)	0.00322449	2.13388	4.08535	4.34455	0.00121919	-1.46798	4.38793	mrna
Itgax	integrin alpha X	0.000207995	2.13113	4.76219	6.62436	4.1e-05	1.9486	5.02203	mrna
Ptchd1	patched domain containing 1	0.00213625	2.12196	1.2467	4.65392	0.000737304	-0.22526	1.55313	mrna
Rasip1	Ras interacting protein 1	2.28e-06	2.11737	4.43749	12.7472	7.62e-08	8.57231	4.72872	mrna
Irak2	interleukin-1 receptor-associated kinase 2	1.72e-06	2.11538	4.66984	13.3522	4.75e-08	9.02922	5.02286	mrna
Rhog	ras homolog family member G	2.1e-05	2.11369	4.0634	9.21488	1.92e-06	5.25123	4.34466	mrna
Bmpr1b	bone morphogenetic protein receptor, type 1B	0.000616029	2.11213	3.03588	5.64478	0.00016117	0.896898	3.28742	mrna
Gsap	gamma-secretase activating protein	0.000214458	2.1103	4.12478	6.5969	4.25e-05	1.97465	4.42671	mrna
Dennd4a	DENN/MADD domain containing 4A	2.95e-06	2.10978	6.40434	12.2216	1.17e-07	7.97049	6.63929	mrna
Emcn	endomucin	7.07e-06	2.10782	4.47955	10.7396	4.27e-07	6.79887	4.70569	mrna
Smim3	small integral membrane protein 3	1.9e-05	2.1077	3.60015	9.34024	1.68e-06	5.48119	3.84842	mrna
Sfmbt2	Scm-like with four mbt domains 2	0.00161234	2.10605	1.2466	4.8663	0.00052604	0.0338255	1.50282	mrna
Pla1a	phospholipase A1 member A	0.00183536	2.10293	4.32004	4.76934	0.000613219	-0.645362	4.91714	mrna
Clec1a	C-type lectin domain family 1, member a	5.54e-06	2.10232	3.04775	11.1525	2.93e-07	7.34549	3.31052	mrna
Pdcd1lg2	programmed cell death 1 ligand 2	0.00106978	2.10045	0.953044	5.19097	0.000317846	0.549025	1.25635	mrna
Adm	adrenomedullin	0.00470314	2.09743	2.46293	4.07133	0.00192105	-1.58118	2.7834	mrna
Myl4	myosin, light polypeptide 4	0.0571874	2.09705	0.783242	2.40636	0.0352393	-4.04412	1.30082	mrna
Klk12	kallikrein related-peptidase 12	0.0210903	2.09637	0.612013	3.05765	0.0111257	-2.89238	1.05986	mrna
Chka	choline kinase alpha	6.13e-05	2.09561	3.80101	7.89179	8.37e-06	3.74017	4.10488	mrna
Tfr2	transferrin receptor 2	0.0097426	2.0925	0.371435	3.56903	0.00453464	-1.96895	0.705301	mrna
Emilin1	elastin microfibril interfacer 1	9.04e-07	2.09068	5.82674	14.8369	1.61e-08	10.1149	6.04659	mrna
Cd38	CD38 antigen	0.000548349	2.09049	3.40012	5.74838	0.000138589	0.945737	3.65015	mrna
Igsf6	immunoglobulin superfamily, member 6	0.00053091	2.08843	4.31287	5.77599	0.000133157	0.741465	4.61342	mrna
Gpr137c	G protein-coupled receptor 137C	0.00287543	2.08814	0.267397	4.42903	0.00106137	-0.587282	0.731013	mrna
Abcc3	ATP-binding cassette, sub-family C (CFTR/MRP), member 3	1.78e-06	2.08631	4.80991	13.2373	5.19e-08	8.97676	5.02492	mrna
Pcdh12	protocadherin 12	2.31e-06	2.07937	3.6232	12.7183	7.8e-08	8.66969	3.83399	mrna
Bub1	BUB1, mitotic checkpoint serine/threonine kinase	7.58e-06	2.07605	2.90478	10.6273	4.74e-07	6.88803	3.11587	mrna
Ddah1	dimethylarginine dimethylaminohydrolase 1	2.97e-05	2.07459	5.78842	8.75948	3.12e-06	4.54255	6.02104	mrna
Zfp608	zinc finger protein 608	4.68e-07	2.07109	5.21383	16.9189	4.11e-09	11.5558	5.42216	mrna
Lrch2	leucine-rich repeats and calponin homology (CH) domain containing 2	0.000654359	2.07088	1.61091	5.59105	0.000174399	1.14057	1.88409	mrna
Lgmn	legumain	4.68e-07	2.06796	7.9026	16.9148	4.12e-09	11.4585	8.11283	mrna
Jdp2	Jun dimerization protein 2	3e-06	2.06496	4.79972	12.1964	1.19e-07	8.07584	5.04227	mrna
Lrrc75b	leucine rich repeat containing 75B	0.00398958	2.06422	1.26089	4.18824	0.00157956	-0.969857	1.58273	mrna
Ccl7	chemokine (C-C motif) ligand 7	0.00104461	2.06365	3.87512	5.21021	0.000308641	-0.0381154	4.15948	mrna
Col6a3	collagen, type VI, alpha 3	3.44e-06	2.06333	11.362	11.9333	1.49e-07	7.72544	11.6399	mrna
Fam83a	family with sequence similarity 83, member A	0.000259167	2.06067	1.89922	6.42202	5.38e-05	2.22782	2.12294	mrna
Cdh2	cadherin 2	8.91e-05	2.05793	3.87552	7.48959	1.36e-05	3.3208	4.124	mrna
Dok3	docking protein 3	5.39e-05	2.05714	2.90333	8.03869	7.04e-06	4.09962	3.17636	mrna
Kcnn4	potassium intermediate/small conductance calcium-activated channel, subfamily N, member 4	0.00236042	2.05319	2.0784	4.57819	0.000832889	-0.552634	2.31951	mrna
Lrrc25	leucine rich repeat containing 25	0.000241921	2.04543	3.2854	6.48622	4.94e-05	2.03024	3.5206	mrna
Cyp2u1	cytochrome P450, family 2, subfamily u, polypeptide 1	0.00340297	2.0445	1.83158	4.3049	0.00130158	-1.13006	2.35694	mrna
Fem1c	fem-1 homolog c (C.elegans)	9.99e-06	2.04376	4.92383	10.2218	6.97e-07	6.18658	5.20538	mrna
Ier5	immediate early response 5	2.21e-06	2.04362	6.12088	12.8129	7.23e-08	8.48482	6.36988	mrna
P2ry2	purinergic receptor P2Y, G-protein coupled 2	1.74e-06	2.03883	3.13855	13.2891	4.99e-08	9.11624	3.43696	mrna
Glrx	glutaredoxin	7.53e-05	2.0356	6.6486	7.67614	1.08e-05	3.12512	6.90078	mrna
Cass4	Cas scaffolding protein family member 4	2.55e-05	2.03305	3.37521	8.96602	2.5e-06	5.05005	3.7241	mrna
Apobr	apolipoprotein B receptor	7.44e-05	2.03284	3.28618	7.68948	1.06e-05	3.5821	3.57151	mrna
Hoxa10	homeobox A10	0.000241921	2.03205	3.09885	6.48635	4.93e-05	2.096	3.31224	mrna
Sat1	spermidine/spermine N1-acetyl transferase 1	2.2e-06	2.03187	6.83893	12.831	7.13e-08	8.47047	7.05682	mrna
Hcls1	hematopoietic cell specific Lyn substrate 1	6.29e-05	2.02336	4.62115	7.86521	8.63e-06	3.57302	4.88132	mrna
Cdkn1a	cyclin-dependent kinase inhibitor 1A (P21)	6.99e-06	2.02166	5.43833	10.7607	4.19e-07	6.65277	5.80256	mrna
Inpp5d	inositol polyphosphate-5-phosphatase D	1.73e-06	2.01736	6.17731	13.3315	4.83e-08	8.9161	6.3948	mrna
Btg2	B cell translocation gene 2, anti-proliferative	0.00279453	2.01299	6.56405	4.44947	0.0010265	-1.69712	6.91267	mrna
Meox1	mesenchyme homeobox 1	0.000902602	2.01176	2.95166	5.32582	0.00025897	0.406086	3.18499	mrna
Igsf3	immunoglobulin superfamily, member 3	2.79e-05	2.01162	6.078	8.84186	2.86e-06	4.64785	6.43738	mrna
Il1f9	interleukin 1 family, member 9	2.55e-05	2.01122	5.53094	8.96701	2.5e-06	4.78845	5.75175	mrna
Ncf1	neutrophil cytosolic factor 1	8.57e-06	2.00795	5.11758	10.4435	5.64e-07	6.41295	5.33284	mrna
Clec14a	C-type lectin domain family 14, member a	2.29e-07	2.00656	5.32926	19.3497	1.01e-09	12.9867	5.52324	mrna
Xylt1	xylosyltransferase 1	1.87e-06	2.00641	4.44525	13.1469	5.56e-08	8.90284	4.68695	mrna
Apold1	apolipoprotein L domain containing 1	0.00370465	2.00574	3.12186	4.24228	0.00144378	-1.45706	3.41065	mrna
Crem	cAMP responsive element modulator	3.57e-05	2.00363	3.80183	8.53525	4e-06	4.5185	4.04931	mrna
C130050O18Rik	RIKEN cDNA C130050O18 gene	0.000445853	2.00198	1.60048	5.93198	0.000106449	1.5322	1.88367	mrna
Hdx	highly divergent homeobox	0.000407147	2.00094	1.43391	6.01246	9.5e-05	1.73757	1.64678	mrna
Tubb2b	tubulin, beta 2B class IIB	3.67e-06	2.00035	4.8163	11.8227	1.63e-07	7.78021	5.02502	mrna
Fcgr2b	Fc receptor, IgG, low affinity IIb	3.48e-06	1.99831	5.78716	11.9126	1.51e-07	7.74121	5.99296	mrna
Slc37a2	solute carrier family 37 (glycerol-3-phosphate transporter), member 2	6.45e-05	1.99396	5.94002	7.83647	8.93e-06	3.41107	6.1676	mrna
Slc9a5	solute carrier family 9 (sodium/hydrogen exchanger), member 5	0.000130884	1.99345	1.93836	7.0777	2.27e-05	3.10081	2.13843	mrna
Alas2	aminolevulinic acid synthase 2, erythroid	0.00228095	1.99151	3.69366	4.60416	0.000798717	-1.04813	4.05675	mrna
Cdh11	cadherin 11	6.28e-06	1.98679	7.61554	10.9363	3.57e-07	6.74366	7.85357	mrna
Selplg	selectin, platelet (p-selectin) ligand	0.00108687	1.98558	4.83257	5.17864	0.000323896	-0.294907	5.12158	mrna
Htr2a	5-hydroxytryptamine (serotonin) receptor 2A	4.26e-05	1.98478	2.52479	8.32142	5.09e-06	4.55215	2.7374	mrna
Adam19	a disintegrin and metallopeptidase domain 19 (meltrin beta)	1.71e-06	1.98262	6.68328	13.3696	4.69e-08	8.94429	6.95757	mrna
Trib1	tribbles pseudokinase 1	1.17e-05	1.98202	5.32631	9.99732	8.67e-07	5.88819	5.68695	mrna
Zfp57	zinc finger protein 57	0.000192751	1.98123	1.68867	6.69682	3.73e-05	2.6344	1.88659	mrna
Ltb4r1	leukotriene B4 receptor 1	0.0008225	1.98022	2.36206	5.40099	0.000231284	0.550484	2.71341	mrna
Nfkbia	nuclear factor of kappa light polypeptide gene enhancer in B cells inhibitor, alpha	4.66e-06	1.97964	6.41025	11.4359	2.28e-07	7.2287	6.8451	mrna
5430427O19Rik	RIKEN cDNA 5430427O19 gene	0.00582013	1.97651	2.33641	3.92188	0.00247314	-1.83024	2.65814	mrna
Sox18	SRY (sex determining region Y)-box 18	0.00113226	1.97643	3.08883	5.14296	0.000342105	0.0138318	3.3637	mrna
Apbb1ip	amyloid beta (A4) precursor protein-binding, family B, member 1 interacting protein	0.000150005	1.97307	3.53094	6.94526	2.69e-05	2.59387	3.75809	mrna
Oasl2	2'-5' oligoadenylate synthetase-like 2	0.0391558	1.97298	4.37857	2.65412	0.0227521	-4.49643	4.82007	mrna
Dclk1	doublecortin-like kinase 1	1.11e-05	1.97268	6.4221	10.0703	8.07e-07	5.93594	6.66802	mrna
Sprr1a	small proline-rich protein 1A	0.00608175	1.97174	5.78596	3.89156	0.00260401	-2.6122	6.14378	mrna
Cebpb	CCAAT/enhancer binding protein (C/EBP), beta	5.38e-06	1.97108	7.07014	11.2005	2.81e-07	6.9929	7.43493	mrna
Tbx18	T-box18	5.03e-05	1.9679	3.56262	8.12028	6.41e-06	4.15992	3.78917	mrna
Nanog	Nanog homeobox	0.0549274	1.95593	0.695631	2.43291	0.0336309	-3.95697	1.14743	mrna
Apobec1	apolipoprotein B mRNA editing enzyme, catalytic polypeptide 1	0.000452906	1.95552	5.16858	5.91682	0.000108774	0.857141	5.41529	mrna
Mdfi	MyoD family inhibitor	4.86e-05	1.95431	2.02147	8.15823	6.13e-06	4.39171	2.20505	mrna
Pthlh	parathyroid hormone-like peptide	0.00529922	1.95291	2.06956	3.98751	0.00221273	-1.60315	2.32594	mrna
Ifitm10	interferon induced transmembrane protein 10	0.00297299	1.95137	1.07964	4.40523	0.00110353	-0.738338	1.39834	mrna
Runx1	runt related transcription factor 1	1.57e-05	1.95091	6.55193	9.59884	1.29e-06	5.41012	6.75847	mrna
Oaf	out at first homolog	2.86e-06	1.94966	5.71296	12.2758	1.12e-07	8.09549	5.94623	mrna
Slc16a2	solute carrier family 16 (monocarboxylic acid transporters), member 2	1.28e-05	1.94711	4.83149	9.87134	9.82e-07	5.85225	5.03845	mrna
Ecscr	endothelial cell surface expressed chemotaxis and apoptosis regulator	3.32e-06	1.94679	3.45281	11.9952	1.41e-07	8.05081	3.66431	mrna
Cx3cr1	chemokine (C-X3-C motif) receptor 1	0.000182767	1.9438	2.83055	6.7502	3.47e-05	2.57402	3.08655	mrna
Ninj1	ninjurin 1	7.81e-07	1.94303	5.04897	15.3802	1.11e-08	10.5305	5.25488	mrna
Stk36	serine/threonine kinase 36	0.00166537	1.94286	1.17908	4.84083	0.00054759	0.0508087	1.40654	mrna
Tas2r135	taste receptor, type 2, member 135	0.00116436	1.9415	-0.222203	5.12105	0.000353821	0.512134	0.128088	mrna
Ccl9	chemokine (C-C motif) ligand 9	9.48e-05	1.93838	6.05374	7.42027	1.48e-05	2.82983	6.29358	mrna
Ifrd1	interferon-related developmental regulator 1	6.5e-06	1.93598	6.12816	10.8796	3.76e-07	6.71427	6.49394	mrna
Lmnb1	lamin B1	4.18e-06	1.93508	4.73519	11.5901	1.99e-07	7.52354	4.9899	mrna
Krt14	keratin 14	0.000279048	1.9349	11.5621	6.3538	5.91e-05	1.37824	11.8053	mrna
Vegfa	vascular endothelial growth factor A	2.55e-05	1.93256	5.98892	8.96317	2.51e-06	4.71437	6.2492	mrna
Cd44	CD44 antigen	2.67e-05	1.9318	8.30102	8.90592	2.67e-06	4.58705	8.50883	mrna
F5	coagulation factor V	0.000323414	1.92768	3.47797	6.21649	7.14e-05	1.43924	3.99219	mrna
Prelid2	PRELI domain containing 2	0.000307688	1.92666	0.590698	6.26255	6.7e-05	2.08656	0.758649	mrna
Pdpn	podoplanin	0.000214952	1.92381	4.805	6.59324	4.28e-05	1.8745	5.02587	mrna
Pdpn	podoplanin	0.000214952	1.92381	4.805	6.59324	4.28e-05	1.8745	5.02587	mrna
Pdpn	podoplanin	0.000214952	1.92381	4.805	6.59324	4.28e-05	1.8745	5.02587	mrna
Pdpn	podoplanin	0.000214952	1.92381	4.805	6.59324	4.28e-05	1.8745	5.02587	mrna
Dok1	docking protein 1	2.28e-06	1.92247	4.19183	12.7447	7.64e-08	8.62772	4.37344	mrna
Hmga2	high mobility group AT-hook 2	0.000347506	1.9159	1.46132	6.15233	7.8e-05	1.89042	1.66896	mrna
Entpd1	ectonucleoside triphosphate diphosphohydrolase 1	3.12e-05	1.91402	6.99224	8.70021	3.33e-06	4.36351	7.21534	mrna
Cacna1h	calcium channel, voltage-dependent, T type, alpha 1H subunit	0.0121003	1.91144	1.90838	3.42401	0.00583798	-2.42443	2.19923	mrna
Cacna1d	calcium channel, voltage-dependent, L type, alpha 1D subunit	3.58e-05	1.91115	3.90048	8.53105	4.02e-06	4.5087	4.10404	mrna
Bgn	biglycan	6.9e-06	1.90921	9.22394	10.7825	4.11e-07	6.5912	9.43235	mrna
Ppp1r3d	protein phosphatase 1, regulatory subunit 3D	0.00121306	1.90888	2.83182	5.08717	0.000372787	-0.0514513	3.14057	mrna
Plekho2	pleckstrin homology domain containing, family O member 2	3.86e-06	1.90859	6.28998	11.7254	1.78e-07	7.53419	6.47752	mrna
Tcirg1	T cell, immune regulator 1, ATPase, H+ transporting, lysosomal V0 protein A3	5.04e-06	1.90814	6.10021	11.3171	2.53e-07	7.17106	6.28972	mrna
Cyth4	cytohesin 4	3.11e-05	1.90629	5.79962	8.70306	3.32e-06	4.45518	6.00133	mrna
Ccl2	chemokine (C-C motif) ligand 2	0.00117735	1.90579	3.35412	5.11181	0.00035889	-0.108435	3.62359	mrna
Pram1	PML-RAR alpha-regulated adaptor molecule 1	0.00930964	1.90276	1.0816	3.60012	0.00429656	-2.05386	1.35734	mrna
Grb10	growth factor receptor bound protein 10	3.09e-06	1.90118	7.78107	12.1349	1.26e-07	7.85338	8.05835	mrna
Cd84	CD84 antigen	7.25e-06	1.90098	6.16248	10.6999	4.43e-07	6.57858	6.35745	mrna
Mcam	melanoma cell adhesion molecule	8.01e-07	1.89982	6.32038	15.2309	1.23e-08	10.3467	6.51293	mrna
Csgalnact1	chondroitin sulfate N-acetylgalactosaminyltransferase 1	8.42e-07	1.8996	4.66048	15.05	1.39e-08	10.3327	4.84186	mrna
Dpysl3	dihydropyrimidinase-like 3	1.42e-05	1.89745	7.19775	9.72513	1.14e-06	5.52268	7.45571	mrna
Tbc1d10c	TBC1 domain family, member 10c	0.0135274	1.89711	0.643837	3.34753	0.00667467	-2.37714	0.922413	mrna
Tbc1d10c	TBC1 domain family, member 10c	0.0135274	1.89711	0.643837	3.34753	0.00667467	-2.37714	0.922413	mrna
Tbc1d10c	TBC1 domain family, member 10c	0.0135274	1.89711	0.643837	3.34753	0.00667467	-2.37714	0.922413	mrna
Tbc1d10c	TBC1 domain family, member 10c	0.0135274	1.89711	0.643837	3.34753	0.00667467	-2.37714	0.922413	mrna
Stil	Scl/Tal1 interrupting locus	4.41e-05	1.89681	2.44055	8.2791	5.34e-06	4.46588	2.64137	mrna
Dnah17	dynein, axonemal, heavy chain 17	0.000274357	1.89532	2.32152	6.36979	5.78e-05	1.98958	2.63085	mrna
Aldh1a3	aldehyde dehydrogenase family 1, subfamily A3	0.00583416	1.8932	4.51556	3.92024	0.00248003	-2.21252	4.96963	mrna
Hilpda	hypoxia inducible lipid droplet associated	0.000134936	1.89081	4.58803	7.05009	2.35e-05	2.42628	5.08286	mrna
Jun	jun proto-oncogene	3.79e-05	1.88963	6.81756	8.45819	4.36e-06	4.08494	7.02422	mrna
Gjc1	gap junction protein, gamma 1	1.74e-05	1.8895	3.72462	9.465	1.48e-06	5.63696	3.92248	mrna
Stk17b	serine/threonine kinase 17b (apoptosis-inducing)	1.23e-06	1.88878	6.38136	14.0388	2.84e-08	9.45672	6.58429	mrna
Agap2	ArfGAP with GTPase domain, ankyrin repeat and PH domain 2	0.000740004	1.88782	2.99018	5.4891	0.000202783	0.496845	3.37349	mrna
Mex3b	mex3 RNA binding family member B	0.00516522	1.88518	3.86507	4.0054	0.00214681	-1.92182	4.24869	mrna
Pstpip1	proline-serine-threonine phosphatase-interacting protein 1	0.00025674	1.88363	3.32402	6.43115	5.32e-05	1.88323	3.57374	mrna
Fcgr3	Fc receptor, IgG, low affinity III	5.7e-06	1.88116	5.89257	11.11	3.05e-07	6.98038	6.08725	mrna
Tcfl5	transcription factor-like 5 (basic helix-loop-helix)	0.0011562	1.87932	2.84987	5.12653	0.000350851	0.143409	3.06983	mrna
Bin2	bridging integrator 2	0.000620404	1.87551	3.01755	5.63887	0.000162571	0.833797	3.22707	mrna
Trim25	tripartite motif-containing 25	1.36e-06	1.87452	5.85071	13.8549	3.25e-08	9.35564	6.02849	mrna
Ceacam1	carcinoembryonic antigen-related cell adhesion molecule 1	0.00080352	1.87239	2.98333	5.42102	0.000224452	0.472981	3.21531	mrna
Ada	adenosine deaminase	0.00014012	1.87135	3.74114	7.01237	2.47e-05	2.67661	3.93625	mrna
Nckap1l	NCK associated protein 1 like	1.18e-05	1.87021	6.61941	9.98304	8.79e-07	5.80406	6.8152	mrna
Bdkrb2	bradykinin receptor, beta 2	3.98e-05	1.86652	1.2761	8.40632	4.62e-06	4.66258	1.46606	mrna
Notch4	notch 4	3.94e-05	1.865	4.18991	8.41688	4.57e-06	4.33796	4.37635	mrna
Slfn3	schlafen 3	0.000568941	1.86196	1.96775	5.71645	0.000145166	1.16308	2.1871	mrna
Prss27	protease, serine 27	0.0031489	1.86148	2.28121	4.36319	0.00118236	-1.03817	2.51682	mrna
Morc1	microrchidia 1	0.0048693	1.85559	0.369371	4.0473	0.00200033	-1.13033	0.562075	mrna
Stat4	signal transducer and activator of transcription 4	0.00630287	1.85177	1.61258	3.86609	0.00271953	-1.7708	1.9261	mrna
Lilra6	leukocyte immunoglobulin-like receptor, subfamily A (with TM domain), member 6	0.00158032	1.85022	3.59514	4.88106	0.000513957	-0.543637	3.84651	mrna
Tex14	testis expressed gene 14	0.00546122	1.8487	-0.112623	3.96503	0.00229856	-1.29464	0.279784	mrna
Mgp	matrix Gla protein	0.00369403	1.84853	2.93307	4.24444	0.00143862	-1.311	3.18988	mrna
Zc3h12a	zinc finger CCCH type containing 12A	0.000230942	1.84217	3.79908	6.52725	4.67e-05	1.91342	4.04136	mrna
Gm14548	predicted gene 14548	0.000757082	1.84194	4.59013	5.4709	0.00020835	0.190396	4.85237	mrna
Cxcr5	chemokine (C-X-C motif) receptor 5	0.020595	1.84191	0.653027	3.07251	0.010837	-2.98714	1.20862	mrna
Mcm10	minichromosome maintenance 10 replication initiation factor	0.000174787	1.84092	2.12558	6.79197	3.29e-05	2.63155	2.36639	mrna
Lhx6	LIM homeobox protein 6	0.000107819	1.83973	2.10708	7.28391	1.75e-05	3.31908	2.27475	mrna
Piezo2	piezo-type mechanosensitive ion channel component 2	0.00283367	1.83764	4.42576	4.43947	0.00104342	-1.34322	4.75622	mrna
Pxylp1	2-phosphoxylose phosphatase 1	1.38e-06	1.8361	4.05767	13.8259	3.32e-08	9.49559	4.22595	mrna
Nsg1	neuron specific gene family member 1	5.79e-06	1.83523	4.06895	11.0729	3.15e-07	7.17627	4.24164	mrna
Pecam1	platelet/endothelial cell adhesion molecule 1	1.78e-06	1.83336	6.96523	13.2376	5.19e-08	8.80202	7.13658	mrna
Siglecf	sialic acid binding Ig-like lectin F	0.0539358	1.83113	0.0989036	2.44557	0.03289	-3.86198	0.595834	mrna
Rap1gap2	RAP1 GTPase activating protein 2	2.79e-05	1.83082	3.74138	8.84662	2.84e-06	4.87066	3.96571	mrna
Ipcef1	interaction protein for cytohesin exchange factors 1	0.00688516	1.8306	2.45839	3.80538	0.0030168	-2.13664	2.82089	mrna
Itga11	integrin alpha 11	0.000721379	1.82608	5.67009	5.51069	0.000196387	0.238803	6.23452	mrna
Spred3	sprouty-related, EVH1 domain containing 3	7.06e-05	1.8197	2.61802	7.74517	9.96e-06	3.83302	2.78648	mrna
Thbs3	thrombospondin 3	0.000525994	1.81766	6.42227	5.78414	0.000131598	0.512577	6.70221	mrna
Msn	moesin	8.09e-07	1.81652	7.95692	15.1777	1.27e-08	10.2719	8.12603	mrna
Tie1	tyrosine kinase with immunoglobulin-like and EGF-like domains 1	1.55e-06	1.81632	5.08029	13.5923	3.96e-08	9.20324	5.25171	mrna
Hist1h2an	histone cluster 1, H2an	0.000113766	1.80781	2.85833	7.22434	1.89e-05	3.08184	3.0529	mrna
Tmem8	transmembrane protein 8 (five membrane-spanning domains)	0.00685471	1.80599	3.81037	3.80834	0.00300156	-2.43907	4.09409	mrna
E2f7	E2F transcription factor 7	0.000234616	1.80097	2.32216	6.51324	4.76e-05	2.27113	2.4941	mrna
Havcr2	hepatitis A virus cellular receptor 2	0.000162936	1.79968	3.01604	6.86655	2.98e-05	2.577	3.20714	mrna
Susd3	sushi domain containing 3	0.0003731	1.79811	2.05383	6.08954	8.52e-05	1.69829	2.24331	mrna
Laptm5	lysosomal-associated protein transmembrane 5	2.62e-05	1.79733	6.41713	8.93032	2.6e-06	4.6655	6.59795	mrna
Hif1a	hypoxia inducible factor 1, alpha subunit	7.15e-07	1.79729	8.23359	15.618	9.45e-09	10.5841	8.40527	mrna
Gas2	growth arrest specific 2	0.00321962	1.79695	2.32575	4.34585	0.00121659	-0.843355	2.94042	mrna
Procr	protein C receptor, endothelial	0.000790555	1.79667	4.14729	5.43579	0.000219549	0.284949	4.34948	mrna
Tnfrsf22	tumor necrosis factor receptor superfamily, member 22	0.000144622	1.79369	1.63468	6.982	2.57e-05	2.96702	1.82959	mrna
Myadm	myeloid-associated differentiation marker	0.000449772	1.79203	6.51088	5.9245	0.000107591	0.696515	6.72193	mrna
Pgm1	phosphoglucomutase 1	3.15e-06	1.79199	3.86758	12.0942	1.3e-07	8.10175	4.02586	mrna
Elk3	ELK3, member of ETS oncogene family	5.11e-07	1.79112	5.4352	16.6111	4.98e-09	11.344	5.59531	mrna
Uck2	uridine-cytidine kinase 2	0.000269779	1.78946	5.1017	6.38452	5.67e-05	1.53407	5.29751	mrna
Dmxl2	Dmx-like 2	2.42e-05	1.78939	6.11444	9.03014	2.33e-06	4.77636	6.36016	mrna
Ier2	immediate early response 2	0.00857467	1.78621	4.28383	3.65521	0.00390595	-2.83797	4.64862	mrna
Fstl1	follistatin-like 1	5.38e-06	1.7836	10.7228	11.206	2.8e-07	7.03287	10.9943	mrna
Col4a1	collagen, type IV, alpha 1	9.96e-07	1.78322	9.89115	14.5038	2.03e-08	9.80172	10.0572	mrna
Trex2	three prime repair exonuclease 2	0.0161499	1.78247	4.55192	3.23189	0.00817902	-3.57795	4.86098	mrna
Zc3h12d	zinc finger CCCH type containing 12D	0.00342802	1.78111	2.06041	4.30035	0.0013114	-1.12154	2.29222	mrna
Lsp1	lymphocyte specific 1	2.83e-07	1.77861	7.06016	18.4366	1.68e-09	12.411	7.25751	mrna
Pde2a	phosphodiesterase 2A, cGMP-stimulated	2.67e-06	1.77801	5.7636	12.4274	9.87e-08	8.18122	5.93425	mrna
Ccnb2	cyclin B2	1.36e-05	1.77795	3.41044	9.7781	1.08e-06	5.96834	3.57487	mrna
Kdr	kinase insert domain protein receptor	9.62e-06	1.77587	5.78159	10.2761	6.62e-07	6.16502	5.95507	mrna
Col18a1	collagen, type XVIII, alpha 1	5.78e-07	1.77542	8.35936	16.2618	6.21e-09	11.025	8.51877	mrna
Sash3	SAM and SH3 domain containing 3	0.000285653	1.77412	3.91847	6.33055	6.1e-05	1.65362	4.10117	mrna
Phlda1	pleckstrin homology like domain, family A, member 1	0.00444948	1.77353	3.11909	4.11122	0.00179659	-1.70593	3.35683	mrna
Arhgap22	Rho GTPase activating protein 22	0.000119238	1.77309	2.57677	7.1714	2.02e-05	3.14372	2.77001	mrna
Kirrel3	kin of IRRE like 3 (Drosophila)	0.00256556	1.77277	1.23321	4.51467	0.000923128	-0.549075	1.42292	mrna
Fbp1	fructose bisphosphatase 1	0.0116969	1.77257	0.678766	3.4467	0.00561107	-2.0985	1.0392	mrna
Cald1	caldesmon 1	3.75e-07	1.7716	7.48035	17.7842	2.44e-09	12.0074	7.64663	mrna
Trpv2	transient receptor potential cation channel, subfamily V, member 2	0.000192751	1.77159	4.1729	6.69679	3.73e-05	2.10305	4.36415	mrna
Has2	hyaluronan synthase 2	2.25e-05	1.77137	4.93269	9.12483	2.11e-06	5.02403	5.1019	mrna
Gpsm3	G-protein signalling modulator 3 (AGS3-like, C. elegans)	0.000144027	1.76436	2.9973	6.9858	2.56e-05	2.74915	3.17368	mrna
Mal	myelin and lymphocyte protein, T cell differentiation protein	0.0283219	1.76307	3.61518	2.86508	0.0156509	-4.14491	4.0863	mrna
Tmem98	transmembrane protein 98	2.74e-05	1.763	2.88998	8.87002	2.77e-06	5.11957	3.08043	mrna
Parvg	parvin, gamma	0.00704846	1.7625	3.23852	3.7895	0.0031	-2.21483	3.48069	mrna
Lhfpl2	lipoma HMGIC fusion partner-like 2	1.57e-07	1.76092	6.31033	21.3628	3.55e-10	14.0228	6.51347	mrna
Apol9b	apolipoprotein L 9b	0.0443617	1.75964	0.932053	2.57239	0.0262936	-3.62615	1.30911	mrna
Nt5dc2	5'-nucleotidase domain containing 2	7.15e-06	1.75789	4.66575	10.7187	4.36e-07	6.74449	4.82502	mrna
Myo1f	myosin IF	0.000214417	1.75747	5.59712	6.5973	4.25e-05	1.76305	5.78571	mrna
Postn	periostin, osteoblast specific factor	2.37e-05	1.75663	11.5045	9.06019	2.26e-06	4.83	11.8281	mrna
Ptprc	protein tyrosine phosphatase, receptor type, C	0.000262034	1.75605	7.33489	6.41197	5.46e-05	1.36757	7.56694	mrna
Dchs1	dachsous 1 (Drosophila)	0.000588846	1.75555	5.90656	5.68675	0.000151583	0.44207	6.29886	mrna
Kcnk3	potassium channel, subfamily K, member 3	0.00693892	1.75477	0.915961	3.80038	0.00304274	-1.64397	1.10747	mrna
Cd68	CD68 antigen	2.56e-05	1.75048	5.82404	8.95437	2.53e-06	4.74329	5.99038	mrna
Spi1	spleen focus forming virus (SFFV) proviral integration oncogene	1.55e-05	1.75007	4.3741	9.60872	1.28e-06	5.60927	4.57177	mrna
Ebf3	early B cell factor 3	6.33e-05	1.74993	4.00325	7.85604	8.73e-06	3.71664	4.18276	mrna
Tmem44	transmembrane protein 44	4.29e-05	1.74913	2.27523	8.3123	5.14e-06	4.5544	2.45214	mrna
Sytl2	synaptotagmin-like 2	0.000102219	1.74834	4.51132	7.33972	1.63e-05	3.02197	4.83462	mrna
Slamf6	SLAM family member 6	0.0667333	1.74785	0.257141	2.30576	0.0420365	-4.02345	0.565973	mrna
Exoc3l4	exocyst complex component 3-like 4	0.000325045	1.74748	1.64707	6.21219	7.18e-05	1.96825	1.79693	mrna
Traf3ip3	TRAF3 interacting protein 3	0.00870087	1.74736	1.62378	3.64547	0.00397222	-2.08269	1.84214	mrna
Ttyh3	tweety family member 3	7.61e-06	1.74554	5.89654	10.6208	4.77e-07	6.51053	6.05785	mrna
Eno1b	enolase 1B, retrotransposed	1.57e-07	1.74504	6.46056	21.3582	3.56e-10	14.0088	6.62366	mrna
Eno1	enolase 1, alpha non-neuron	8.01e-07	1.74413	7.00021	15.2183	1.24e-08	10.3107	7.16398	mrna
Cdk1	cyclin-dependent kinase 1	7.04e-06	1.74119	4.04563	10.7507	4.23e-07	6.83815	4.20733	mrna
Ggt7	gamma-glutamyltransferase 7	0.00658886	1.74002	0.725321	3.83522	0.00286669	-1.51767	0.918153	mrna
Zyx	zyxin	5.75e-05	1.7399	6.27274	7.96563	7.67e-06	3.5142	6.4458	mrna
Sema7a	sema domain, immunoglobulin domain (Ig), and GPI membrane anchor, (semaphorin) 7A	0.000112043	1.73456	4.39431	7.241	1.85e-05	2.81022	4.56421	mrna
Aldh3b1	aldehyde dehydrogenase 3 family, member B1	0.0001858	1.73343	3.01507	6.73495	3.54e-05	2.40117	3.1838	mrna
Gmfg	glia maturation factor, gamma	0.00190834	1.73082	3.31133	4.73953	0.000642996	-0.713944	3.52653	mrna
Itm2a	integral membrane protein 2A	9.6e-05	1.72852	6.43522	7.405	1.51e-05	2.83239	6.80383	mrna
Cd276	CD276 antigen	0.000309508	1.7277	5.34035	6.25713	6.75e-05	1.32545	5.54651	mrna
Tbxas1	thromboxane A synthase 1, platelet	0.000134685	1.72016	3.81122	7.05195	2.35e-05	2.71515	3.99114	mrna
Slc25a37	solute carrier family 25, member 37	3.76e-06	1.71953	4.9988	11.7716	1.71e-07	7.66054	5.1792	mrna
Pfkfb3	6-phosphofructo-2-kinase/fructose-2,6-biphosphatase 3	2.12e-05	1.7189	5.54138	9.2017	1.95e-06	5.01207	5.77347	mrna
Kif21b	kinesin family member 21B	2.08e-05	1.71853	4.75993	9.22894	1.89e-06	5.17395	4.91773	mrna
Rgs5	regulator of G-protein signaling 5	2.84e-05	1.71841	6.40239	8.81609	2.94e-06	4.53984	6.57699	mrna
Evl	Ena-vasodilator stimulated phosphoprotein	2.94e-05	1.71796	4.22567	8.77287	3.08e-06	4.78254	4.41662	mrna
Atp8b4	ATPase, class I, type 8B, member 4	0.00081374	1.71461	3.80808	5.41093	0.000227867	0.239925	4.02606	mrna
Gpr171	G protein-coupled receptor 171	0.00488071	1.71453	2.69374	4.04561	0.00200602	-1.72009	2.91837	mrna
Sema6b	sema domain, transmembrane domain (TM), and cytoplasmic domain, (semaphorin) 6B	0.000211394	1.7138	3.36215	6.60924	4.18e-05	2.09126	3.59628	mrna
Samd11	sterile alpha motif domain containing 11	0.0440375	1.71289	1.67985	2.57766	0.0260499	-4.085	2.13221	mrna
Klhl6	kelch-like 6	0.00200736	1.71104	2.9396	4.70246	0.000682168	-0.630567	3.12684	mrna
Gtse1	G two S phase expressed protein 1	0.000126476	1.70928	1.90406	7.1146	2.17e-05	3.12372	2.05163	mrna
Nup210l	nucleoporin 210-like	0.000280461	1.70722	0.167543	6.34773	5.96e-05	2.18616	0.300727	mrna
Rgs16	regulator of G-protein signaling 16	0.0555241	1.70421	2.16594	2.42594	0.034046	-4.35642	2.50129	mrna
Acap1	ArfGAP with coiled-coil, ankyrin repeat and PH domains 1	0.00119541	1.70388	2.73398	5.10017	0.000365384	-0.0164472	2.97173	mrna
Peg10	paternally expressed 10	1.65e-05	1.70365	2.88548	9.53102	1.38e-06	5.76307	3.05663	mrna
Bnc2	basonuclin 2	5.19e-06	1.70139	5.47291	11.2642	2.66e-07	7.18056	5.63592	mrna
Ppp1r18	protein phosphatase 1, regulatory subunit 18	2.45e-05	1.70061	5.46871	9.01269	2.38e-06	4.82439	5.64241	mrna
Ehd1	EH-domain containing 1	5.42e-06	1.70032	5.01374	11.1856	2.85e-07	7.12584	5.17581	mrna
Ehd1	EH-domain containing 1	5.42e-06	1.70032	5.01374	11.1856	2.85e-07	7.12584	5.17581	mrna
Ehd1	EH-domain containing 1	5.42e-06	1.70032	5.01374	11.1856	2.85e-07	7.12584	5.17581	mrna
Ehd1	EH-domain containing 1	5.42e-06	1.70032	5.01374	11.1856	2.85e-07	7.12584	5.17581	mrna
Hist1h2ap	histone cluster 1, H2ap	0.00475682	1.70013	3.60841	4.06298	0.00194822	-1.9047	3.82177	mrna
Trim6	tripartite motif-containing 6	0.0170926	1.6968	0.00336789	3.19433	0.0087389	-2.54623	0.227669	mrna
Dock2	dedicator of cyto-kinesis 2	8.6e-05	1.69556	5.70024	7.52567	1.3e-05	3.00434	5.86781	mrna
Dock2	dedicator of cyto-kinesis 2	8.6e-05	1.69556	5.70024	7.52567	1.3e-05	3.00434	5.86781	mrna
Rhob	ras homolog family member B	7.24e-07	1.69311	6.64143	15.5446	9.93e-09	10.5543	6.78727	mrna
Cd200r1	CD200 receptor 1	7.53e-05	1.69123	3.35746	7.67553	1.08e-05	3.5985	3.51224	mrna
Rhoc	ras homolog family member C	1.54e-06	1.68958	5.40321	13.6027	3.93e-08	9.19879	5.55786	mrna
Efhd2	EF hand domain containing 2	9.21e-07	1.6881	5.91234	14.7832	1.67e-08	10.0331	6.09329	mrna
Col6a2	collagen, type VI, alpha 2	2.81e-06	1.68747	10.2114	12.302	1.09e-07	8.02023	10.413	mrna
Gja5	gap junction protein, alpha 5	0.00031825	1.68584	2.60111	6.23196	6.99e-05	1.91281	2.90722	mrna
Lpar4	lysophosphatidic acid receptor 4	0.00121835	1.6854	3.44594	5.08377	0.000374748	-0.0904347	3.65381	mrna
Wsb1	WD repeat and SOCS box-containing 1	3.12e-06	1.6822	6.18391	12.1102	1.28e-07	7.86774	6.34676	mrna
Pf4	platelet factor 4	5.35e-05	1.68181	5.50758	8.04862	6.96e-06	3.65256	5.74549	mrna
Cd24a	CD24a antigen	8.62e-06	1.68157	6.82726	10.4304	5.71e-07	6.24865	6.98589	mrna
Golm1	golgi membrane protein 1	2.16e-07	1.68045	4.89856	20.0619	6.9e-10	13.373	5.03681	mrna
Gcnt1	glucosaminyl (N-acetyl) transferase 1, core 2	8.6e-06	1.68007	4.95784	10.4338	5.69e-07	6.39262	5.12872	mrna
Ska3	spindle and kinetochore associated complex subunit 3	0.000445853	1.67784	2.0873	5.93202	0.000106444	1.44785	2.26719	mrna
Lipa	lysosomal acid lipase A	3.44e-05	1.67757	6.43529	8.57606	3.82e-06	4.26923	6.65339	mrna
Alox5ap	arachidonate 5-lipoxygenase activating protein	1.74e-05	1.67593	4.47971	9.46314	1.48e-06	5.44017	4.64919	mrna
Naip2	NLR family, apoptosis inhibitory protein 2	0.00084399	1.67429	4.15521	5.38005	0.000238664	0.158042	4.33712	mrna
C1s2	complement component 1, s subcomponent 2	0.00178956	1.6742	4.49995	4.78761	0.000595697	-0.799377	4.76135	mrna
Vmp1	vacuole membrane protein 1	1.02e-06	1.67366	7.37541	14.4378	2.13e-08	9.73023	7.52397	mrna
Myo1b	myosin IB	2.8e-06	1.66706	6.34254	12.3117	1.08e-07	8.05493	6.50182	mrna
Neu1	neuraminidase 1	7.58e-06	1.66619	4.94907	10.6272	4.74e-07	6.5785	5.12918	mrna
Phactr1	phosphatase and actin regulator 1	0.000181688	1.6645	2.99081	6.7558	3.45e-05	2.51692	3.19375	mrna
Lrrc8d	leucine rich repeat containing 8D	1.8e-05	1.66436	3.57403	9.41518	1.56e-06	5.54069	3.72706	mrna
Mmp25	matrix metallopeptidase 25	0.0376256	1.66328	1.22595	2.67997	0.0217333	-3.74741	1.5745	mrna
Rps6ka2	ribosomal protein S6 kinase, polypeptide 2	0.0035137	1.66256	4.98297	4.28162	0.00135265	-1.89571	5.46165	mrna
Rnf144a	ring finger protein 144A	1.23e-06	1.66221	5.0856	14.0426	2.83e-08	9.56818	5.23788	mrna
Nedd9	neural precursor cell expressed, developmentally down-regulated gene 9	3.94e-06	1.66145	6.03028	11.6824	1.84e-07	7.49436	6.18593	mrna
Mxra8	matrix-remodelling associated 8	3.35e-05	1.66141	6.68982	8.60731	3.69e-06	4.28309	6.88927	mrna
Matn2	matrilin 2	0.000635428	1.65972	6.7837	5.61862	0.000167471	0.229849	7.09691	mrna
Atp6v0c	ATPase, H+ transporting, lysosomal V0 subunit C	1.85e-05	1.65876	5.59341	9.37626	1.62e-06	5.21516	5.75834	mrna
Tbc1d30	TBC1 domain family, member 30	0.00352533	1.65341	2.15938	4.27919	0.0013581	-1.19341	2.36802	mrna
Fyb	FYN binding protein	0.000698188	1.65211	5.29148	5.53755	0.000188727	0.226002	5.4766	mrna
Tspan11	tetraspanin 11	2.2e-06	1.65052	5.25965	12.8272	7.15e-08	8.58502	5.41474	mrna
Mlkl	mixed lineage kinase domain-like	0.000255917	1.64757	3.31289	6.43376	5.3e-05	1.9403	3.46693	mrna
Ftl1	ferritin light polypeptide 1	7.83e-07	1.64743	10.1053	15.3336	1.14e-08	10.4099	10.2433	mrna
Vps37b	vacuolar protein sorting 37B (yeast)	0.000102133	1.64707	4.74346	7.34074	1.63e-05	2.8228	5.01835	mrna
Trim30d	tripartite motif-containing 30D	0.00823851	1.64696	2.67743	3.68357	0.00371933	-2.29847	2.87428	mrna
Lpxn	leupaxin	0.000416437	1.64696	3.00701	5.99277	9.76e-05	1.36586	3.16089	mrna
Ccr2	chemokine (C-C motif) receptor 2	0.00200151	1.64309	6.69111	4.7048	0.000679627	-1.27704	6.89983	mrna
Ndc80	NDC80 kinetochore complex component	3.52e-05	1.64285	2.49837	8.55079	3.93e-06	4.75287	2.65054	mrna
Enah	enabled homolog (Drosophila)	7.38e-06	1.64138	7.01598	10.6703	4.56e-07	6.49123	7.17384	mrna
Htr7	5-hydroxytryptamine (serotonin) receptor 7	0.00908526	1.64098	1.17198	3.61723	0.00417109	-2.10657	1.43767	mrna
Fbln2	fibulin 2	1.48e-05	1.6402	9.40873	9.66824	1.2e-06	5.44495	9.61231	mrna
Cdc6	cell division cycle 6	2.68e-05	1.63773	2.21155	8.90431	2.67e-06	5.18075	2.34827	mrna
Bend6	BEN domain containing 6	0.00195226	1.63752	2.17287	4.72322	0.000659929	-0.390735	2.33723	mrna
Clec9a	C-type lectin domain family 9, member a	0.000753848	1.63651	2.1556	5.47474	0.000207161	0.741679	2.3283	mrna
Nuf2	NUF2, NDC80 kinetochore complex component	0.000229422	1.63199	2.59533	6.53445	4.63e-05	2.20378	2.74819	mrna
Csf2ra	colony stimulating factor 2 receptor, alpha, low-affinity (granulocyte-macrophage)	8.59e-05	1.63076	3.9593	7.52643	1.3e-05	3.23831	4.11933	mrna
Hhex	hematopoietically expressed homeobox	0.00228057	1.63062	1.49305	4.60463	0.000798115	-0.478978	1.66516	mrna
Ube2c	ubiquitin-conjugating enzyme E2C	2.68e-05	1.62795	2.66816	8.89873	2.69e-06	5.12921	2.80406	mrna
Endou	endonuclease, polyU-specific	0.000409203	1.62771	6.01827	6.0074	9.56e-05	0.858581	6.19664	mrna
Slc8a1	solute carrier family 8 (sodium/calcium exchanger), member 1	1.74e-06	1.62231	6.05152	13.3059	4.92e-08	8.9073	6.19672	mrna
Iglon5	IgLON family member 5	0.0619962	1.62171	0.44433	2.35309	0.0386937	-3.85997	0.879011	mrna
Relt	RELT tumor necrosis factor receptor	0.000120783	1.62063	2.98197	7.15961	2.05e-05	2.91099	3.19752	mrna
Kctd11	potassium channel tetramerisation domain containing 11	0.000534326	1.62017	5.48628	5.77	0.000134317	0.568896	5.67242	mrna
Pamr1	peptidase domain containing associated with muscle regeneration 1	0.0283341	1.61976	5.10481	2.86477	0.0156596	-4.12967	6.03871	mrna
Kcnmb4	potassium large conductance calcium-activated channel, subfamily M, beta member 4	0.0257973	1.6189	0.0680338	2.92616	0.0140443	-2.86025	0.497803	mrna
Skil	SKI-like	6.02e-07	1.61712	6.64764	16.0748	7.01e-09	10.9208	6.78013	mrna
Cenpe	centromere protein E	6.87e-06	1.61699	4.52498	10.7914	4.07e-07	6.81095	4.66365	mrna
Birc5	baculoviral IAP repeat-containing 5	7.74e-05	1.6136	2.73424	7.64507	1.12e-05	3.63082	2.88925	mrna
Fam107b	family with sequence similarity 107, member B	4.99e-05	1.61104	6.47219	8.13082	6.33e-06	3.67966	6.74555	mrna
Cpxm1	carboxypeptidase X 1 (M14 family)	1.55e-05	1.60541	7.31	9.61218	1.27e-06	5.38608	7.48629	mrna
Slc39a14	solute carrier family 39 (zinc transporter), member 14	0.000263954	1.60381	6.30408	6.40466	5.51e-05	1.38831	6.51822	mrna
Antxr2	anthrax toxin receptor 2	3.72e-06	1.6015	7.29118	11.7999	1.67e-07	7.55092	7.42922	mrna
Dll4	delta-like 4 (Drosophila)	0.00249425	1.59739	3.01675	4.53661	0.000890855	-0.907186	3.20045	mrna
B4galt5	UDP-Gal:betaGlcNAc beta 1,4-galactosyltransferase, polypeptide 5	6.33e-06	1.59536	5.34303	10.924	3.61e-07	6.85545	5.4772	mrna
Cd52	CD52 antigen	0.00222625	1.59443	3.72917	4.62353	0.000774194	-1.03901	3.94803	mrna
Slc14a1	solute carrier family 14 (urea transporter), member 1	0.0064414	1.59261	1.03702	3.85092	0.00279084	-1.66629	1.27169	mrna
Ebi3	Epstein-Barr virus induced gene 3	0.00623678	1.58936	0.339182	3.87361	0.00268486	-1.43155	0.464974	mrna
Icam2	intercellular adhesion molecule 2	0.000203567	1.58526	2.98678	6.64626	3.98e-05	2.27607	3.12652	mrna
Foxm1	forkhead box M1	0.000252466	1.58522	2.98526	6.44796	5.2e-05	2.0112	3.1292	mrna
Cks2	CDC28 protein kinase regulatory subunit 2	1.75e-06	1.58499	2.96457	13.2733	5.05e-08	9.1097	3.11231	mrna
Dcstamp	dentrocyte expressed seven transmembrane protein	0.0433776	1.58452	0.135685	2.58745	0.0256027	-3.45399	0.442015	mrna
Rnf150	ring finger protein 150	8.06e-06	1.58404	5.42663	10.5353	5.17e-07	6.45247	5.56318	mrna
Cenpa	centromere protein A	1.04e-05	1.58234	3.23146	10.1665	7.35e-07	6.37529	3.36219	mrna
Tubb2a	tubulin, beta 2A class IIA	5.69e-05	1.581	7.30322	7.97648	7.57e-06	3.47575	7.44649	mrna
Kif22	kinesin family member 22	7.15e-05	1.58067	2.71514	7.72837	1.02e-05	3.73616	2.86068	mrna
Osr1	odd-skipped related 1 (Drosophila)	0.000215519	1.57935	3.67913	6.59035	4.29e-05	2.1227	3.87164	mrna
Rin3	Ras and Rab interactor 3	0.000127541	1.57774	4.13675	7.10523	2.19e-05	2.68594	4.28209	mrna
Pcdhgc5	protocadherin gamma subfamily C, 5	0.00213939	1.57631	3.2826	4.65263	0.000738828	-0.7489	3.49692	mrna
Nes	nestin	4.23e-05	1.57615	4.73343	8.3291	5.04e-06	4.09402	4.90448	mrna
Nav3	neuron navigator 3	2.89e-05	1.57331	5.12645	8.79304	3.01e-06	4.64772	5.28769	mrna
Aif1	allograft inflammatory factor 1	0.0102883	1.57207	3.71229	3.53308	0.0048269	-2.87127	3.92528	mrna
Pirb	paired Ig-like receptor B	0.000870021	1.57165	5.98757	5.35613	0.000247404	-0.172258	6.18059	mrna
Vasp	vasodilator-stimulated phosphoprotein	1.61e-05	1.57054	6.20107	9.5591	1.34e-06	5.35557	6.38128	mrna
Klf7	Kruppel-like factor 7 (ubiquitous)	1.74e-05	1.57007	3.51924	9.46189	1.48e-06	5.57988	3.67326	mrna
Ccdc126	coiled-coil domain containing 126	8.11e-05	1.56917	3.38473	7.59258	1.2e-05	3.40263	3.56391	mrna
Depdc1a	DEP domain containing 1a	0.000279048	1.56505	2.55666	6.35384	5.91e-05	1.93361	2.71293	mrna
Fam217b	family with sequence similarity 217, member B	0.000106326	1.56267	1.31152	7.29847	1.72e-05	3.39328	1.41376	mrna
Ptk2b	PTK2 protein tyrosine kinase 2 beta	3.27e-06	1.5619	4.81877	12.0196	1.38e-07	7.89539	4.96743	mrna
Sfxn5	sideroflexin 5	0.000110987	1.56053	3.97701	7.25234	1.82e-05	2.83363	4.18068	mrna
Tpd52	tumor protein D52	5.38e-06	1.56031	6.22307	11.2045	2.8e-07	7.01836	6.44291	mrna
Arhgap4	Rho GTPase activating protein 4	0.00160201	1.55972	3.83305	4.87084	0.000522292	-0.615862	4.00368	mrna
Kcna3	potassium voltage-gated channel, shaker-related subfamily, member 3	0.0372858	1.55839	1.26554	2.68603	0.0215011	-3.66565	1.48192	mrna
Map3k15	mitogen-activated protein kinase kinase kinase 15	0.0014842	1.55778	1.71946	4.93071	0.000475439	-0.00181253	1.87063	mrna
Tlr7	toll-like receptor 7	4.29e-05	1.55762	4.64126	8.31252	5.14e-06	4.16381	4.82173	mrna
Aoah	acyloxyacyl hydrolase	0.0121299	1.55321	2.80128	3.42254	0.00585306	-2.81553	2.99609	mrna
Tmem255a	transmembrane protein 255A	0.0020832	1.55196	1.66834	4.6726	0.000715548	-0.428363	1.8531	mrna
Il1r1	interleukin 1 receptor, type I	9.51e-06	1.55165	6.12519	10.2941	6.5e-07	6.1395	6.2757	mrna
Lrrc32	leucine rich repeat containing 32	0.00073022	1.55014	4.35161	5.49942	0.0001997	0.332686	4.52333	mrna
Tgif1	TGFB-induced factor homeobox 1	0.000130594	1.5494	4.7825	7.08248	2.26e-05	2.47214	5.01603	mrna
Pfkl	phosphofructokinase, liver, B-type	9.46e-06	1.54897	5.70807	10.3054	6.43e-07	6.18643	5.8451	mrna
Zswim6	zinc finger SWIM-type containing 6	2.48e-06	1.54869	4.95399	12.576	8.74e-08	8.37853	5.07794	mrna
Tmc8	transmembrane channel-like gene family 8	0.0491055	1.54851	0.656276	2.50724	0.0295012	-3.83239	0.896569	mrna
Coro1a	coronin, actin binding protein 1A	0.000481446	1.5482	6.10337	5.86287	0.0001175	0.598475	6.3092	mrna
Col4a2	collagen, type IV, alpha 2	2.47e-06	1.5473	9.21466	12.5844	8.69e-08	8.24887	9.34373	mrna
Il7r	interleukin 7 receptor	0.000472021	1.54707	3.52784	5.88202	0.000114321	1.06243	3.67134	mrna
Col5a1	collagen, type V, alpha 1	8.03e-07	1.54514	11.7043	15.2086	1.24e-08	10.3557	11.8547	mrna
Tlr9	toll-like receptor 9	0.0170218	1.54435	2.53305	3.19706	0.00869681	-3.11701	2.73207	mrna
Evi2b	ecotropic viral integration site 2b	0.0221008	1.54417	3.0548	3.02753	0.0117349	-3.61201	3.27383	mrna
Impg2	interphotoreceptor matrix proteoglycan 2	0.00828547	1.54392	0.301261	3.67948	0.00374568	-1.70932	0.470799	mrna
Ugcg	UDP-glucose ceramide glucosyltransferase	3.01e-06	1.53947	7.31401	12.1849	1.2e-07	7.89339	7.4388	mrna
Psd4	pleckstrin and Sec7 domain containing 4	1.04e-05	1.53933	5.63526	10.1649	7.36e-07	6.02206	5.87671	mrna
Btnl2	butyrophilin-like 2	0.00706648	1.53633	0.785633	3.78746	0.00311085	-1.72043	0.993568	mrna
Ets1	E26 avian leukemia oncogene 1, 5' domain	6.46e-06	1.53599	6.06337	10.8957	3.7e-07	6.74744	6.19771	mrna
Thbd	thrombomodulin	2.2e-06	1.5357	6.14802	12.8445	7.05e-08	8.51082	6.27094	mrna
Dact1	dishevelled-binding antagonist of beta-catenin 1	2.7e-06	1.53548	5.36465	12.3895	1.02e-07	8.23175	5.64019	mrna
Cthrc1	collagen triple helix repeat containing 1	1.05e-05	1.53523	5.85703	10.1344	7.59e-07	6.03274	6.02286	mrna
Cthrc1	collagen triple helix repeat containing 1	1.05e-05	1.53523	5.85703	10.1344	7.59e-07	6.03274	6.02286	mrna
Cthrc1	collagen triple helix repeat containing 1	1.05e-05	1.53523	5.85703	10.1344	7.59e-07	6.03274	6.02286	mrna
Cthrc1	collagen triple helix repeat containing 1	1.05e-05	1.53523	5.85703	10.1344	7.59e-07	6.03274	6.02286	mrna
Abi3	ABI gene family, member 3	1.32e-05	1.53516	3.63106	9.81897	1.03e-06	5.94594	3.76616	mrna
Nabp1	nucleic acid binding protein 1	4.79e-05	1.53504	5.55829	8.17684	6e-06	3.79016	5.81482	mrna
Tnfaip2	tumor necrosis factor, alpha-induced protein 2	0.000190692	1.53338	6.25628	6.70708	3.68e-05	1.82844	6.42407	mrna
Pgam1	phosphoglycerate mutase 1	2.02e-06	1.5277	7.46485	12.9813	6.33e-08	8.57141	7.6015	mrna
Fosl2	fos-like antigen 2	2.38e-05	1.5238	8.03896	9.05524	2.27e-06	4.75384	8.18659	mrna
Ms4a6b	membrane-spanning 4-domains, subfamily A, member 6B	0.00312889	1.52351	4.68962	4.36801	0.00117303	-1.62815	4.86871	mrna
Clec4a1	C-type lectin domain family 4, member a1	0.0012841	1.52274	4.20292	5.04245	0.000399483	-0.409509	4.35926	mrna
Ncapg	non-SMC condensin I complex, subunit G	0.000124813	1.5222	3.61803	7.12763	2.13e-05	2.77184	3.76003	mrna
Hs3st1	heparan sulfate (glucosamine) 3-O-sulfotransferase 1	0.00665805	1.5222	1.0234	3.82794	0.0029026	-1.55163	1.27033	mrna
Gadd45g	growth arrest and DNA-damage-inducible 45 gamma	0.000108454	1.51941	4.01592	7.27785	1.76e-05	2.86249	4.20429	mrna
Arid3a	AT rich interactive domain 3A (BRIGHT-like)	8.47e-06	1.51768	4.48488	10.4586	5.56e-07	6.49126	4.6055	mrna
Tenm3	teneurin transmembrane protein 3	0.0020815	1.51657	5.83083	4.67336	0.000714679	-1.202	6.15667	mrna
Ccna2	cyclin A2	1.05e-05	1.5159	4.49204	10.151	7.46e-07	6.16524	4.62021	mrna
Tlr8	toll-like receptor 8	0.000145527	1.51546	4.42078	6.97534	2.59e-05	2.46341	4.56396	mrna
Tagap	T cell activation Rho GTPase activating protein	2.48e-05	1.51487	2.88203	8.99999	2.41e-06	5.20001	3.00117	mrna
Spsb4	splA/ryanodine receptor domain and SOCS box containing 4	0.0129704	1.51463	1.18319	3.37681	0.00634068	-2.35199	1.42806	mrna
Melk	maternal embryonic leucine zipper kinase	0.000474264	1.51384	2.58355	5.87723	0.000115108	1.23824	2.72802	mrna
Lyz1	lysozyme 1	0.000167973	1.51078	6.29999	6.83395	3.11e-05	2.03716	6.49019	mrna
Tpx2	TPX2, microtubule-associated	2.89e-05	1.50863	4.19274	8.7979	3e-06	4.7353	4.32823	mrna
Lasp1	LIM and SH3 protein 1	9.07e-07	1.5083	6.85778	14.8167	1.63e-08	10.0207	6.97814	mrna
Parpbp	PARP1 binding protein	0.00076487	1.50799	2.74231	5.46319	0.000210757	0.610621	2.87589	mrna
Tspan6	tetraspanin 6	8.36e-06	1.50333	4.17543	10.4746	5.48e-07	6.54695	4.29344	mrna
Cyba	cytochrome b-245, alpha polypeptide	5.64e-05	1.50202	5.17621	7.98767	7.47e-06	3.64794	5.30416	mrna
P2ry6	pyrimidinergic receptor P2Y, G-protein coupled, 6	7.11e-05	1.5003	3.57143	7.73682	1.01e-05	3.59392	3.69377	mrna
Crlf2	cytokine receptor-like factor 2	0.000684999	1.50004	2.8196	5.55442	0.000184076	0.703026	2.9578	mrna
C1s1	complement component 1, s subcomponent 1	0.000486911	1.49765	7.46346	5.85264	0.000119237	0.543477	7.70235	mrna
Ctsc	cathepsin C	4.23e-05	1.49509	7.11364	8.33183	5.03e-06	3.9156	7.24486	mrna
Orai2	ORAI calcium release-activated calcium modulator 2	2.73e-06	1.49472	4.53772	12.3671	1.04e-07	8.23607	4.65626	mrna
Ttc12	tetratricopeptide repeat domain 12	0.000313211	1.49192	2.60511	6.24646	6.85e-05	1.80543	2.72303	mrna
Myct1	myc target 1	0.000152404	1.49024	2.74476	6.93017	2.75e-05	2.72261	2.86267	mrna
Plk1	polo-like kinase 1	0.000179618	1.4888	3.00857	6.76535	3.4e-05	2.40752	3.14984	mrna
Pdia5	protein disulfide isomerase associated 5	0.000130862	1.48554	4.12715	7.07845	2.27e-05	2.65933	4.27044	mrna
Cdca8	cell division cycle associated 8	0.000608144	1.48057	2.31774	5.65557	0.000158646	0.988494	2.44384	mrna
Tmem51	transmembrane protein 51	5.03e-05	1.4799	3.08289	8.11877	6.42e-06	4.14752	3.20176	mrna
Garnl3	GTPase activating RANGAP domain-like 3	0.00203699	1.47827	1.52968	4.68988	0.000696026	-0.273242	1.67924	mrna
Cyp7b1	cytochrome P450, family 7, subfamily b, polypeptide 1	0.00143444	1.47588	4.07778	4.95721	0.000456139	-0.649263	4.4737	mrna
Wnt5a	wingless-type MMTV integration site family, member 5A	8.56e-05	1.4753	5.12435	7.53035	1.29e-05	3.08738	5.26154	mrna
Rara	retinoic acid receptor, alpha	2.85e-05	1.4711	4.98958	8.81436	2.94e-06	4.62797	5.14459	mrna
Pde4b	phosphodiesterase 4B, cAMP specific	0.00010408	1.47055	5.74262	7.32142	1.67e-05	2.68521	5.97002	mrna
Cit	citron	8.14e-05	1.46994	3.86847	7.58881	1.2e-05	3.37324	3.99781	mrna
Gimap5	GTPase, IMAP family member 5	0.000885773	1.46958	1.02278	5.34165	0.00025286	0.750189	1.14186	mrna
Ticam2	toll-like receptor adaptor molecule 2	0.000428239	1.4683	2.16352	5.96686	0.000101298	1.51801	2.28042	mrna
Gng11	guanine nucleotide binding protein (G protein), gamma 11	7.93e-06	1.46789	4.41524	10.5575	5.06e-07	6.61593	4.53961	mrna
Pde1b	phosphodiesterase 1B, Ca2+-calmodulin dependent	3.06e-06	1.46689	3.84963	12.1535	1.24e-07	8.11173	3.99613	mrna
Cnnm2	cyclin M2	2.45e-05	1.46425	4.17905	9.01435	2.37e-06	4.95495	4.35136	mrna
Rnf19b	ring finger protein 19B	6.5e-06	1.46304	6.04685	10.8747	3.77e-07	6.72648	6.16653	mrna
Gng4	guanine nucleotide binding protein (G protein), gamma 4	0.0486175	1.46241	0.795962	2.51388	0.0291578	-3.80867	0.997401	mrna
Fabp5	fatty acid binding protein 5, epidermal	0.00174858	1.46091	9.34826	4.80485	0.000579645	-1.11841	9.51559	mrna
Aurka	aurora kinase A	0.000261779	1.46032	2.27205	6.41342	5.45e-05	2.08022	2.39857	mrna
Trpc6	transient receptor potential cation channel, subfamily C, member 6	0.000123495	1.45964	3.071	7.13855	2.1e-05	2.98443	3.23028	mrna
Arhgap30	Rho GTPase activating protein 30	0.000510862	1.45866	5.70936	5.8107	0.000126651	0.565232	5.85738	mrna
Nostrin	nitric oxide synthase trafficker	0.000703353	1.45777	2.12645	5.53085	0.000190607	0.880277	2.24771	mrna
Cfl1	cofilin 1, non-muscle	2.16e-07	1.45762	8.08539	19.7431	8.16e-10	13.1408	8.19346	mrna
Slfn8	schlafen 8	0.0257101	1.45682	4.75728	2.92821	0.0139933	-4.14719	5.0087	mrna
Nid1	nidogen 1	6.28e-06	1.45556	9.48525	10.9375	3.56e-07	6.73986	9.80242	mrna
Cybb	cytochrome b-245, beta polypeptide	0.00566543	1.4552	6.31844	3.94014	0.00239765	-2.5524	6.53234	mrna
Gimap4	GTPase, IMAP family member 4	0.000595086	1.45459	3.96587	5.67515	0.00015417	0.603304	4.11796	mrna
Fam162a	family with sequence similarity 162, member A	0.0001436	1.4543	5.13949	6.98872	2.55e-05	2.34226	5.2645	mrna
Pim1	proviral integration site 1	0.000164148	1.45416	5.51598	6.85793	3.02e-05	2.08015	5.72737	mrna
Pira2	paired-Ig-like receptor A2	0.00144963	1.45279	4.5692	4.94853	0.000462366	-0.683123	4.7698	mrna
Unc93a	unc-93 homolog A (C. elegans)	0.00610905	1.44949	1.8397	3.88787	0.00262044	-1.66853	2.01678	mrna
Kif2c	kinesin family member 2C	9.28e-05	1.44925	2.96011	7.44589	1.43e-05	3.32261	3.08139	mrna
Hspg2	perlecan (heparan sulfate proteoglycan 2)	3.76e-05	1.44922	10.1916	8.46854	4.31e-06	4.10663	10.3503	mrna
Clec4a2	C-type lectin domain family 4, member a2	0.000960637	1.44882	4.28442	5.27534	0.000279527	-0.0625052	4.42573	mrna
Fes	feline sarcoma oncogene	9.82e-05	1.4463	5.37441	7.38203	1.55e-05	2.83674	5.50081	mrna
F2r	coagulation factor II (thrombin) receptor	0.0427997	1.4461	6.01494	2.59661	0.0251909	-4.8965	6.31876	mrna
Tuba1c	tubulin, alpha 1C	2.01e-05	1.4438	7.10797	9.26839	1.81e-06	4.99817	7.25664	mrna
Samhd1	SAM domain and HD domain, 1	0.000638999	1.44039	6.96644	5.61301	0.000168857	0.177992	7.11058	mrna
Robo4	roundabout guidance receptor 4	8e-05	1.44023	4.35481	7.60834	1.17e-05	3.28819	4.47293	mrna
Esam	endothelial cell-specific adhesion molecule	9.89e-06	1.43999	5.05218	10.2357	6.88e-07	6.18515	5.16386	mrna
Adap2	ArfGAP with dual PH domains 2	0.000180595	1.43922	3.89894	6.76094	3.42e-05	2.26826	4.03204	mrna
Kif20a	kinesin family member 20A	3.02e-06	1.4392	4.0953	12.1776	1.21e-07	8.11676	4.21025	mrna
Sfn	stratifin	0.00149611	1.43823	8.32098	4.92478	0.000479873	-0.940939	8.47655	mrna
Litaf	LPS-induced TN factor	4.69e-06	1.438	6.82773	11.4183	2.32e-07	7.19813	7.00022	mrna
Tifab	TRAF-interacting protein with forkhead-associated domain, family member B	0.000169518	1.43644	3.15887	6.82438	3.15e-05	2.52024	3.28844	mrna
Pde11a	phosphodiesterase 11A	0.00600091	1.4355	2.18879	3.90113	0.00256195	-1.93981	2.45414	mrna
Lpin2	lipin 2	1.13e-05	1.43529	5.78615	10.0466	8.26e-07	5.90996	5.90506	mrna
Mab21l1	mab-21-like 1 (C. elegans)	0.00428477	1.43459	2.40322	4.13732	0.00171975	-1.35122	2.64307	mrna
Col6a1	collagen, type VI, alpha 1	5.1e-06	1.43323	10.6019	11.2918	2.59e-07	7.11554	10.7539	mrna
Ddit4	DNA-damage-inducible transcript 4	0.000577918	1.43275	4.02063	5.70356	0.000147915	0.604042	4.20788	mrna
Dock2	dedicator of cyto-kinesis 2	0.000333844	1.43273	4.93375	6.18868	7.42e-05	1.2338	5.06239	mrna
Dock2	dedicator of cyto-kinesis 2	0.000333844	1.43273	4.93375	6.18868	7.42e-05	1.2338	5.06239	mrna
Cfp	complement factor properdin	0.0009562	1.43073	5.69307	5.27954	0.00027775	-0.253553	5.83684	mrna
Lgals3bp	lectin, galactoside-binding, soluble, 3 binding protein	0.013759	1.42816	6.36849	3.33642	0.00680602	-3.62504	6.63492	mrna
Ctps	cytidine 5'-triphosphate synthase	1.68e-05	1.42699	5.02586	9.5121	1.41e-06	5.42593	5.13681	mrna
Tm4sf1	transmembrane 4 superfamily member 1	0.000462307	1.42669	5.67805	5.89874	0.000111619	0.701505	5.81384	mrna
Olfr78	olfactory receptor 78	0.023134	1.42479	1.54249	2.9975	0.012376	-3.11942	1.75332	mrna
B3gnt3	UDP-GlcNAc:betaGal beta-1,3-N-acetylglucosaminyltransferase 3	0.00186121	1.42395	1.085	4.75847	0.000623907	-0.174386	1.22267	mrna
Fut4	fucosyltransferase 4	0.000367881	1.42089	2.53928	6.10304	8.36e-05	1.60894	2.64911	mrna
Itprip	inositol 1,4,5-triphosphate receptor interacting protein	1.25e-05	1.41906	5.37516	9.8991	9.55e-07	5.76948	5.55641	mrna
Cela1	chymotrypsin-like elastase family, member 1	0.0136624	1.41846	0.995021	3.34075	0.00675449	-2.43235	1.13661	mrna
Arrb2	arrestin, beta 2	3.15e-05	1.41747	4.95461	8.68392	3.39e-06	4.50442	5.0668	mrna
Pdgfc	platelet-derived growth factor, C polypeptide	0.00171764	1.41663	4.47861	4.81797	0.000567735	-0.792047	4.65277	mrna
Btk	Bruton agammaglobulinemia tyrosine kinase	0.000473301	1.41505	3.01554	5.87952	0.00011473	1.16141	3.13083	mrna
Armcx2	armadillo repeat containing, X-linked 2	6.57e-06	1.41464	5.00512	10.8546	3.84e-07	6.82211	5.11664	mrna
Slc6a20a	solute carrier family 6 (neurotransmitter transporter), member 20A	0.0197969	1.41406	2.13939	3.09847	0.0103506	-3.25621	2.32689	mrna
Ms4a6c	membrane-spanning 4-domains, subfamily A, member 6C	0.00716741	1.41317	5.34135	3.77737	0.00316516	-2.76054	5.52048	mrna
Nfam1	Nfat activating molecule with ITAM motif 1	0.00162779	1.41037	5.36401	4.85823	0.000532765	-0.921784	5.52695	mrna
Rinl	Ras and Rab interactor-like	0.00507136	1.41	2.94116	4.01803	0.00210151	-1.87694	3.10435	mrna
Dsg1b	desmoglein 1 beta	0.00332696	1.40956	8.16352	4.32219	0.00126494	-1.95918	8.33637	mrna
Cnr2	cannabinoid receptor 2 (macrophage)	0.00131512	1.40917	2.68118	5.02364	0.000411309	-0.143248	2.84234	mrna
Rrad	Ras-related associated with diabetes	0.0184588	1.407	2.80431	3.1431	0.0095658	-3.32132	2.98272	mrna
Pear1	platelet endothelial aggregation receptor 1	0.000146917	1.40666	4.04505	6.96586	2.62e-05	2.47318	4.16065	mrna
Sla	src-like adaptor	0.00396917	1.40558	4.2202	4.19247	0.00156847	-1.85176	4.37348	mrna
I830077J02Rik	RIKEN cDNA I830077J02 gene	0.0310809	1.40294	1.11872	2.80417	0.0174368	-3.43983	1.28395	mrna
Arrdc4	arrestin domain containing 4	1.66e-06	1.40283	5.73607	13.4381	4.45e-08	9.01352	5.84281	mrna
Cd248	CD248 antigen, endosialin	0.000446854	1.40274	7.01182	5.92961	0.00010681	0.682368	7.2768	mrna
Man2a1	mannosidase 2, alpha 1	7.93e-07	1.40174	7.87943	15.2729	1.19e-08	10.3372	7.9902	mrna
Cd28	CD28 antigen	0.047274	1.40109	1.69999	2.5317	0.0282543	-3.95077	1.95008	mrna
Il17ra	interleukin 17 receptor A	0.000320428	1.40097	5.23831	6.22522	7.05e-05	1.22595	5.3835	mrna
Adamts6	a disintegrin-like and metallopeptidase (reprolysin type) with thrombospondin type 1 motif, 6	0.00347123	1.39731	3.61461	4.2907	0.00133248	-1.52934	3.76081	mrna
Cdk17	cyclin-dependent kinase 17	7.7e-06	1.39547	5.05837	10.6041	4.85e-07	6.55288	5.16375	mrna
Ier5l	immediate early response 5-like	7.32e-06	1.3941	3.37215	10.684	4.5e-07	6.84879	3.47389	mrna
Dclk3	doublecortin-like kinase 3	0.0541785	1.39246	-0.213699	2.44251	0.0330678	-3.61887	0.091835	mrna
Dpep2	dipeptidase 2	0.0004896	1.39209	3.13114	5.84763	0.000120097	1.06101	3.25008	mrna
Unc93b1	unc-93 homolog B1 (C. elegans)	0.000154828	1.39085	6.30798	6.91517	2.8e-05	2.12879	6.43367	mrna
Ccnyl1	cyclin Y-like 1	0.000162936	1.39051	4.61632	6.86651	2.98e-05	2.24806	4.72936	mrna
Npas2	neuronal PAS domain protein 2	0.00120083	1.39017	2.62494	5.09621	0.00036762	0.117434	2.77949	mrna
Fam20a	family with sequence similarity 20, member A	0.00412625	1.39016	3.37248	4.164	0.00164476	-1.58968	3.6148	mrna
Anxa3	annexin A3	0.00150196	1.38938	5.30123	4.92092	0.000482784	-0.748288	5.50807	mrna
Pcdhb9	protocadherin beta 9	0.0131547	1.38864	0.902717	3.3665	0.00645633	-2.34647	1.06773	mrna
Wnt16	wingless-type MMTV integration site family, member 16	0.0556549	1.38806	2.40037	2.42435	0.0341415	-4.26047	2.82467	mrna
Picalm	phosphatidylinositol binding clathrin assembly protein	9.81e-07	1.387	8.24518	14.6379	1.85e-08	9.87521	8.34932	mrna
Rhof	ras homolog family member F (in filopodia)	7.72e-05	1.38653	2.29819	7.64853	1.12e-05	3.69552	2.40278	mrna
Shcbp1	Shc SH2-domain binding protein 1	0.000252533	1.38607	2.45746	6.44752	5.2e-05	2.07789	2.57893	mrna
Dedd2	death effector domain-containing DNA binding protein 2	9.61e-05	1.38561	4.74758	7.40247	1.51e-05	2.89159	4.95253	mrna
1500009L16Rik	RIKEN cDNA 1500009L16 gene	0.00576081	1.38534	0.792189	3.92915	0.00244278	-1.39504	0.912244	mrna
Dbf4	DBF4 zinc finger	4.51e-05	1.38408	3.54558	8.24794	5.53e-06	4.20992	3.6476	mrna
Mybl2	myeloblastosis oncogene-like 2	0.000197858	1.38379	2.00433	6.67296	3.84e-05	2.47747	2.11853	mrna
Pou2f2	POU domain, class 2, transcription factor 2	0.0160807	1.38358	1.23524	3.23457	0.00814062	-2.68801	1.37118	mrna
Kifc1	kinesin family member C1	0.000422909	1.3818	2.30672	5.97816	9.97e-05	1.47949	2.4099	mrna
Specc1	sperm antigen with calponin homology and coiled-coil domains 1	7.15e-06	1.38147	4.22119	10.7176	4.36e-07	6.79193	4.32895	mrna
Btg1	B cell translocation gene 1, anti-proliferative	1.29e-05	1.37917	7.47671	9.84521	1.01e-06	5.62008	7.63834	mrna
Casp3	caspase 3	5.93e-06	1.3788	4.93815	11.0318	3.27e-07	6.98973	5.03839	mrna
Zfyve28	zinc finger, FYVE domain containing 28	0.0015124	1.37847	2.27373	4.91527	0.000487077	-0.0532994	2.46985	mrna
Mcl1	myeloid cell leukemia sequence 1	2.13e-05	1.37676	8.65185	9.19577	1.96e-06	4.92181	8.80869	mrna
Mov10	Moloney leukemia virus 10	0.000483323	1.37596	3.57811	5.85917	0.000118125	1.01871	3.69741	mrna
Ppp1r16b	protein phosphatase 1, regulatory (inhibitor) subunit 16B	0.000187056	1.37594	4.36951	6.72792	3.58e-05	2.08187	4.48931	mrna
Ppp1r10	protein phosphatase 1, regulatory subunit 10	1.57e-05	1.37527	5.94229	9.59326	1.3e-06	5.40363	6.08704	mrna
Bub1b	BUB1B, mitotic checkpoint serine/threonine kinase	2.72e-05	1.3737	3.97058	8.88166	2.74e-06	4.85435	4.0877	mrna
Ell	elongation factor RNA polymerase II	3.29e-05	1.37234	5.03115	8.62655	3.61e-06	4.3918	5.19212	mrna
Zfp366	zinc finger protein 366	0.000422472	1.37153	2.52601	5.97912	9.96e-05	1.43497	2.62795	mrna
Cacna1g	calcium channel, voltage-dependent, T type, alpha 1G subunit	0.00185585	1.36924	5.50798	4.76067	0.000621728	-1.03066	5.75943	mrna
Tbx6	T-box 6	0.00508125	1.36887	1.12737	4.01678	0.00210595	-1.39437	1.26111	mrna
Foxs1	forkhead box S1	0.0121726	1.36785	1.06447	3.42004	0.00587872	-2.36721	1.18587	mrna
Angpt2	angiopoietin 2	0.000206709	1.36784	4.04662	6.63078	4.07e-05	2.03571	4.16034	mrna
S100a11	S100 calcium binding protein A11	0.000136076	1.36533	5.65039	7.04119	2.38e-05	2.34485	5.76483	mrna
Myef2	myelin basic protein expression factor 2, repressor	2e-06	1.36435	4.25771	13.0176	6.15e-08	8.82017	4.354	mrna
Itgb3	integrin beta 3	0.000417926	1.36022	5.42067	5.989	9.82e-05	0.905658	5.58369	mrna
Ptprz1	protein tyrosine phosphatase, receptor type Z, polypeptide 1	0.00321061	1.36021	4.16466	4.3481	0.00121208	-1.56698	4.30307	mrna
Spc25	SPC25, NDC80 kinetochore complex component, homolog (S. cerevisiae)	0.000356917	1.36008	2.3014	6.12902	8.06e-05	1.66454	2.41316	mrna
Sp110	Sp110 nuclear body protein	0.00960791	1.35977	3.84298	3.57893	0.00445739	-2.83501	4.00389	mrna
Scarf1	scavenger receptor class F, member 1	0.000207995	1.35958	3.50948	6.6248	4.1e-05	2.13192	3.61387	mrna
Plau	plasminogen activator, urokinase	3.77e-05	1.35792	5.98352	8.46424	4.33e-06	4.14935	6.10589	mrna
Dennd1c	DENN/MADD domain containing 1C	0.00105534	1.35732	2.7877	5.20199	0.000312536	0.127067	2.91763	mrna
Cdca3	cell division cycle associated 3	0.000185225	1.3549	2.78853	6.73785	3.53e-05	2.40142	2.90001	mrna
Aprt	adenine phosphoribosyl transferase	2.74e-06	1.35445	4.61138	12.361	1.04e-07	8.21887	4.70831	mrna
Actn1	actinin, alpha 1	0.000191558	1.35442	6.53388	6.70284	3.7e-05	1.80233	6.66015	mrna
Tnfrsf12a	tumor necrosis factor receptor superfamily, member 12a	0.000684301	1.35359	4.27721	5.55529	0.000183841	0.363041	4.40218	mrna
Tgfb1i1	transforming growth factor beta 1 induced transcript 1	0.000891123	1.35074	4.17849	5.33622	0.00025494	0.0998332	4.32678	mrna
Tmeff1	transmembrane protein with EGF-like and two follistatin-like domains 1	0.00297187	1.35073	2.79522	4.40558	0.00110291	-1.07901	2.94312	mrna
Snca	synuclein, alpha	0.0725634	1.34587	0.544312	2.25066	0.0462797	-4.28789	0.808807	mrna
Cyyr1	cysteine and tyrosine-rich protein 1	0.0240246	1.34579	1.30582	2.97292	0.0129269	-3.24749	1.47233	mrna
Hist1h2ao	histone cluster 1, H2ao	9.49e-06	1.34481	4.44271	10.2974	6.48e-07	6.30136	4.55839	mrna
Dram1	DNA-damage regulated autophagy modulator 1	0.000805884	1.34444	5.11848	5.41806	0.000225445	9.32e-05	5.27678	mrna
Adora2a	adenosine A2a receptor	0.0520153	1.34356	0.673352	2.46891	0.0315647	-3.90949	0.863547	mrna
Ifnar2	interferon (alpha and beta) receptor 2	2.75e-05	1.34137	5.56052	8.86204	2.79e-06	4.63628	5.66239	mrna
Ccbe1	collagen and calcium binding EGF domains 1	0.0118943	1.33864	4.00813	3.43572	0.00571971	-3.11976	4.17603	mrna
Vsig2	V-set and immunoglobulin domain containing 2	0.00395817	1.33835	0.989581	4.19434	0.00156358	-1.03439	1.08038	mrna
Tmem88	transmembrane protein 88	0.00111292	1.33804	2.04253	5.15851	0.000334037	0.237869	2.17494	mrna
Fli1	Friend leukemia integration 1	0.000805226	1.33789	5.09802	5.41894	0.00022515	0.0294642	5.21853	mrna
Rrm2	ribonucleotide reductase M2	2.29e-05	1.3374	3.29138	9.10295	2.16e-06	5.19657	3.42852	mrna
Maged2	melanoma antigen, family D, 2	4.42e-06	1.33714	6.4317	11.512	2.14e-07	7.32351	6.5565	mrna
St6galnac3	ST6 (alpha-N-acetyl-neuraminyl-2,3-beta-galactosyl-1,3)-N-acetylgalactosaminide alpha-2,6-sialyltransferase 3	0.0250209	1.3365	1.63228	2.94575	0.0135647	-3.22444	1.85312	mrna
Bcl6b	B cell CLL/lymphoma 6, member B	0.00210666	1.33585	3.2413	4.66399	0.000725492	-0.821336	3.36331	mrna
Higd1b	HIG1 domain family, member 1B	0.00831668	1.33582	1.17559	3.67677	0.00376322	-1.88942	1.31084	mrna
Tinagl1	tubulointerstitial nephritis antigen-like 1	1.14e-05	1.33521	4.6445	10.0382	8.33e-07	6.03624	4.73899	mrna
Ddias	DNA damage-induced apoptosis suppressor	0.000826976	1.33416	2.05134	5.39704	0.000232656	0.64928	2.15275	mrna
Slco4a1	solute carrier organic anion transporter family, member 4a1	0.0132947	1.33286	2.06571	3.35894	0.00654245	-2.88103	2.35046	mrna
Tpst2	protein-tyrosine sulfotransferase 2	9.05e-05	1.32982	5.017	7.47191	1.39e-05	2.9683	5.15671	mrna
Arl5c	ADP-ribosylation factor-like 5C	0.0172172	1.32951	1.80913	3.18952	0.00881325	-2.91017	1.95914	mrna
Myh9	myosin, heavy polypeptide 9, non-muscle	3.51e-06	1.32853	9.66069	11.8901	1.54e-07	7.64913	9.75513	mrna
Ikzf1	IKAROS family zinc finger 1	0.00223166	1.32518	4.84661	4.62151	0.000776717	-1.24879	4.98723	mrna
Vash2	vasohibin 2	0.000793244	1.32294	3.96854	5.4326	0.000220598	0.349667	4.20776	mrna
Sbno2	strawberry notch homolog 2 (Drosophila)	0.000124606	1.32283	6.64203	7.12957	2.13e-05	2.38164	6.78382	mrna
Mamdc2	MAM domain containing 2	0.0114263	1.31961	4.09274	3.46382	0.00544586	-3.02723	4.32659	mrna
Ucn2	urocortin 2	0.0504093	1.31797	1.01328	2.48986	0.0304199	-3.83048	1.26517	mrna
Ext1	exostoses (multiple) 1	5.9e-06	1.31603	6.98799	11.0441	3.23e-07	6.8548	7.12828	mrna
Pde7b	phosphodiesterase 7B	0.000290926	1.31524	3.94205	6.31416	6.24e-05	1.57739	4.04615	mrna
Morc4	microrchidia 4	0.000390734	1.31399	4.68066	6.04831	9.03e-05	1.09641	4.81765	mrna
Cd180	CD180 antigen	0.0293557	1.31302	2.71261	2.84221	0.0162991	-3.76879	2.91731	mrna
Klra17	killer cell lectin-like receptor, subfamily A, member 17	0.0434084	1.31265	1.55891	2.58698	0.0256239	-3.95289	1.75855	mrna
Arhgap28	Rho GTPase activating protein 28	0.000154841	1.311	4.33374	6.91481	2.8e-05	2.41473	4.4979	mrna
Gm6583	predicted gene 6583	0.020281	1.31091	0.383325	3.08273	0.0106429	-2.86999	0.578101	mrna
Islr	immunoglobulin superfamily containing leucine-rich repeat	0.000200346	1.31033	5.83707	6.66108	3.91e-05	1.89068	6.31197	mrna
E2f8	E2F transcription factor 8	0.00430175	1.31003	2.24338	4.13432	0.00172843	-1.48658	2.37181	mrna
Rab31	RAB31, member RAS oncogene family	2.72e-06	1.30907	7.10363	12.3738	1.03e-07	8.06316	7.20541	mrna
Tacc3	transforming, acidic coiled-coil containing protein 3	0.000112109	1.3078	3.85112	7.23999	1.85e-05	2.85597	3.96031	mrna
Tfpi	tissue factor pathway inhibitor	5.07e-05	1.30725	5.11669	8.11008	6.48e-06	3.80731	5.22088	mrna
Slc9a3r1	solute carrier family 9 (sodium/hydrogen exchanger), member 3 regulator 1	1.98e-05	1.30688	5.13567	9.28562	1.78e-06	5.13956	5.25614	mrna
Ptprj	protein tyrosine phosphatase, receptor type, J	2.37e-05	1.30666	7.15124	9.06574	2.25e-06	4.77362	7.24991	mrna
Rnf122	ring finger protein 122	0.000108435	1.3056	3.02725	7.27833	1.76e-05	3.124	3.12261	mrna
Atg2a	autophagy related 2A	1.9e-05	1.30231	5.1466	9.33779	1.69e-06	5.19002	5.28426	mrna
Atg2a	autophagy related 2A	1.9e-05	1.30231	5.1466	9.33779	1.69e-06	5.19002	5.28426	mrna
Atg2a	autophagy related 2A	1.9e-05	1.30231	5.1466	9.33779	1.69e-06	5.19002	5.28426	mrna
Atg2a	autophagy related 2A	1.9e-05	1.30231	5.1466	9.33779	1.69e-06	5.19002	5.28426	mrna
Rnf157	ring finger protein 157	0.00117435	1.30124	2.49762	5.11444	0.00035744	0.150771	2.61697	mrna
Mxd3	Max dimerization protein 3	0.00133481	1.29913	2.00357	5.01195	0.000418846	0.0346953	2.11288	mrna
Ror2	receptor tyrosine kinase-like orphan receptor 2	0.00109036	1.29525	3.92227	5.17542	0.000325497	-0.105087	4.06303	mrna
Gapt	Grb2-binding adaptor, transmembrane	0.0497142	1.29467	0.62343	2.49838	0.0299662	-3.90149	0.849338	mrna
Nr2f1	nuclear receptor subfamily 2, group F, member 1	0.00561008	1.2936	0.960812	3.94659	0.00237152	-1.37002	1.13294	mrna
Apbb3	amyloid beta (A4) precursor protein-binding, family B, member 3	0.000416647	1.29236	3.75669	5.9922	9.77e-05	1.06919	3.94638	mrna
Tbc1d2	TBC1 domain family, member 2	4.07e-05	1.28976	3.91128	8.37766	4.77e-06	4.24983	4.04981	mrna
Ngf	nerve growth factor	0.00470893	1.28955	1.30259	4.07029	0.00192439	-1.34013	1.40596	mrna
Ly9	lymphocyte antigen 9	0.00535565	1.28908	3.17762	3.97979	0.00224182	-1.90164	3.3491	mrna
Nlgn2	neuroligin 2	0.000124574	1.28896	5.28439	7.13042	2.12e-05	2.54731	5.43848	mrna
Entpd7	ectonucleoside triphosphate diphosphohydrolase 7	0.000109874	1.28772	4.76529	7.26509	1.79e-05	2.76423	4.86199	mrna
Nos3	nitric oxide synthase 3, endothelial cell	0.000279704	1.28639	3.88204	6.35065	5.93e-05	1.61368	3.9964	mrna
Dcbld2	discoidin, CUB and LCCL domain containing 2	0.000132445	1.28473	5.91539	7.06685	2.3e-05	2.38325	6.06165	mrna
Plvap	plasmalemma vesicle associated protein	0.000225941	1.28469	6.10131	6.54713	4.55e-05	1.5922	6.26827	mrna
Fbxl7	F-box and leucine-rich repeat protein 7	1.7e-05	1.28421	3.0643	9.49206	1.44e-06	5.73447	3.18253	mrna
Egfl7	EGF-like domain 7	0.00017327	1.28381	5.20932	6.80171	3.25e-05	2.05773	5.31368	mrna
Fbxl5	F-box and leucine-rich repeat protein 5	7.12e-05	1.28239	6.69895	7.73397	1.01e-05	3.17315	6.83665	mrna
Slc7a7	solute carrier family 7 (cationic amino acid transporter, y+ system), member 7	0.00014868	1.28229	3.84225	6.95392	2.66e-05	2.52348	3.94456	mrna
Dlgap5	discs, large (Drosophila) homolog-associated protein 5	0.000290482	1.28209	2.88426	6.31574	6.22e-05	1.7944	2.98366	mrna
Cdca2	cell division cycle associated 2	6.3e-05	1.28174	2.8864	7.86328	8.65e-06	3.84606	2.98217	mrna
Cd40	CD40 antigen	0.03002	1.28134	1.96015	2.82729	0.0167362	-3.66994	2.12034	mrna
Il2ra	interleukin 2 receptor, alpha chain	0.0299519	1.28	2.42201	2.82885	0.0166899	-3.84498	2.60932	mrna
Gda	guanine deaminase	0.0018734	1.27978	7.21091	4.75307	0.000629286	-1.22422	7.35204	mrna
Cd37	CD37 antigen	0.0115333	1.27902	2.4044	3.45699	0.00551115	-2.70268	2.54571	mrna
Cdkn1c	cyclin-dependent kinase inhibitor 1C (P57)	0.00043368	1.27797	4.55894	5.95695	0.000102735	0.983612	4.6969	mrna
Vcl	vinculin	1.02e-05	1.2777	7.45128	10.1968	7.14e-07	5.99133	7.54603	mrna
Hlx	H2.0-like homeobox	0.00328405	1.27606	2.63527	4.33172	0.00124524	-1.31604	2.80394	mrna
Irf8	interferon regulatory factor 8	0.0200228	1.27528	5.14608	3.09116	0.0104853	-3.9528	5.32566	mrna
Tmem229b	transmembrane protein 229B	0.000173287	1.27423	4.8999	6.80135	3.25e-05	2.13357	5.01339	mrna
Kcnd1	potassium voltage-gated channel, Shal-related family, member 1	0.0137876	1.27356	1.13224	3.33516	0.0068211	-2.4665	1.26903	mrna
Helz2	helicase with zinc finger 2, transcriptional coactivator	0.00111628	1.27238	6.33434	5.15625	0.000335198	-0.516723	6.45364	mrna
Adra2a	adrenergic receptor, alpha 2a	0.00560794	1.27151	2.53478	3.94692	0.00237023	-1.82279	2.65952	mrna
Serpine2	serine (or cysteine) peptidase inhibitor, clade E, member 2	2.72e-06	1.27048	5.31913	12.3798	1.03e-07	8.16145	5.40557	mrna
Ets2	E26 avian leukemia oncogene 2, 3' domain	0.000173925	1.27045	7.12403	6.79799	3.26e-05	1.90776	7.34711	mrna
Sdcbp	syndecan binding protein	9.54e-06	1.27039	8.00756	10.2905	6.52e-07	6.08391	8.09918	mrna
Tagln2	transgelin 2	7.56e-06	1.27025	7.19856	10.6372	4.7e-07	6.43825	7.2958	mrna
Trim30a	tripartite motif-containing 30A	0.0329076	1.26809	5.46188	2.7675	0.018609	-4.57059	5.66854	mrna
Lxn	latexin	1.09e-05	1.26775	3.80563	10.0834	7.97e-07	6.19081	3.88868	mrna
Milr1	mast cell immunoglobulin like receptor 1	0.00369019	1.26763	2.48522	4.24517	0.00143687	-1.35368	2.59508	mrna
Hpse	heparanase	0.00075076	1.2671	5.12275	5.47838	0.000206041	0.145694	5.25028	mrna
Pdlim7	PDZ and LIM domain 7	0.000381356	1.26554	5.29859	6.06988	8.76e-05	0.982631	5.41874	mrna
Ccsap	centriole, cilia and spindle associated protein	0.000512956	1.26257	1.99231	5.80632	0.000127453	1.27829	2.07444	mrna
Lpcat4	lysophosphatidylcholine acyltransferase 4	0.000708604	1.25916	1.52525	5.52496	0.000192275	0.915	1.63019	mrna
Arap3	ArfGAP with RhoGAP domain, ankyrin repeat and PH domain 3	4.25e-05	1.25906	4.71827	8.32506	5.07e-06	4.08979	4.81575	mrna
Wnt9a	wingless-type MMTV integration site family, member 9A	0.01165	1.2581	3.60427	3.44958	0.00558297	-2.94575	3.80405	mrna
Eng	endoglin	0.000221767	1.25746	5.86553	6.56358	4.45e-05	1.65451	5.96765	mrna
Vwa1	von Willebrand factor A domain containing 1	1.53e-05	1.25687	4.82715	9.63222	1.25e-06	5.55194	4.93587	mrna
Bak1	BCL2-antagonist/killer 1	1.05e-05	1.25642	4.6768	10.1356	7.58e-07	6.1245	4.76013	mrna
C1qtnf5	C1q and tumor necrosis factor related protein 5	0.0566086	1.2563	3.61105	2.41303	0.0348279	-4.78397	3.85846	mrna
Gch1	GTP cyclohydrolase 1	0.000591418	1.25628	2.91963	5.68186	0.000152667	0.7873	3.08382	mrna
Tlr4	toll-like receptor 4	0.000434325	1.25625	6.09067	5.9557	0.000102918	0.743843	6.19704	mrna
Sp100	nuclear antigen Sp100	0.0131523	1.2561	5.09782	3.36668	0.00645426	-3.45094	5.2574	mrna
Stab1	stabilin 1	3.03e-05	1.25024	8.32452	8.73513	3.21e-06	4.38289	8.43054	mrna
Rabgef1	RAB guanine nucleotide exchange factor (GEF) 1	2.82e-05	1.24952	5.20621	8.82821	2.9e-06	4.59209	5.38796	mrna
Dnah8	dynein, axonemal, heavy chain 8	0.0460332	1.24774	3.01993	2.54904	0.0274017	-4.33761	3.27638	mrna
Nav1	neuron navigator 1	5.95e-06	1.24764	6.76818	11.0254	3.29e-07	6.84216	6.88063	mrna
Nmnat2	nicotinamide nucleotide adenylyltransferase 2	0.0125524	1.24724	1.20615	3.39922	0.00609674	-2.37684	1.33745	mrna
Ercc6l	excision repair cross-complementing rodent repair deficiency complementation group 6 like	8.48e-05	1.24623	2.80378	7.54211	1.27e-05	3.45085	2.8973	mrna
Fam111a	family with sequence similarity 111, member A	4.39e-05	1.24534	5.6313	8.28626	5.29e-06	3.93154	5.73623	mrna
Fads3	fatty acid desaturase 3	2.37e-05	1.24517	4.46316	9.06467	2.25e-06	4.99985	4.54768	mrna
Fads2	fatty acid desaturase 2	0.000442593	1.24346	2.52742	5.93836	0.000105487	1.33099	2.61747	mrna
Ccnl1	cyclin L1	3.09e-05	1.24323	5.77579	8.71072	3.3e-06	4.42281	5.88779	mrna
Cd8a	CD8 antigen, alpha chain	0.072679	1.24133	0.537701	2.2495	0.0463737	-4.25832	0.706737	mrna
Tead2	TEA domain family member 2	0.000250646	1.24117	3.38093	6.45486	5.15e-05	1.92636	3.47784	mrna
Erg	avian erythroblastosis virus E-26 (v-ets) oncogene related	0.00011048	1.23934	3.31279	7.25768	1.81e-05	3.00612	3.39695	mrna
Lgals1	lectin, galactose binding, soluble 1	1.64e-05	1.23918	8.52267	9.53948	1.37e-06	5.29462	8.60952	mrna
Cep55	centrosomal protein 55	6.32e-05	1.23855	2.77233	7.85871	8.7e-06	3.84598	2.87148	mrna
Kirrel	kin of IRRE like (Drosophila)	4.51e-05	1.23793	6.18197	8.24824	5.53e-06	3.8748	6.31403	mrna
Bmp1	bone morphogenetic protein 1	1.51e-06	1.23759	8.57147	13.6406	3.82e-08	9.10777	8.66822	mrna
Mras	muscle and microspikes RAS	9.18e-05	1.23671	4.15036	7.45808	1.41e-05	3.16219	4.29025	mrna
Adamts12	a disintegrin-like and metallopeptidase (reprolysin type) with thrombospondin type 1 motif, 12	5.38e-06	1.23584	7.02946	11.1982	2.82e-07	6.998	7.14877	mrna
Slc40a1	solute carrier family 40 (iron-regulated transporter), member 1	0.00420374	1.23529	5.72111	4.15049	0.00168231	-2.08552	6.07065	mrna
Zfp961	zinc finger protein 961	0.0053134	1.23464	3.64942	3.98535	0.00222084	-2.1734	3.84889	mrna
Ccnb1	cyclin B1	9.62e-05	1.23334	4.18157	7.40161	1.51e-05	2.99715	4.29119	mrna
Tgm1	transglutaminase 1, K polypeptide	0.00207949	1.2326	6.10551	4.67421	0.000713702	-1.30676	6.22719	mrna
Slc16a6	solute carrier family 16 (monocarboxylic acid transporters), member 6	0.000160547	1.23144	4.53307	6.87961	2.93e-05	2.24816	4.63405	mrna
Mafb	v-maf musculoaponeurotic fibrosarcoma oncogene family, protein B (avian)	0.0005078	1.23057	6.04918	5.81603	0.000125682	0.559641	6.17948	mrna
Aurkb	aurora kinase B	0.000661843	1.22961	2.74169	5.58192	0.000176759	0.720511	2.84662	mrna
Ly75	lymphocyte antigen 75	0.00087796	1.22947	3.26219	5.34881	0.000250146	0.219173	3.38388	mrna
Arhgap25	Rho GTPase activating protein 25	0.000183088	1.22821	4.32743	6.74849	3.48e-05	2.0989	4.4293	mrna
Slc34a2	solute carrier family 34 (sodium phosphate), member 2	0.00112195	1.22797	3.96423	5.15205	0.000337367	-0.133723	4.12785	mrna
Rab8b	RAB8B, member RAS oncogene family	5.9e-06	1.22677	6.96486	11.0401	3.25e-07	6.83875	7.04862	mrna
Grina	glutamate receptor, ionotropic, N-methyl D-aspartate-associated protein 1 (glutamate binding)	0.000247406	1.22602	6.53606	6.46614	5.07e-05	1.45348	6.7062	mrna
Lama4	laminin, alpha 4	1.32e-05	1.22569	8.28529	9.81834	1.04e-06	5.5899	8.45248	mrna
Entpd3	ectonucleoside triphosphate diphosphohydrolase 3	0.0585189	1.2251	1.35083	2.39142	0.0361766	-4.54677	2.05978	mrna
Krt1	keratin 1	0.00911871	1.22509	10.2886	3.61424	0.00419273	-3.16746	10.6572	mrna
Itga4	integrin alpha 4	0.00152739	1.22321	5.98033	4.90816	0.000492539	-0.883869	6.10287	mrna
Plk4	polo-like kinase 4	2.73e-05	1.22245	3.74287	8.8756	2.75e-06	4.88846	3.82623	mrna
Rgs4	regulator of G-protein signaling 4	0.00134657	1.22117	4.14179	5.00546	0.000423095	-0.465742	4.24738	mrna
Fermt3	fermitin family member 3	0.000728641	1.21998	5.05806	5.50172	0.000199017	0.156444	5.15988	mrna
Clip3	CAP-GLY domain containing linker protein 3	0.00802628	1.21924	2.58821	3.70137	0.00360693	-2.19414	2.79558	mrna
Nod2	nucleotide-binding oligomerization domain containing 2	0.00271941	1.21891	4.47185	4.47033	0.00099217	-1.48069	4.64149	mrna
Tshz3	teashirt zinc finger family member 3	0.000172838	1.21844	4.35947	6.80502	3.23e-05	2.24205	4.49098	mrna
Tsku	tsukushi, small leucine rich proteoglycan	4.28e-05	1.21789	4.75758	8.31597	5.12e-06	4.09237	4.84035	mrna
Kcnk13	potassium channel, subfamily K, member 13	0.000956833	1.21778	2.30141	5.27858	0.000278156	0.401341	2.38091	mrna
Chac1	ChaC, cation transport regulator 1	0.00547427	1.21753	2.82932	3.96316	0.00230586	-2.01107	3.00433	mrna
Pabpc1	poly(A) binding protein, cytoplasmic 1	5.9e-05	1.21745	7.88275	7.93791	7.92e-06	3.41531	7.97131	mrna
Myd88	myeloid differentiation primary response gene 88	2.7e-05	1.21701	4.69624	8.88934	2.71e-06	4.75554	4.78389	mrna
Tnfrsf26	tumor necrosis factor receptor superfamily, member 26	0.000856854	1.21701	4.17669	5.36785	0.000243081	0.0393312	4.33633	mrna
Ppard	peroxisome proliferator activator receptor delta	0.00124372	1.2169	4.31512	5.06696	0.000384609	-0.439518	4.43127	mrna
Cmip	c-Maf inducing protein	0.000119212	1.21584	5.97301	7.17193	2.02e-05	2.47681	6.08114	mrna
Hexim1	hexamethylene bis-acetamide inducible 1	0.000188514	1.21438	5.36719	6.71903	3.62e-05	1.90415	5.49195	mrna
Rasal3	RAS protein activator like 3	0.0444472	1.21246	2.24594	2.57111	0.0263535	-4.1445	2.40877	mrna
Naip6	NLR family, apoptosis inhibitory protein 6	0.0106819	1.21013	3.18597	3.50864	0.00503663	-2.77138	3.32578	mrna
Prkar1b	protein kinase, cAMP dependent regulatory, type I beta	0.00203322	1.20853	1.66136	4.6918	0.000693898	-0.335539	1.75493	mrna
Loxl1	lysyl oxidase-like 1	0.000657696	1.20726	7.35132	5.58721	0.000175389	0.132038	7.53795	mrna
Tpm4	tropomyosin 4	2.97e-06	1.20683	8.53926	12.2094	1.18e-07	7.91132	8.61965	mrna
Rnf180	ring finger protein 180	0.0188743	1.20531	1.37357	3.12914	0.00980455	-2.86273	1.54544	mrna
Pcdhb5	protocadherin beta 5	0.0131036	1.20353	0.964891	3.36944	0.00642313	-2.37482	1.08608	mrna
Ctsz	cathepsin Z	7.56e-05	1.20297	6.72515	7.67154	1.09e-05	3.10294	6.81396	mrna
Clec4a3	C-type lectin domain family 4, member a3	0.00843941	1.20276	4.93825	3.66687	0.00382806	-2.90243	5.06652	mrna
B4galt6	UDP-Gal:betaGlcNAc beta 1,4-galactosyltransferase, polypeptide 6	4.61e-05	1.20153	4.96611	8.22382	5.69e-06	3.95731	5.05053	mrna
Fam49b	family with sequence similarity 49, member B	5.95e-05	1.20003	5.31954	7.9263	8.03e-06	3.52041	5.4152	mrna
Adamts14	a disintegrin-like and metallopeptidase (reprolysin type) with thrombospondin type 1 motif, 14	0.000919504	1.19738	5.56762	5.31068	0.00026496	-0.184458	5.68405	mrna
Lrrc8c	leucine rich repeat containing 8 family, member C	0.00626549	1.19714	3.43458	3.87051	0.00269909	-2.21822	3.55539	mrna
Racgap1	Rac GTPase-activating protein 1	0.000253519	1.19668	4.34754	6.44364	5.23e-05	1.6766	4.43563	mrna
Dock5	dedicator of cytokinesis 5	1.84e-05	1.19587	5.3543	9.38505	1.61e-06	5.24642	5.43344	mrna
Prr5l	proline rich 5 like	0.00615692	1.1955	3.31331	3.88216	0.00264604	-2.20413	3.42339	mrna
Synpo	synaptopodin	0.000645769	1.19454	4.99641	5.60303	0.000171354	0.333802	5.0922	mrna
Spdl1	spindle apparatus coiled-coil protein 1	0.000769292	1.19398	2.3015	5.4587	0.000212169	0.634222	2.40058	mrna
Kif14	kinesin family member 14	0.000218491	1.19335	3.02057	6.57675	4.37e-05	2.1346	3.10095	mrna
Lat2	linker for activation of T cells family, member 2	0.000200346	1.19254	3.39526	6.66118	3.91e-05	2.21236	3.48518	mrna
Acta2	actin, alpha 2, smooth muscle, aorta	0.000751176	1.19183	7.07584	5.47784	0.000206207	-0.0490567	7.22514	mrna
Col5a2	collagen, type V, alpha 2	5.58e-07	1.19167	11.7	16.407	5.67e-09	11.1779	11.8117	mrna
Itgb1	integrin beta 1 (fibronectin receptor beta)	1.63e-05	1.1915	8.84755	9.54963	1.36e-06	5.31005	8.92971	mrna
Pcdhb3	protocadherin beta 3	0.0720828	1.19031	0.242733	2.25517	0.0459178	-4.07679	0.401351	mrna
Plekhg1	pleckstrin homology domain containing, family G (with RhoGef domain) member 1	0.000130771	1.18993	5.45117	7.07968	2.27e-05	2.44653	5.57598	mrna
Spag5	sperm associated antigen 5	0.000675622	1.18812	2.99112	5.56463	0.000181323	0.639605	3.08696	mrna
Furin	furin (paired basic amino acid cleaving enzyme)	0.000112182	1.18789	6.16558	7.23881	1.85e-05	2.56664	6.25117	mrna
Grrp1	glycine/arginine rich protein 1	0.00700188	1.18614	2.53676	3.79401	0.00307614	-2.18344	2.65286	mrna
Lypd3	Ly6/Plaur domain containing 3	0.0082626	1.18382	6.82494	3.6815	0.00373262	-3.06383	6.95744	mrna
Mis18bp1	MIS18 binding protein 1	0.000354569	1.18365	2.96005	6.13462	8e-05	1.49931	3.05099	mrna
Ddit3	DNA-damage inducible transcript 3	0.00061577	1.18321	3.61293	5.64553	0.000160994	0.591226	3.73548	mrna
Tbc1d9	TBC1 domain family, member 9	3.51e-06	1.18135	4.88963	11.8887	1.54e-07	7.7625	4.96993	mrna
Il10rb	interleukin 10 receptor, beta	2.62e-05	1.18005	5.2512	8.9286	2.6e-06	4.74688	5.32921	mrna
Sox4	SRY (sex determining region Y)-box 4	3.75e-05	1.17997	4.93436	8.47369	4.28e-06	4.29933	5.09142	mrna
Eid3	EP300 interacting inhibitor of differentiation 3	0.000177292	1.17949	2.59752	6.77833	3.35e-05	2.48967	2.67684	mrna
Snx18	sorting nexin 18	1.76e-05	1.17921	6.91786	9.44676	1.51e-06	5.20237	6.99724	mrna
Spata13	spermatogenesis associated 13	0.00220641	1.17653	5.35671	4.62971	0.000766536	-1.32073	5.49293	mrna
Rab7	RAB7, member RAS oncogene family	1.15e-05	1.1756	6.76878	10.0198	8.48e-07	5.81593	6.86389	mrna
Ralb	v-ral simian leukemia viral oncogene B	2.66e-06	1.17363	5.8306	12.4378	9.78e-08	8.16893	5.90447	mrna
Zcchc12	zinc finger, CCHC domain containing 12	0.0188885	1.17363	0.157735	3.12864	0.00981323	-2.75638	0.333036	mrna
Praf2	PRA1 domain family 2	6.46e-05	1.17298	4.25886	7.83523	8.95e-06	3.57404	4.33674	mrna
Tmem125	transmembrane protein 125	0.010298	1.17103	1.12301	3.53245	0.00483219	-2.28949	1.28148	mrna
Vim	vimentin	0.000439345	1.17023	10.3501	5.94537	0.00010444	0.725686	10.4408	mrna
Lyst	lysosomal trafficking regulator	3.74e-06	1.1698	7.67116	11.7808	1.69e-07	7.52121	7.76891	mrna
Gnpda1	glucosamine-6-phosphate deaminase 1	0.000133253	1.16953	4.37245	7.06146	2.32e-05	2.5591	4.45881	mrna
Tbkbp1	TBK1 binding protein 1	0.000127404	1.16926	3.18986	7.1067	2.19e-05	2.79914	3.27667	mrna
Slfn9	schlafen 9	1.44e-05	1.16531	4.12427	9.70007	1.17e-06	5.7443	4.19546	mrna
Gab3	growth factor receptor bound protein 2-associated protein 3	0.0180443	1.16491	1.46208	3.15815	0.00931495	-2.92246	1.5633	mrna
Igf2r	insulin-like growth factor 2 receptor	3.28e-06	1.16434	8.40559	12.0146	1.39e-07	7.73478	8.4852	mrna
Orc1	origin recognition complex, subunit 1	0.00246664	1.16328	1.50216	4.54521	0.000878526	-0.633025	1.60063	mrna
Grk5	G protein-coupled receptor kinase 5	0.000119952	1.16286	4.17873	7.16603	2.03e-05	2.73926	4.26922	mrna
Medag	mesenteric estrogen dependent adipogenesis	0.000542382	1.1623	6.44025	5.75819	0.000136633	0.443354	6.59637	mrna
Ndrg1	N-myc downstream regulated gene 1	0.00083834	1.16201	6.76197	5.38615	0.000236489	-0.180676	6.85838	mrna
Fbn1	fibrillin 1	0.00130663	1.16075	11.2322	5.02895	0.000407933	-0.701208	11.5084	mrna
Marcks	myristoylated alanine rich protein kinase C substrate	6.33e-07	1.16071	9.23203	15.9712	7.5e-09	10.8321	9.38472	mrna
Tha1	threonine aldolase 1	0.0175102	1.16038	1.50201	3.17805	0.00899341	-3.00512	1.65001	mrna
Mtap	methylthioadenosine phosphorylase	3.31e-05	1.1585	4.10462	8.62027	3.64e-06	4.55727	4.18042	mrna
Ckap2l	cytoskeleton associated protein 2-like	0.000131281	1.15836	3.77733	7.0747	2.28e-05	2.62021	3.88575	mrna
Dlgap1	discs, large (Drosophila) homolog-associated protein 1	0.00301413	1.15718	1.56292	4.39527	0.0011217	-0.925347	1.69836	mrna
Lbh	limb-bud and heart	0.000532688	1.15716	4.78023	5.77279	0.000133776	0.610216	4.87025	mrna
Pitpnm1	phosphatidylinositol transfer protein, membrane-associated 1	0.00104177	1.15416	3.4761	5.21261	0.000307512	-0.0222069	3.56687	mrna
Pitpnm1	phosphatidylinositol transfer protein, membrane-associated 1	0.00104177	1.15416	3.4761	5.21261	0.000307512	-0.0222069	3.56687	mrna
Pitpnm1	phosphatidylinositol transfer protein, membrane-associated 1	0.00104177	1.15416	3.4761	5.21261	0.000307512	-0.0222069	3.56687	mrna
Pitpnm1	phosphatidylinositol transfer protein, membrane-associated 1	0.00104177	1.15416	3.4761	5.21261	0.000307512	-0.0222069	3.56687	mrna
Loxl2	lysyl oxidase-like 2	8.06e-05	1.15409	9.33992	7.60172	1.18e-05	3.00728	9.43106	mrna
Lrg1	leucine-rich alpha-2-glycoprotein 1	0.0356254	1.1539	4.56862	2.7164	0.0203742	-4.66907	5.1067	mrna
Snph	syntaphilin	0.0277278	1.1528	0.5743	2.87908	0.0152672	-3.1398	0.674705	mrna
Wdr1	WD repeat domain 1	9.81e-07	1.1522	7.82563	14.6452	1.84e-08	9.87738	7.89488	mrna
Was	Wiskott-Aldrich syndrome homolog (human)	0.0089558	1.15078	3.49794	3.62665	0.00410364	-2.7105	3.61103	mrna
Galns	galactosamine (N-acetyl)-6-sulfate sulfatase	4.42e-05	1.15026	3.65172	8.27602	5.36e-06	4.22672	3.72356	mrna
Asf1b	anti-silencing function 1B histone chaperone	0.000709671	1.14907	1.98245	5.52361	0.000192662	0.81274	2.06765	mrna
Twf1	twinfilin actin binding protein 1	0.000565541	1.14877	6.65614	5.72182	0.000144036	0.356143	6.74853	mrna
Plekho1	pleckstrin homology domain containing, family O member 1	6.39e-05	1.14701	4.82524	7.84651	8.83e-06	3.50929	4.90529	mrna
Wipf1	WAS/WASL interacting protein family, member 1	3.73e-05	1.14686	5.62555	8.48078	4.25e-06	4.18244	5.70123	mrna
St8sia4	ST8 alpha-N-acetyl-neuraminide alpha-2,8-sialyltransferase 4	0.000543442	1.14511	5.71875	5.75665	0.000136937	0.465787	5.81221	mrna
Btla	B and T lymphocyte associated	0.0237096	1.14474	2.3967	2.9816	0.0127296	-3.5547	2.52236	mrna
Cyp4f16	cytochrome P450, family 4, subfamily f, polypeptide 16	0.00109707	1.14134	3.39052	5.17058	0.000327918	-0.0509191	3.47369	mrna
Hhat	hedgehog acyltransferase	5.37e-05	1.14003	2.70845	8.04496	6.99e-06	4.12517	2.77212	mrna
Pvr	poliovirus receptor	0.0266828	1.13992	3.8894	2.90413	0.0146036	-4.0928	4.03552	mrna
Gvin1	GTPase, very large interferon inducible 1	0.0193478	1.13941	5.31797	3.11339	0.0100812	-3.95425	5.45429	mrna
Plxnd1	plexin D1	0.000534326	1.13846	7.20937	5.76994	0.000134328	0.40935	7.30196	mrna
Homer3	homer scaffolding protein 3	0.000287307	1.13808	4.47329	6.32516	6.14e-05	1.50639	4.55806	mrna
Mthfd1l	methylenetetrahydrofolate dehydrogenase (NADP+ dependent) 1-like	0.000182584	1.13783	3.79696	6.75129	3.47e-05	2.16117	3.92215	mrna
Rufy4	RUN and FYVE domain containing 4	0.0639794	1.13608	-0.0780199	2.33279	0.0400946	-4.25619	0.710113	mrna
Fap	fibroblast activation protein	0.00243186	1.13588	5.50259	4.55662	0.000862453	-1.37957	5.74154	mrna
Pnrc1	proline-rich nuclear receptor coactivator 1	0.000239392	1.13502	6.4169	6.49552	4.87e-05	1.49624	6.594	mrna
Actb	actin, beta	6.5e-06	1.13403	11.3672	10.8789	3.76e-07	6.75861	11.4423	mrna
Ptpn6	protein tyrosine phosphatase, non-receptor type 6	0.00544558	1.13354	5.3103	3.96753	0.00228885	-2.45643	5.44608	mrna
Pla2g4e	phospholipase A2, group IVE	0.0279887	1.13314	4.88249	2.87309	0.0154301	-4.3309	5.03802	mrna
Edn1	endothelin 1	0.0106649	1.13188	2.56264	3.50989	0.00502565	-2.62566	2.66096	mrna
Mthfs	5, 10-methenyltetrahydrofolate synthetase	0.0123191	1.13121	1.71353	3.41173	0.00596475	-2.59303	1.8045	mrna
Rgs2	regulator of G-protein signaling 2	0.00985261	1.12823	4.77897	3.56171	0.00459263	-3.09745	4.91104	mrna
Rad51ap1	RAD51 associated protein 1	0.00265581	1.12792	1.65779	4.48824	0.000963653	-0.744633	1.73701	mrna
Pfn1	profilin 1	3.6e-06	1.12663	7.35573	11.8478	1.6e-07	7.58367	7.43086	mrna
Suco	SUN domain containing ossification factor	2.99e-05	1.12605	6.51698	8.75176	3.15e-06	4.41977	6.62845	mrna
En1	engrailed 1	0.00263906	1.12502	3.28843	4.49341	0.000955577	-1.08436	3.40875	mrna
Cenpn	centromere protein N	0.000688783	1.12497	1.68015	5.54936	0.000185459	0.898323	1.7747	mrna
Zswim4	zinc finger SWIM-type containing 4	0.000145971	1.12436	6.2857	6.97268	2.6e-05	2.18071	6.38989	mrna
Clspn	claspin	0.000657696	1.1231	2.96503	5.58721	0.000175388	0.655947	3.06012	mrna
Ifi202b	interferon activated gene 202B	0.0111118	1.12276	6.90073	3.48251	0.00527118	-3.41737	7.03674	mrna
Card9	caspase recruitment domain family, member 9	0.0063356	1.12173	2.882	3.86259	0.00273584	-2.15439	2.98172	mrna
Fkbp1a	FK506 binding protein 1a	0.000174568	1.12067	5.54494	6.79377	3.28e-05	2.00923	5.62243	mrna
Slc10a6	solute carrier family 10 (sodium/bile acid cotransporter family), member 6	0.0144165	1.11969	3.51388	3.30611	0.00717796	-3.27698	3.6302	mrna
Inhbb	inhibin beta-B	0.0093222	1.11865	4.37631	3.59917	0.00430364	-2.93943	4.48613	mrna
Adam9	a disintegrin and metallopeptidase domain 9 (meltrin gamma)	1.03e-05	1.11857	6.84757	10.1739	7.3e-07	5.9791	6.91709	mrna
Zdhhc18	zinc finger, DHHC domain containing 18	6.47e-05	1.11836	4.66128	7.83316	8.97e-06	3.4827	4.7415	mrna
Midn	midnolin	0.000118696	1.11686	6.21408	7.17694	2e-05	2.4665	6.29989	mrna
Flt3	FMS-like tyrosine kinase 3	0.000989723	1.11666	3.18059	5.25168	0.000289749	0.082259	3.27577	mrna
Aph1c	aph1 homolog C, gamma secretase subunit	0.000556157	1.11591	3.42898	5.73619	0.000141061	0.781335	3.52046	mrna
Pik3r3	phosphatidylinositol 3 kinase, regulatory subunit, polypeptide 3 (p55)	0.000325789	1.11562	4.36744	6.21023	7.2e-05	1.37137	4.46356	mrna
Tmem176a	transmembrane protein 176A	0.00333976	1.11461	4.70411	4.31932	0.00127096	-1.76091	4.81733	mrna
Ddc	dopa decarboxylase	0.0148681	1.11355	0.10916	3.28542	0.00744379	-2.33706	0.246521	mrna
Adcy4	adenylate cyclase 4	0.000164148	1.11348	3.44583	6.85814	3.01e-05	2.42318	3.5143	mrna
Parvb	parvin, beta	0.00536489	1.11341	3.1493	3.97838	0.00224717	-2.00586	3.24595	mrna
Kif4	kinesin family member 4	0.000138214	1.11299	3.84873	7.02458	2.43e-05	2.55145	3.93479	mrna
Xlr4b	X-linked lymphocyte-regulated 4B	0.00964588	1.11299	0.849026	3.57597	0.00448034	-2.05512	0.912925	mrna
Dck	deoxycytidine kinase	0.0022116	1.1126	3.72306	4.62788	0.000768796	-1.04122	3.81381	mrna
P2ry10	purinergic receptor P2Y, G-protein coupled 10	0.00555913	1.11209	2.94745	3.95284	0.00234653	-2.01802	3.05181	mrna
Abracl	ABRA C-terminal like	2.74e-05	1.11152	4.67135	8.86964	2.77e-06	4.74051	4.73878	mrna
Zdhhc12	zinc finger, DHHC domain containing 12	0.00227144	1.10996	1.51959	4.60762	0.000794273	-0.504547	1.58413	mrna
Ctsb	cathepsin B	3.29e-05	1.10827	10.1824	8.62693	3.61e-06	4.29895	10.2632	mrna
Steap4	STEAP family member 4	0.0223315	1.10784	6.03902	3.02043	0.0118835	-4.23929	6.40999	mrna
Tram2	translocating chain-associating membrane protein 2	0.0114446	1.1058	2.54687	3.46265	0.00545696	-2.69472	2.66085	mrna
Ska1	spindle and kinetochore associated complex subunit 1	0.0107581	1.1046	0.964932	3.50381	0.00507918	-2.26131	1.05782	mrna
Zmynd15	zinc finger, MYND-type containing 15	0.00345567	1.10264	1.70739	4.29437	0.00132442	-1.0492	1.77239	mrna
Rnasel	ribonuclease L (2', 5'-oligoisoadenylate synthetase-dependent)	0.000409203	1.10057	5.48728	6.00702	9.57e-05	0.882861	5.56667	mrna
Chd3	chromodomain helicase DNA binding protein 3	5.09e-06	1.09896	6.9716	11.298	2.58e-07	7.09223	7.0746	mrna
Arf2	ADP-ribosylation factor 2	8.54e-05	1.09854	5.12429	7.53447	1.28e-05	3.05669	5.19441	mrna
Kcnma1	potassium large conductance calcium-activated channel, subfamily M, alpha member 1	0.036881	1.09843	3.8974	2.69327	0.021227	-4.53145	4.11562	mrna
Actg1	actin, gamma, cytoplasmic 1	3.28e-05	1.09794	9.8214	8.63459	3.58e-06	4.30269	9.89473	mrna
Bhlhe40	basic helix-loop-helix family, member e40	4.4e-05	1.09768	5.79404	8.28193	5.32e-06	3.90225	5.89629	mrna
Fam171a1	family with sequence similarity 171, member A1	5.9e-06	1.09546	5.2178	11.0418	3.24e-07	6.97498	5.30491	mrna
Gng2	guanine nucleotide binding protein (G protein), gamma 2	0.000336291	1.09195	4.61374	6.18275	7.48e-05	1.28012	4.70024	mrna
Prcp	prolylcarboxypeptidase (angiotensinase C)	0.00136345	1.09185	5.61447	4.99548	0.000429714	-0.712392	5.70684	mrna
Troap	trophinin associated protein	0.00426703	1.09113	1.05831	4.1399	0.00171234	-1.17772	1.11705	mrna
Gm10408	predicted gene 10408	0.0311293	1.08983	0.702896	2.80316	0.0174683	-3.39415	0.805497	mrna
Phldb2	pleckstrin homology like domain, family B, member 2	0.000137221	1.08958	6.92625	7.03327	2.4e-05	2.25911	7.08315	mrna
Pcdh19	protocadherin 19	0.000893708	1.08939	5.64863	5.33382	0.000255864	-0.155206	5.76116	mrna
Gfpt2	glutamine fructose-6-phosphate transaminase 2	0.00332618	1.08631	5.03915	4.32245	0.00126442	-1.71335	5.25438	mrna
Pdgfra	platelet derived growth factor receptor, alpha polypeptide	8.38e-06	1.08616	8.18397	10.4722	5.49e-07	6.26772	8.25187	mrna
Peg12	paternally expressed 12	0.00753236	1.0857	1.90214	3.74383	0.00335279	-2.05636	1.9834	mrna
Pld4	phospholipase D family, member 4	0.0102534	1.08363	5.43368	3.5352	0.00480912	-3.19552	5.56008	mrna
Homer1	homer scaffolding protein 1	0.00261392	1.08345	5.00644	4.50047	0.000944671	-1.52343	5.18743	mrna
Arxes2	adipocyte-related X-chromosome expressed sequence 2	0.0133113	1.08318	2.39288	3.35814	0.00655155	-2.85733	2.48989	mrna
Igf1	insulin-like growth factor 1	0.000127408	1.08204	7.64795	7.10636	2.19e-05	2.33409	7.80513	mrna
Abcg1	ATP-binding cassette, sub-family G (WHITE), member 1	0.000188459	1.08128	6.23427	6.7199	3.61e-05	1.86211	6.34036	mrna
Ly86	lymphocyte antigen 86	0.0159967	1.08093	3.40503	3.23839	0.00808597	-3.30802	3.5438	mrna
Dusp16	dual specificity phosphatase 16	0.000164148	1.08068	5.84365	6.85821	3.01e-05	2.04334	5.97489	mrna
Rasgrp2	RAS, guanyl releasing protein 2	0.00713038	1.07937	0.9586	3.78103	0.00314536	-1.75154	1.01865	mrna
Rasgrp2	RAS, guanyl releasing protein 2	0.00713038	1.07937	0.9586	3.78103	0.00314536	-1.75154	1.01865	mrna
Rasgrp2	RAS, guanyl releasing protein 2	0.00713038	1.07937	0.9586	3.78103	0.00314536	-1.75154	1.01865	mrna
Rasgrp2	RAS, guanyl releasing protein 2	0.00713038	1.07937	0.9586	3.78103	0.00314536	-1.75154	1.01865	mrna
Mtcl1	microtubule crosslinking factor 1	0.0239308	1.07933	3.05048	2.97549	0.0128682	-3.61723	3.27703	mrna
Incenp	inner centromere protein	2.55e-05	1.07889	3.83292	8.96563	2.5e-06	4.96607	3.89846	mrna
Nckap5l	NCK-associated protein 5-like	0.00746752	1.07684	3.68041	3.74922	0.00332187	-2.50272	3.78635	mrna
Sv2c	synaptic vesicle glycoprotein 2c	0.0265315	1.07665	1.39122	2.90827	0.014497	-3.34635	1.48218	mrna
Slc41a2	solute carrier family 41, member 2	8.47e-05	1.07649	5.12915	7.54381	1.27e-05	3.0725	5.19893	mrna
Gcnt2	glucosaminyl (N-acetyl) transferase 2, I-branching enzyme	0.000162995	1.07517	5.9835	6.86565	2.99e-05	2.03723	6.15672	mrna
Ptges	prostaglandin E synthase	0.00051237	1.07398	6.08921	5.8075	0.000127236	0.518116	6.16535	mrna
Serpinb12	serine (or cysteine) peptidase inhibitor, clade B (ovalbumin), member 12	0.0411287	1.07267	5.55106	2.62236	0.0240685	-4.81136	5.76113	mrna
Sde2	SDE2 telomere maintenance homolog (S. pombe)	1.75e-05	1.07178	4.61007	9.4509	1.5e-06	5.37144	4.70049	mrna
Me2	malic enzyme 2, NAD(+)-dependent, mitochondrial	0.000200919	1.07131	4.56645	6.65797	3.92e-05	1.93693	4.63611	mrna
Hvcn1	hydrogen voltage-gated channel 1	0.0217717	1.07051	3.81879	3.03682	0.0115437	-3.7629	3.97552	mrna
Knstrn	kinetochore-localized astrin/SPAG5 binding	0.00113014	1.06991	2.93992	5.14507	0.000340996	-0.0215819	3.01965	mrna
Nfe2l2	nuclear factor, erythroid derived 2, like 2	1.65e-06	1.06886	6.10492	13.4689	4.35e-08	9.00767	6.16643	mrna
Camk1g	calcium/calmodulin-dependent protein kinase I gamma	0.0111696	1.06856	0.27607	3.47901	0.00530348	-2.17674	0.370083	mrna
Grem2	gremlin 2, DAN family BMP antagonist	0.00124456	1.06855	4.5587	5.06638	0.000384953	-0.439886	4.65146	mrna
Zfand2a	zinc finger, AN1-type domain 2A	4.25e-05	1.06696	4.77877	8.32393	5.07e-06	4.06607	4.85605	mrna
BC028528	cDNA sequence BC028528	0.00286898	1.06511	1.73857	4.43063	0.00105859	-0.840312	1.79789	mrna
Cdr2l	cerebellar degeneration-related protein 2-like	1.74e-06	1.06192	6.09467	13.2922	4.97e-08	8.8707	6.15435	mrna
Sdc3	syndecan 3	0.00531327	1.0602	6.63677	3.98556	0.00222005	-2.51457	6.74404	mrna
Fnip2	folliculin interacting protein 2	1.72e-05	1.05965	6.67039	9.47522	1.46e-06	5.23942	6.73357	mrna
Faxc	failed axon connections homolog	0.00360694	1.05962	2.89674	4.26171	0.00139799	-1.36382	3.02209	mrna
Mmrn2	multimerin 2	8.55e-05	1.05953	5.36244	7.53215	1.29e-05	3.01223	5.43168	mrna
Zfp281	zinc finger protein 281	4.7e-05	1.05944	5.63081	8.20155	5.83e-06	3.82957	5.69955	mrna
Sirpa	signal-regulatory protein alpha	0.000118324	1.05932	8.05982	7.18007	2e-05	2.42888	8.13278	mrna
Adam11	a disintegrin and metallopeptidase domain 11	0.0520211	1.05927	1.86797	2.46879	0.0315718	-4.25225	1.98939	mrna
Srxn1	sulfiredoxin 1 homolog (S. cerevisiae)	0.00139324	1.05908	5.05699	4.97853	0.000441214	-0.672591	5.13932	mrna
Ctsl	cathepsin L	8.43e-05	1.05788	8.89219	7.55016	1.26e-05	2.93351	8.96059	mrna
Pbk	PDZ binding kinase	0.00073001	1.05725	2.42373	5.49978	0.000199592	0.682474	2.48804	mrna
Msrb1	methionine sulfoxide reductase B1	0.000319698	1.05658	4.73541	6.228	7.02e-05	1.24895	4.88858	mrna
Cdc25c	cell division cycle 25C	0.00333853	1.0563	1.82133	4.31976	0.00127004	-1.10711	1.91695	mrna
Cnn2	calponin 2	2.84e-05	1.05593	6.65882	8.81662	2.94e-06	4.4997	6.72342	mrna
Tirap	toll-interleukin 1 receptor (TIR) domain-containing adaptor protein	6.18e-05	1.05585	4.52312	7.88341	8.45e-06	3.56437	4.59272	mrna
Lox	lysyl oxidase	0.000293043	1.05494	9.01887	6.30747	6.3e-05	1.22286	9.08993	mrna
Cks1b	CDC28 protein kinase 1b	0.000106767	1.05469	3.22236	7.29447	1.73e-05	3.05113	3.28161	mrna
Pxn	paxillin	0.00011099	1.05367	6.20921	7.25148	1.82e-05	2.56794	6.28255	mrna
Ptpn12	protein tyrosine phosphatase, non-receptor type 12	1.7e-05	1.05363	5.50297	9.49633	1.43e-06	5.33297	5.57334	mrna
Tmsb10	thymosin, beta 10	0.000130884	1.05354	7.87512	7.07792	2.27e-05	2.29037	7.9475	mrna
Igfbp7	insulin-like growth factor binding protein 7	2.72e-05	1.0516	7.84632	8.88302	2.73e-06	4.55192	7.91137	mrna
B3galnt1	UDP-GalNAc:betaGlcNAc beta 1,3-galactosaminyltransferase, polypeptide 1	0.00384044	1.05112	4.50899	4.21595	0.00150834	-1.85507	4.61216	mrna
Sptlc2	serine palmitoyltransferase, long chain base subunit 2	1.23e-06	1.0511	6.42043	14.034	2.85e-08	9.44093	6.4782	mrna
Igfbp4	insulin-like growth factor binding protein 4	2.86e-05	1.0511	7.36031	8.80998	2.96e-06	4.47167	7.42526	mrna
Cdkn2d	cyclin-dependent kinase inhibitor 2D (p19, inhibits CDK4)	0.000559672	1.05087	2.76243	5.73073	0.000142183	0.893557	2.87251	mrna
Rassf1	Ras association (RalGDS/AF-6) domain family member 1	2.49e-05	1.04992	4.91301	8.99577	2.42e-06	4.85107	4.97411	mrna
Ptpn22	protein tyrosine phosphatase, non-receptor type 22 (lymphoid)	0.00197177	1.04957	2.41366	4.71646	0.000667083	-0.590746	2.499	mrna
Il1f5	interleukin 1 family, member 5 (delta)	0.0262886	1.04808	6.32366	2.91388	0.0143534	-4.39133	6.49639	mrna
Cdyl2	chromodomain protein, Y chromosome-like 2	1.72e-05	1.04771	3.73243	9.47458	1.47e-06	5.56437	3.78975	mrna
Cdk9	cyclin-dependent kinase 9 (CDC2-related kinase)	2.3e-05	1.04696	5.27049	9.09328	2.18e-06	4.90274	5.35043	mrna
Plcb2	phospholipase C, beta 2	0.00194447	1.04688	3.92684	4.72661	0.000656376	-0.903695	4.00421	mrna
Arid5a	AT rich interactive domain 5A (MRF1-like)	0.00223167	1.0464	4.71669	4.62128	0.000777001	-1.2918	4.91159	mrna
Spn	sialophorin	0.059306	1.04531	3.49667	2.38274	0.0367319	-4.94268	3.68256	mrna
Serpinb9	serine (or cysteine) peptidase inhibitor, clade B, member 9	0.00206919	1.04451	4.26161	4.6787	0.000708596	-1.03152	4.34682	mrna
Ssc5d	scavenger receptor cysteine rich family, 5 domains	0.00192975	1.04392	5.74232	4.73215	0.000650608	-1.12045	5.96793	mrna
Gpx7	glutathione peroxidase 7	1.24e-05	1.04108	5.15199	9.91936	9.36e-07	5.8443	5.21519	mrna
Hmmr	hyaluronan mediated motility receptor (RHAMM)	3.44e-05	1.04039	4.34036	8.57512	3.83e-06	4.43026	4.40665	mrna
Cstb	cystatin B	7.24e-05	1.04039	5.8335	7.71674	1.03e-05	3.20343	5.90205	mrna
Fbxo17	F-box protein 17	0.00103956	1.03764	2.24721	5.21472	0.000306525	0.325687	2.30953	mrna
Dgkh	diacylglycerol kinase, eta	0.000384564	1.03717	4.00924	6.06286	8.84e-05	1.17352	4.0757	mrna
Hspa5	heat shock protein 5	2.08e-05	1.03674	9.03384	9.22979	1.89e-06	4.96522	9.09917	mrna
Zwilch	zwilch kinetochore protein	0.000409695	1.03634	2.49591	6.00596	9.58e-05	1.39159	2.57114	mrna
Gpx1	glutathione peroxidase 1	7.8e-06	1.03582	7.47188	10.5859	4.93e-07	6.38149	7.533	mrna
Heyl	hairy/enhancer-of-split related with YRPW motif-like	0.00127844	1.03567	2.70859	5.04616	0.000397193	-0.0560997	2.78255	mrna
Rab32	RAB32, member RAS oncogene family	0.0010893	1.03426	4.61432	5.17632	0.000325046	-0.294241	4.68829	mrna
Cd63	CD63 antigen	0.00428683	1.03403	6.80974	4.13693	0.00172088	-2.2621	6.90521	mrna
Baz1a	bromodomain adjacent to zinc finger domain 1A	0.000109378	1.03338	6.30398	7.27005	1.78e-05	2.58752	6.37038	mrna
Fus	fused in sarcoma	0.00247318	1.03337	4.16	4.54333	0.000881198	-1.26792	4.23984	mrna
Mctp1	multiple C2 domains, transmembrane 1	0.00259986	1.03294	3.82292	4.50426	0.000938872	-1.31932	3.95073	mrna
Col7a1	collagen, type VII, alpha 1	0.000450264	1.03285	8.3146	5.92346	0.000107749	0.632917	8.60145	mrna
Pde9a	phosphodiesterase 9A	0.0178165	1.03236	1.11121	3.1664	0.00918017	-2.85598	1.17701	mrna
Gdpd5	glycerophosphodiester phosphodiesterase domain containing 5	0.00060206	1.0314	3.2998	5.66552	0.000156354	0.765829	3.37391	mrna
Flna	filamin, alpha	1.27e-05	1.0311	10.4302	9.87429	9.79e-07	5.7039	10.4898	mrna
Limd2	LIM domain containing 2	4.46e-05	1.03073	4.67588	8.26215	5.44e-06	4.02369	4.73492	mrna
Arhgap9	Rho GTPase activating protein 9	0.00395694	1.0297	3.86268	4.19463	0.00156282	-1.80989	3.94362	mrna
Palld	palladin, cytoskeletal associated protein	0.00264572	1.0297	6.48178	4.49148	0.000958578	-1.62378	6.60102	mrna
Tpcn2	two pore segment channel 2	4.45e-05	1.02721	3.94924	8.26685	5.41e-06	4.15686	4.00958	mrna
Dynlt1f	dynein light chain Tctex-type 1F	0.000144622	1.02715	3.37557	6.98202	2.57e-05	2.60988	3.43229	mrna
Elf4	E74-like factor 4 (ets domain transcription factor)	5.63e-05	1.02475	5.46108	7.98972	7.46e-06	3.59913	5.52487	mrna
Pfkfb4	6-phosphofructo-2-kinase/fructose-2,6-biphosphatase 4	0.000585959	1.02344	4.98035	5.69067	0.000150719	0.438613	5.05994	mrna
Zdhhc13	zinc finger, DHHC domain containing 13	0.000116314	1.02291	4.50914	7.19844	1.95e-05	2.68898	4.57005	mrna
Ackr3	atypical chemokine receptor 3	0.0413518	1.02265	5.14604	2.61917	0.0242048	-4.7776	5.30785	mrna
Nrros	negative regulator of reactive oxygen species	0.00207951	1.02234	5.76228	4.67408	0.000713851	-1.2727	5.84231	mrna
Mfge8	milk fat globule-EGF factor 8 protein	0.000781701	1.02231	6.645	5.44491	0.00021658	-0.0622719	6.79267	mrna
Gpr137b	G protein-coupled receptor 137B	5.57e-06	1.02228	5.22633	11.1427	2.96e-07	7.05815	5.2885	mrna
Nova2	neuro-oncological ventral antigen 2	0.00214545	1.02197	2.06554	4.65049	0.000741366	-0.558923	2.12223	mrna
Nfatc4	nuclear factor of activated T cells, cytoplasmic, calcineurin dependent 4	9.45e-05	1.02134	5.2899	7.42336	1.47e-05	2.91481	5.38536	mrna
Irak3	interleukin-1 receptor-associated kinase 3	0.00516755	1.02122	4.77809	4.00494	0.00214849	-2.30774	4.86903	mrna
Ifitm2	interferon induced transmembrane protein 2	0.000151555	1.01881	6.82999	6.93523	2.73e-05	2.10231	6.95491	mrna
Tax1bp3	Tax1 (human T cell leukemia virus type I) binding protein 3	1.26e-05	1.01869	5.60122	9.88661	9.67e-07	5.75612	5.65857	mrna
Chn1	chimerin 1	0.00214278	1.01761	1.38754	4.65152	0.000740148	-0.416305	1.43682	mrna
Aqp3	aquaporin 3	0.0265596	1.01741	6.64227	2.9076	0.0145142	-4.43476	6.77863	mrna
Klhl13	kelch-like 13	0.00144224	1.01716	4.735	4.95222	0.000459711	-0.605379	4.93661	mrna
Ckap4	cytoskeleton-associated protein 4	0.00105697	1.01704	7.67422	5.20083	0.000313092	-0.496205	7.74881	mrna
Lfng	LFNG O-fucosylpeptide 3-beta-N-acetylglucosaminyltransferase	0.00104668	1.01688	4.9422	5.20818	0.000309597	-0.338253	5.06858	mrna
Ctla2b	cytotoxic T lymphocyte-associated protein 2 beta	0.00143605	1.01649	2.81417	4.95594	0.000457046	-0.305522	2.88918	mrna
Dynlt1b	dynein light chain Tctex-type 1B	0.00321277	1.01645	5.09283	4.34754	0.00121321	-1.7522	5.17153	mrna
Nox4	NADPH oxidase 4	0.00441634	1.01637	4.27095	4.11629	0.00178139	-1.96883	4.39267	mrna
Tnfaip8l2	tumor necrosis factor, alpha-induced protein 8-like 2	0.00609701	1.01628	3.53211	3.88952	0.00261307	-2.27842	3.61539	mrna
Prc1	protein regulator of cytokinesis 1	4.45e-05	1.01597	4.65718	8.26417	5.43e-06	4.01361	4.72141	mrna
Sipa1	signal-induced proliferation associated gene 1	4.53e-05	1.01577	5.13005	8.2433	5.56e-06	3.94883	5.19069	mrna
Arpc1b	actin related protein 2/3 complex, subunit 1B	8.58e-06	1.01572	7.69652	10.4377	5.67e-07	6.23109	7.76114	mrna
Stac2	SH3 and cysteine rich domain 2	0.0392603	1.01474	1.58055	2.65248	0.0228182	-3.78886	1.70409	mrna
Cd72	CD72 antigen	0.037871	1.01447	2.48626	2.6757	0.0218986	-4.01508	2.64019	mrna
Gsdmd	gasdermin D	0.00128226	1.01358	4.82571	5.04366	0.000398735	-0.546624	4.8985	mrna
Shank3	SH3/ankyrin domain gene 3	0.00211105	1.0135	4.56244	4.66244	0.000727296	-1.14124	4.6393	mrna
Mastl	microtubule associated serine/threonine kinase-like	0.00102427	1.0135	3.24843	5.22556	0.000301501	0.049409	3.31358	mrna
Ydjc	YdjC homolog (bacterial)	0.00253109	1.01267	1.46524	4.52466	0.000908282	-0.63445	1.51628	mrna
Ptgir	prostaglandin I receptor (IP)	0.0130961	1.01252	2.10556	3.37005	0.00641628	-2.82561	2.20769	mrna
Has3	hyaluronan synthase 3	0.0250742	1.0121	4.54054	2.94431	0.0135995	-4.14897	4.65612	mrna
Plekhg2	pleckstrin homology domain containing, family G (with RhoGef domain) member 2	0.000995889	1.01199	5.15579	5.24679	0.000291911	-0.260693	5.22799	mrna
Krt17	keratin 17	0.0739967	1.01087	9.4666	2.2374	0.0473613	-5.58166	9.69328	mrna
Rel	reticuloendotheliosis oncogene	0.000584416	1.00852	3.37786	5.69321	0.000150162	0.719099	3.45372	mrna
Ywhag	tyrosine 3-monooxygenase/tryptophan 5-monooxygenase activation protein, gamma polypeptide	6.39e-05	1.00799	5.93227	7.84574	8.83e-06	3.36712	5.99186	mrna
Cklf	chemokine-like factor	0.000426533	1.00646	2.19829	5.9705	0.000100777	1.43875	2.24775	mrna
Zfhx3	zinc finger homeobox 3	0.000389674	1.00523	5.69304	6.05093	8.99e-05	0.939992	5.78659	mrna
Slc28a2	solute carrier family 28 (sodium-coupled nucleoside transporter), member 2	0.0368131	1.00483	3.67777	2.69458	0.0211777	-4.45672	3.82661	mrna
Armc7	armadillo repeat containing 7	0.00443819	1.0031	2.8518	4.11315	0.00179081	-1.78105	2.98794	mrna
Snap23	synaptosomal-associated protein 23	3.04e-05	1.00267	5.73549	8.73081	3.22e-06	4.44974	5.79782	mrna
Osmr	oncostatin M receptor	0.000918228	1.00212	5.87174	5.31223	0.000264339	-0.245078	5.94392	mrna
Kif18b	kinesin family member 18B	0.00108059	1.00201	2.47434	5.18303	0.000321727	0.159454	2.53593	mrna
Ptpre	protein tyrosine phosphatase, receptor type, E	0.000210461	1.00155	5.16697	6.61282	4.16e-05	1.78215	5.23603	mrna
Iqsec1	IQ motif and Sec7 domain 1	0.000109919	1.00127	6.56163	7.26411	1.79e-05	2.55762	6.66652	mrna
Rcor2	REST corepressor 2	0.0112166	1.00037	1.57164	3.47593	0.00533203	-2.46478	1.64423	mrna
Wdr62	WD repeat domain 62	0.00232126	1.00035	2.93116	4.59123	0.000815551	-0.859582	3.00858	mrna
Podxl2	podocalyxin-like 2	0.00120498	-1	3.97641	-5.09339	0.000369224	-0.307519	4.11124	mrna
Dennd6b	DENN/MADD domain containing 6B	0.000589091	-1.00026	2.07001	-5.68628	0.000151687	0.964199	2.13334	mrna
Shroom3	shroom family member 3	0.000591418	-1.0006	3.97144	-5.68158	0.000152731	0.539066	4.04693	mrna
Ppp1r37	protein phosphatase 1, regulatory subunit 37	0.000251345	-1.00085	5.25142	-6.45174	5.17e-05	1.52004	5.31733	mrna
Ndufs7	NADH dehydrogenase (ubiquinone) Fe-S protein 7	1.99e-05	-1.00222	4.25987	-9.28145	1.79e-06	5.1873	4.3572	mrna
Capn10	calpain 10	0.000107876	-1.00298	3.85207	-7.2828	1.75e-05	2.85775	3.9141	mrna
Cyp2r1	cytochrome P450, family 2, subfamily r, polypeptide 1	0.0451931	-1.00311	0.375624	-2.56058	0.0268488	-3.78343	0.474766	mrna
Hspa4l	heat shock protein 4 like	0.000152404	-1.00364	4.9685	-6.93002	2.75e-05	2.19661	5.07718	mrna
Slc25a12	solute carrier family 25 (mitochondrial carrier, Aralar), member 12	0.000243039	-1.00407	5.12326	-6.48106	4.97e-05	1.55308	5.22488	mrna
Tmbim1	transmembrane BAX inhibitor motif containing 1	3.1e-06	-1.0041	5.82404	-12.1216	1.27e-07	7.86608	5.89385	mrna
Hap1	huntingtin-associated protein 1	0.0106687	-1.00492	1.01346	-3.50952	0.00502889	-2.31991	1.07342	mrna
Mast1	microtubule associated serine/threonine kinase 1	0.00124554	-1.00569	2.12509	-5.06573	0.000385343	0.0293326	2.18474	mrna
Hif1an	hypoxia-inducible factor 1, alpha subunit inhibitor	1.96e-05	-1.00886	5.03331	-9.30002	1.76e-06	5.14311	5.09317	mrna
Zfp273	zinc finger protein 273	0.000631574	-1.00887	1.73742	-5.6242	0.000166108	0.990448	1.78556	mrna
Robo2	roundabout guidance receptor 2	0.00716741	-1.00889	4.56876	-3.77737	0.00316516	-2.64816	4.73816	mrna
Klhl23	kelch-like 23	5.52e-05	-1.00906	3.12886	-8.01088	7.27e-06	3.93484	3.1825	mrna
Ccdc149	coiled-coil domain containing 149	0.000326801	-1.00942	3.26437	-6.2065	7.24e-05	1.50471	3.32935	mrna
Ypel1	yippee-like 1 (Drosophila)	0.000292226	-1.00967	2.73351	-6.31037	6.27e-05	1.77734	2.79405	mrna
Foxo1	forkhead box O1	1.77e-05	-1.01047	5.10335	-9.43273	1.53e-06	5.28503	5.16133	mrna
Uqcr11	ubiquinol-cytochrome c reductase, complex III subunit XI	1.37e-05	-1.01076	5.26714	-9.76831	1.09e-06	5.61715	5.3444	mrna
Slc25a26	solute carrier family 25 (mitochondrial carrier, phosphate carrier), member 26	0.000589587	-1.01082	1.8561	-5.68514	0.00015194	1.04029	1.90641	mrna
Prss36	protease, serine 36	0.00137748	-1.01113	1.08014	-4.98751	0.000435084	0.131799	1.12204	mrna
Ccpg1os	cell cycle progression 1, opposite strand	0.0285678	-1.01237	0.900374	-2.85972	0.0158006	-3.4474	1.01678	mrna
Cebpzos	CCAAT/enhancer binding protein (C/EBP), zeta, opposite strand	0.000872821	-1.01249	2.4554	-5.35351	0.000248381	0.330806	2.5486	mrna
Fgfrl1	fibroblast growth factor receptor-like 1	0.000378862	-1.01286	2.82514	-6.07519	8.69e-05	1.37559	2.88823	mrna
Rhbdl2	rhomboid, veinlet-like 2 (Drosophila)	0.0212356	-1.01337	1.44715	-3.05333	0.0112111	-3.27869	1.57158	mrna
Ccdc91	coiled-coil domain containing 91	9.82e-05	-1.01434	4.40781	-7.38093	1.55e-05	2.89316	4.47771	mrna
Zfp964	zinc finger protein 964	0.0167284	-1.01461	1.1587	-3.20848	0.00852351	-2.84962	1.23245	mrna
Gyg	glycogenin	0.00203631	-1.01503	4.24781	-4.69034	0.000695513	-1.12271	4.3614	mrna
Ehbp1	EH domain binding protein 1	0.000275024	-1.016	5.0648	-6.3672	5.8e-05	1.44643	5.15384	mrna
Mipep	mitochondrial intermediate peptidase	6.62e-05	-1.01631	3.55844	-7.80989	9.22e-06	3.57061	3.63438	mrna
C030006K11Rik	RIKEN cDNA C030006K11 gene	0.000274142	-1.01677	2.16031	-6.3706	5.77e-05	1.94064	2.22658	mrna
Lnx1	ligand of numb-protein X 1	0.00392306	-1.01682	3.07162	-4.20059	0.00154741	-1.71224	3.16898	mrna
Esyt3	extended synaptotagmin-like protein 3	0.0422731	-1.01701	4.39255	-2.60447	0.0248431	-4.78942	4.55164	mrna
Hras	Harvey rat sarcoma virus oncogene	0.000326418	-1.0173	5.22239	-6.2078	7.22e-05	1.161	5.29803	mrna
Cage1	cancer antigen 1	0.0120711	-1.01832	1.23349	-3.42589	0.00581887	-2.50706	1.31047	mrna
Sh2d4a	SH2 domain containing 4A	0.00929442	-1.0185	2.72564	-3.60124	0.00428825	-2.62357	2.81517	mrna
Dapk1	death associated protein kinase 1	0.0033011	-1.02047	6.18782	-4.32814	0.00125261	-1.90937	6.28257	mrna
Hmgcr	3-hydroxy-3-methylglutaryl-Coenzyme A reductase	0.000718154	-1.02059	6.17624	-5.51439	0.000195312	0.0243134	6.29755	mrna
Ninl	ninein-like	0.000771042	-1.0208	2.05092	-5.45695	0.000212723	0.668444	2.10517	mrna
Pcmtd1	protein-L-isoaspartate (D-aspartate) O-methyltransferase domain containing 1	1.26e-05	-1.02105	6.89363	-9.8965	9.58e-07	5.6765	6.96203	mrna
Cdca7	cell division cycle associated 7	2.68e-05	-1.02112	3.53087	-8.89758	2.69e-06	4.85081	3.65105	mrna
Adprhl2	ADP-ribosylhydrolase like 2	0.000104495	-1.02158	3.72446	-7.31788	1.68e-05	2.92654	3.7903	mrna
Gng7	guanine nucleotide binding protein (G protein), gamma 7	0.00995189	-1.02328	1.5754	-3.55466	0.0046492	-2.39311	1.66511	mrna
Ly6c1	lymphocyte antigen 6 complex, locus C1	0.042377	-1.02337	6.90449	-2.60288	0.0249129	-4.99527	7.04942	mrna
Dst	dystonin	4.74e-05	-1.02344	10.3103	-8.19171	5.9e-06	3.79777	10.378	mrna
Spint1	serine protease inhibitor, Kunitz type 1	0.00157425	-1.02472	4.77689	-4.88405	0.000511551	-0.856766	4.86397	mrna
Rab3a	RAB3A, member RAS oncogene family	0.00113054	-1.02562	2.43229	-5.14455	0.000341272	0.0311994	2.5108	mrna
Hecw2	HECT, C2 and WW domain containing E3 ubiquitin protein ligase 2	1.95e-05	-1.02729	3.98266	-9.30637	1.74e-06	5.2954	4.04172	mrna
Rnd2	Rho family GTPase 2	0.0346183	-1.02746	0.507025	-2.73523	0.0197052	-3.49412	0.580292	mrna
Rnls	renalase, FAD-dependent amine oxidase	0.00375817	-1.02765	1.03707	-4.23186	0.00146898	-1.14198	1.14951	mrna
Rnf167	ring finger protein 167	1.46e-05	-1.02807	4.75972	-9.68476	1.18e-06	5.57823	4.8378	mrna
Adk	adenosine kinase	6.46e-06	-1.02807	5.22936	-10.8907	3.72e-07	6.76909	5.29542	mrna
Ndufb2	NADH dehydrogenase (ubiquinone) 1 beta subcomplex, 2	5.78e-05	-1.0283	3.70326	-7.95971	7.72e-06	3.72594	3.7926	mrna
Spryd7	SPRY domain containing 7	2.72e-05	-1.02849	4.17008	-8.88045	2.74e-06	4.77907	4.23097	mrna
Tmem143	transmembrane protein 143	0.000100288	-1.029	2.91604	-7.35855	1.6e-05	3.11915	2.98559	mrna
Wnt3a	wingless-type MMTV integration site family, member 3A	0.00644662	-1.02904	0.855648	-3.85026	0.00279398	-1.77322	1.02128	mrna
Nt5c3	5'-nucleotidase, cytosolic III	2.73e-05	-1.02941	5.16921	-8.8746	2.76e-06	4.64251	5.23917	mrna
Dcp1b	decapping mRNA 1B	0.0016809	-1.02943	2.43106	-4.83403	0.000553505	-0.46907	2.50525	mrna
Zfp712	zinc finger protein 712	0.000769292	-1.02963	1.89218	-5.45865	0.000212187	0.692078	1.94696	mrna
Prpf40b	pre-mRNA processing factor 40B	1.02e-05	-1.0297	3.74262	-10.1954	7.15e-07	6.25901	3.79999	mrna
Xpc	xeroderma pigmentosum, complementation group C	7.95e-05	-1.03008	4.16941	-7.61529	1.16e-05	3.23123	4.2413	mrna
Ndufb3	NADH dehydrogenase (ubiquinone) 1 beta subcomplex 3	3.73e-06	-1.03026	4.10175	-11.7912	1.68e-07	7.71509	4.18461	mrna
Tfap2a	transcription factor AP-2, alpha	0.000551284	-1.03072	3.03079	-5.74395	0.000139483	0.841591	3.09946	mrna
D3Ertd751e	DNA segment, Chr 3, ERATO Doi 751, expressed	0.00353342	-1.03091	2.38386	-4.27726	0.00136244	-1.38049	2.46505	mrna
Glt28d2	glycosyltransferase 28 domain containing 2	0.00290105	-1.03155	3.30292	-4.42281	0.00107223	-1.37863	3.39997	mrna
Pank3	pantothenate kinase 3	1.53e-05	-1.03225	7.07459	-9.62937	1.25e-06	5.38767	7.15205	mrna
Ganc	glucosidase, alpha; neutral C	0.000495847	-1.03323	4.23315	-5.83607	0.000122108	0.742797	4.30617	mrna
Zc2hc1c	zinc finger, C2HC-type containing 1C	0.00877337	-1.03345	0.904571	-3.64003	0.00400977	-2.005	0.968949	mrna
Zfp385c	zinc finger protein 385C	0.00115192	-1.0342	0.543098	-5.12971	0.000349143	0.447773	0.569356	mrna
Hsd17b4	hydroxysteroid (17-beta) dehydrogenase 4	2.21e-06	-1.03424	5.85669	-12.8002	7.31e-08	8.45248	5.92464	mrna
Pex10	peroxisomal biogenesis factor 10	0.000148197	-1.03433	2.03605	-6.95704	2.65e-05	2.78851	2.0906	mrna
Oxr1	oxidation resistance 1	5.98e-06	-1.03435	5.84357	-11.0199	3.31e-07	6.85008	5.91151	mrna
Zfp949	zinc finger protein 949	8.16e-06	-1.03458	3.97125	-10.5124	5.28e-07	6.54068	4.03258	mrna
4930430F08Rik	RIKEN cDNA 4930430F08 gene	0.000103482	-1.03643	3.08649	-7.32812	1.66e-05	3.04858	3.15938	mrna
Rnf152	ring finger protein 152	0.00203418	-1.03734	3.36856	-4.69125	0.000694505	-0.903665	3.44343	mrna
Rp9	retinitis pigmentosa 9 (human)	0.000616479	-1.03737	3.77943	-5.64374	0.000161415	0.498151	3.8785	mrna
Zfp874b	zinc finger protein 874b	0.000279946	-1.03828	3.76139	-6.34954	5.94e-05	1.59025	3.82964	mrna
Zfp106	zinc finger protein 106	3.93e-05	-1.03864	8.28497	-8.42035	4.55e-06	4.02033	8.39248	mrna
Ceacam19	carcinoembryonic antigen-related cell adhesion molecule 19	0.0153806	-1.03875	4.39132	-3.26365	0.00773428	-3.60743	4.51044	mrna
Ssbp2	single-stranded DNA binding protein 2	2.45e-06	-1.03954	4.65839	-12.6125	8.49e-08	8.38368	4.72507	mrna
Col1a1	collagen, type I, alpha 1	0.0113787	-1.03955	13.6728	-3.46679	0.00541769	-3.24058	13.7819	mrna
Foxp2	forkhead box P2	0.0239718	-1.03955	0.925327	-2.97431	0.0128952	-3.1678	1.01185	mrna
Snx21	sorting nexin family member 21	2.91e-05	-1.03982	3.91449	-8.78359	3.04e-06	4.72105	3.97548	mrna
Prkag2	protein kinase, AMP-activated, gamma 2 non-catalytic subunit	0.000266954	-1.03994	3.68756	-6.39394	5.59e-05	1.66098	3.75932	mrna
Nfe2l1	nuclear factor, erythroid derived 2,-like 1	4.37e-07	-1.0402	7.31843	-17.0921	3.7e-09	11.5648	7.39407	mrna
Tas1r3	taste receptor, type 1, member 3	0.000445853	-1.04035	2.45463	-5.93179	0.000106479	1.26182	2.51784	mrna
5730480H06Rik	RIKEN cDNA 5730480H06 gene	0.00354145	-1.04152	1.43906	-4.27535	0.00136675	-1.12507	1.51375	mrna
Rpgrip1l	Rpgrip1-like	7.19e-05	-1.04225	4.04496	-7.72341	1.02e-05	3.40815	4.10805	mrna
Foxn3	forkhead box N3	5.04e-05	-1.04316	5.56461	-8.1167	6.43e-06	3.71111	5.63	mrna
Adamtsl3	ADAMTS-like 3	0.0684914	-1.04499	2.43143	-2.28795	0.0433658	-4.89965	2.62856	mrna
Inafm1	InaF motif containing 1	0.00125363	-1.04516	2.7027	-5.05996	0.000388795	-0.158763	2.77512	mrna
S100a14	S100 calcium binding protein A14	0.00608517	-1.04615	6.51589	-3.89104	0.00260632	-2.70312	6.6464	mrna
Nfia	nuclear factor I/A	9.02e-05	-1.04694	6.69137	-7.47634	1.38e-05	2.83705	6.76211	mrna
Mmp17	matrix metallopeptidase 17	0.000657696	-1.04702	1.71533	-5.58689	0.00017547	0.900666	1.7824	mrna
Stx19	syntaxin 19	0.00606015	-1.04778	2.01665	-3.89413	0.00259267	-1.91506	2.10245	mrna
Cluh	clustered mitochondria (cluA/CLU1) homolog	1.86e-06	-1.04798	5.92846	-13.1662	5.48e-08	8.7532	5.99881	mrna
Eml6	echinoderm microtubule associated protein like 6	0.0153287	-1.04861	2.57155	-3.26607	0.00770144	-3.19623	2.67932	mrna
Acadsb	acyl-Coenzyme A dehydrogenase, short/branched chain	6.82e-05	-1.04933	5.96548	-7.77769	9.58e-06	3.25414	6.03644	mrna
Fgf14	fibroblast growth factor 14	0.00037104	-1.05017	3.34388	-6.09489	8.46e-05	1.38732	3.49243	mrna
Coq2	coenzyme Q2 4-hydroxybenzoate polyprenyltransferase	5.53e-05	-1.05038	4.00751	-8.00812	7.3e-06	3.74128	4.09588	mrna
Ppa1	pyrophosphatase (inorganic) 1	0.000110261	-1.05083	5.32434	-7.26027	1.8e-05	2.61135	5.43977	mrna
Msi2	musashi RNA-binding protein 2	5.95e-05	-1.05174	5.2124	-7.92704	8.03e-06	3.49899	5.28765	mrna
Mn1	meningioma 1	0.00193436	-1.05279	5.48448	-4.73039	0.00065243	-1.17206	5.57463	mrna
Per2	period circadian clock 2	0.0204226	-1.05286	3.63309	-3.0779	0.0107341	-3.85601	3.83659	mrna
Tead4	TEA domain family member 4	9.03e-05	-1.05317	2.61067	-7.47398	1.38e-05	3.30674	2.71221	mrna
Hrh1	histamine receptor H1	0.0185519	-1.05544	1.45238	-3.14002	0.00961791	-3.1223	1.57758	mrna
Cirbp	cold inducible RNA binding protein	1.78e-05	-1.05579	4.45291	-9.4276	1.54e-06	5.32936	4.54617	mrna
Chad	chondroadherin	0.0365569	-1.05614	0.449364	-2.69922	0.0210043	-3.51654	0.534006	mrna
Vegfb	vascular endothelial growth factor B	0.00366785	-1.05635	1.49385	-4.24958	0.0014264	-1.17312	1.56014	mrna
Clip1	CAP-GLY domain containing linker protein 1	2.75e-06	-1.0572	7.52182	-12.3472	1.05e-07	8.02605	7.58909	mrna
Stac	src homology three (SH3) and cysteine rich domain	0.013823	-1.05723	0.885247	-3.33322	0.00684434	-2.59951	0.973275	mrna
Tnik	TRAF2 and NCK interacting kinase	4.76e-05	-1.05768	4.94961	-8.18602	5.94e-06	3.84812	5.02328	mrna
Alms1	Alstrom syndrome 1	5.52e-05	-1.05793	5.51345	-8.01137	7.27e-06	3.58827	5.58266	mrna
Nlrc5	NLR family, CARD domain containing 5	0.00487828	-1.05818	5.97564	-4.046	0.00200469	-2.40675	6.09835	mrna
Ak1	adenylate kinase 1	0.00331015	-1.05831	6.42506	-4.32603	0.00125696	-1.94145	6.54553	mrna
Tm7sf3	transmembrane 7 superfamily member 3	5.36e-06	-1.05859	6.13017	-11.2147	2.78e-07	7.02433	6.19518	mrna
Sar1b	secretion associated Ras related GTPase 1B	1.35e-05	-1.05885	5.20743	-9.78925	1.07e-06	5.63861	5.3099	mrna
Acaa2	acetyl-Coenzyme A acyltransferase 2 (mitochondrial 3-oxoacyl-Coenzyme A thiolase)	0.000136572	-1.05959	5.61999	-7.0379	2.39e-05	2.29325	5.71858	mrna
Twist1	twist basic helix-loop-helix transcription factor 1	0.0013066	-1.05959	5.08115	-5.02911	0.000407834	-0.623974	5.17508	mrna
Dffa	DNA fragmentation factor, alpha subunit	2.67e-06	-1.06025	4.1377	-12.4252	9.88e-08	8.2802	4.20323	mrna
Dusp28	dual specificity phosphatase 28	0.000350734	-1.06082	2.11696	-6.14465	7.89e-05	1.62018	2.19613	mrna
Lonp2	lon peptidase 2, peroxisomal	1.02e-05	-1.06099	5.44194	-10.1834	7.23e-07	6.04069	5.52055	mrna
Mmd	monocyte to macrophage differentiation-associated	0.00018361	-1.06181	4.71698	-6.7456	3.49e-05	1.97607	4.82009	mrna
Lipn	lipase, family member N	0.0262873	-1.06315	2.17954	-2.91398	0.0143509	-3.68946	2.31776	mrna
Ivd	isovaleryl coenzyme A dehydrogenase	0.000358122	-1.06414	4.0132	-6.12595	8.1e-05	1.19301	4.10862	mrna
Rcan2	regulator of calcineurin 2	0.00788735	-1.0646	3.11878	-3.71374	0.00353091	-2.44914	3.27082	mrna
Prom2	prominin 2	0.0027191	-1.06478	5.36651	-4.47063	0.000991677	-1.6153	5.46354	mrna
Nt5e	5' nucleotidase, ecto	0.000147925	-1.06493	5.87023	-6.95936	2.64e-05	2.14641	6.17405	mrna
Arhgef18	rho/rac guanine nucleotide exchange factor (GEF) 18	3e-06	-1.06673	5.44444	-12.1938	1.2e-07	7.96075	5.50966	mrna
Gjb4	gap junction protein, beta 4	0.0244783	-1.06743	3.96394	-2.96006	0.013225	-4.04655	4.09377	mrna
Gpr87	G protein-coupled receptor 87	0.00312954	-1.06746	3.80041	-4.36755	0.00117393	-1.55769	3.89593	mrna
Gcdh	glutaryl-Coenzyme A dehydrogenase	1.45e-05	-1.0677	3.5684	-9.69559	1.17e-06	5.75358	3.6394	mrna
Slc46a3	solute carrier family 46, member 3	5.03e-05	-1.06857	3.28848	-8.11899	6.42e-06	4.0121	3.36045	mrna
Pex14	peroxisomal biogenesis factor 14	1.17e-05	-1.06908	4.27713	-10.0006	8.64e-07	5.96214	4.37161	mrna
Tcf7	transcription factor 7, T cell specific	0.00176405	-1.07113	1.08697	-4.79784	0.000586111	-0.19225	1.1543	mrna
Chac2	ChaC, cation transport regulator 2	0.000158531	-1.072	2.33967	-6.89254	2.88e-05	2.63253	2.40791	mrna
Oxld1	oxidoreductase like domain containing 1	0.000151555	-1.07203	1.27182	-6.93535	2.73e-05	2.87423	1.34642	mrna
Plxna3	plexin A3	4.82e-05	-1.07226	4.45437	-8.169	6.06e-06	3.90669	4.52203	mrna
Mpnd	MPN domain containing	6.23e-06	-1.07265	4.78652	-10.9532	3.51e-07	6.86662	4.86675	mrna
Hoxd9	homeobox D9	0.00359381	-1.07268	1.39325	-4.26488	0.00139067	-1.16381	1.49839	mrna
Krtdap	keratinocyte differentiation associated protein	0.00681338	-1.07421	7.29221	-3.81252	0.00298018	-2.85236	7.39603	mrna
Mcc	mutated in colorectal cancers	2.31e-05	-1.07555	5.97416	-9.08843	2.19e-06	4.83105	6.04257	mrna
Meis1	Meis homeobox 1	2.78e-05	-1.07593	4.38795	-8.84957	2.83e-06	4.70366	4.4626	mrna
Mthfd1	methylenetetrahydrofolate dehydrogenase (NADP+ dependent), methenyltetrahydrofolate cyclohydrolase, formyltetrahydrofolate synthase	3.74e-06	-1.07637	4.39858	-11.7806	1.69e-07	7.67298	4.48903	mrna
Pex6	peroxisomal biogenesis factor 6	2.28e-05	-1.07685	4.53495	-9.10543	2.15e-06	4.97975	4.60572	mrna
Dpp4	dipeptidylpeptidase 4	0.0132845	-1.07818	6.18888	-3.35975	0.00653313	-3.58117	6.51561	mrna
Mfsd6	major facilitator superfamily domain containing 6	4.42e-05	-1.07823	5.7931	-8.27402	5.37e-06	3.87881	5.87594	mrna
Sema6c	sema domain, transmembrane domain (TM), and cytoplasmic domain, (semaphorin) 6C	0.000475566	-1.0794	3.28091	-5.87424	0.000115601	1.02834	3.36545	mrna
Aadacl2	arylacetamide deacetylase-like 2	0.0153678	-1.07982	3.56455	-3.26436	0.00772469	-3.41875	3.68451	mrna
Nr3c1	nuclear receptor subfamily 3, group C, member 1	5.29e-06	-1.07991	7.3425	-11.2335	2.73e-07	7.0123	7.41755	mrna
Macc1	metastasis associated in colon cancer 1	0.00200663	-1.0803	3.64697	-4.70282	0.000681781	-0.943915	3.73364	mrna
Golim4	golgi integral membrane protein 4	3.03e-05	-1.08036	6.28785	-8.73276	3.22e-06	4.40233	6.36059	mrna
Mrvi1	MRV integration site 1	0.00049565	-1.08049	3.53794	-5.83704	0.000121938	0.871721	3.61507	mrna
Ndufa6	NADH dehydrogenase (ubiquinone) 1 alpha subcomplex, 6 (B14)	1.05e-05	-1.08052	5.05286	-10.1529	7.45e-07	6.04182	5.13514	mrna
Tfap2c	transcription factor AP-2, gamma	0.00416142	-1.08089	3.7551	-4.15777	0.00166196	-1.91749	3.86048	mrna
Wdr45	WD repeat domain 45	2.26e-05	-1.08114	3.86114	-9.12206	2.12e-06	5.08198	3.94055	mrna
Serpina3i	serine (or cysteine) peptidase inhibitor, clade A, member 3I	9.03e-05	-1.08182	5.04846	-7.47454	1.38e-05	2.9094	5.20745	mrna
1110032A03Rik	RIKEN cDNA 1110032A03 gene	0.000952621	-1.08305	2.24058	-5.28337	0.000276144	0.30847	2.32235	mrna
Chadl	chondroadherin-like	0.00337863	-1.08335	0.695594	-4.3099	0.00129088	-0.836208	0.749557	mrna
Mnd1	meiotic nuclear divisions 1	0.0035999	-1.08376	1.64649	-4.26342	0.00139402	-1.21544	1.73588	mrna
Rassf3	Ras association (RalGDS/AF-6) domain family member 3	2.17e-05	-1.08515	5.17895	-9.17331	2e-06	4.96493	5.29756	mrna
Arhgap12	Rho GTPase activating protein 12	6.64e-06	-1.08523	5.81573	-10.8377	3.9e-07	6.67967	5.88379	mrna
Myo6	myosin VI	0.000690629	-1.08567	6.31169	-5.54681	0.00018616	0.0842433	6.3923	mrna
Hibadh	3-hydroxyisobutyrate dehydrogenase	2.68e-06	-1.08568	4.7988	-12.4133	9.98e-08	8.19999	4.87359	mrna
Cs	citrate synthase	5.58e-07	-1.08575	7.10543	-16.3912	5.72e-09	11.1077	7.20115	mrna
Mfap4	microfibrillar-associated protein 4	0.0102223	-1.08594	7.56703	-3.53737	0.00479104	-3.34012	7.74257	mrna
Galnt12	UDP-N-acetyl-alpha-D-galactosamine:polypeptide N-acetylgalactosaminyltransferase 12	0.000891123	-1.08637	2.29786	-5.33636	0.000254885	0.322406	2.42701	mrna
Zfp551	zinc fingr protein 551	0.000633012	-1.08738	1.42035	-5.62247	0.000166529	1.05413	1.47513	mrna
Lmo1	LIM domain only 1	0.0024895	-1.08799	2.57459	-4.5382	0.000888556	-0.962197	2.65999	mrna
Fyco1	FYVE and coiled-coil domain containing 1	2.74e-05	-1.08848	6.66916	-8.86842	2.78e-06	4.54536	6.74819	mrna
Tpsb2	tryptase beta 2	0.0432813	-1.08862	2.67245	-2.58897	0.025534	-4.28901	2.88437	mrna
Ppp1r13l	protein phosphatase 1, regulatory (inhibitor) subunit 13 like	0.00102018	-1.08895	3.34714	-5.22849	0.000300156	-0.0572607	3.44306	mrna
Ccdc73	coiled-coil domain containing 73	0.00399126	-1.08898	0.395728	-4.18786	0.00158056	-1.01933	0.437339	mrna
Prkcz	protein kinase C, zeta	2.11e-05	-1.09081	2.68348	-9.21195	1.92e-06	5.36931	2.76219	mrna
Aifm2	apoptosis-inducing factor, mitochondrion-associated 2	0.000550609	-1.09141	3.58892	-5.74498	0.000139274	0.698926	3.68608	mrna
Pcyt2	phosphate cytidylyltransferase 2, ethanolamine	1.33e-05	-1.09269	3.80297	-9.80211	1.05e-06	5.81916	3.89628	mrna
Lancl1	LanC (bacterial lantibiotic synthetase component C)-like 1	3e-05	-1.09306	4.71983	-8.74643	3.17e-06	4.55818	4.78942	mrna
Scrn2	secernin 2	0.00593657	-1.09333	1.78453	-3.90823	0.00253121	-1.86141	1.89512	mrna
Fam83h	family with sequence similarity 83, member H	0.000560391	-1.09395	5.75535	-5.72966	0.000142405	0.391545	5.85256	mrna
Megf9	multiple EGF-like-domains 9	0.0001818	-1.09414	5.38003	-6.75506	3.45e-05	1.93959	5.4573	mrna
Zkscan4	zinc finger with KRAB and SCAN domains 4	0.0181307	-1.09425	0.601671	-3.15484	0.00936953	-2.80561	0.679903	mrna
Apc2	adenomatosis polyposis coli 2	0.000472144	-1.09444	2.43117	-5.88143	0.000114417	1.19103	2.4976	mrna
Ndufb9	NADH dehydrogenase (ubiquinone) 1 beta subcomplex, 9	8.62e-06	-1.09448	5.48408	-10.4283	5.72e-07	6.28018	5.59241	mrna
Mfsd2a	major facilitator superfamily domain containing 2A	0.013575	-1.09557	2.62821	-3.3452	0.00670194	-3.07796	2.75435	mrna
Agpat5	1-acylglycerol-3-phosphate O-acyltransferase 5 (lysophosphatidic acid acyltransferase, epsilon)	1.8e-05	-1.09662	4.27937	-9.41164	1.56e-06	5.34974	4.35343	mrna
Pmp22	peripheral myelin protein 22	0.000206323	-1.09671	6.25463	-6.63245	4.06e-05	1.7051	6.33407	mrna
Ccnd2	cyclin D2	7.73e-06	-1.09679	6.64493	-10.598	4.88e-07	6.4043	6.71822	mrna
Id3	inhibitor of DNA binding 3	0.0012535	-1.09756	4.3935	-5.06032	0.000388582	-0.514016	4.49173	mrna
Ddx19b	DEAD (Asp-Glu-Ala-Asp) box polypeptide 19b	3.77e-05	-1.09839	4.56951	-8.46448	4.33e-06	4.23254	4.64655	mrna
Paip2b	poly(A) binding protein interacting protein 2B	2.51e-06	-1.09899	4.42254	-12.5477	8.95e-08	8.35659	4.49151	mrna
Dnajb5	DnaJ heat shock protein family (Hsp40) member B5	0.00139188	-1.10019	2.90452	-4.97944	0.00044059	-0.348462	2.99509	mrna
Pln	phospholamban	0.00440195	-1.10064	1.96619	-4.11895	0.00177347	-1.49895	2.05393	mrna
Zfp711	zinc finger protein 711	0.000696524	-1.10083	2.7852	-5.53936	0.00018822	0.54266	2.89605	mrna
Ap1m2	adaptor protein complex AP-1, mu 2 subunit	0.00374184	-1.10117	3.87261	-4.2352	0.00146085	-1.82136	3.99547	mrna
Idh3b	isocitrate dehydrogenase 3 (NAD+) beta	9.89e-06	-1.10134	5.60366	-10.2358	6.88e-07	6.07969	5.69854	mrna
Pdcd4	programmed cell death 4	8.06e-06	-1.10136	5.18515	-10.5346	5.17e-07	6.4318	5.25434	mrna
Cdh1	cadherin 1	0.000641938	-1.10314	6.81346	-5.60902	0.000169851	0.156858	6.91757	mrna
Fkbp4	FK506 binding protein 4	8.29e-07	-1.10413	5.51474	-15.0932	1.35e-08	10.2541	5.59582	mrna
Thsd1	thrombospondin, type I, domain 1	4.04e-05	-1.10462	3.93246	-8.38902	4.71e-06	4.18675	4.09503	mrna
Tmem135	transmembrane protein 135	4.24e-06	-1.10516	4.75102	-11.5647	2.04e-07	7.44654	4.83526	mrna
Acyp1	acylphosphatase 1, erythrocyte (common) type	0.0042043	-1.10519	1.77854	-4.1503	0.00168282	-1.40348	1.86042	mrna
Mab21l2	mab-21-like 2 (C. elegans)	0.00135797	-1.10628	0.71897	-4.99864	0.00042761	0.233046	0.759992	mrna
Plekhg6	pleckstrin homology domain containing, family G (with RhoGef domain) member 6	0.00263906	-1.10638	2.9978	-4.49347	0.000955484	-1.19656	3.11584	mrna
Palmd	palmdelphin	0.0020711	-1.10679	4.09357	-4.67774	0.00070968	-1.08503	4.19103	mrna
Pptc7	PTC7 protein phosphatase homolog	1.61e-05	-1.10709	4.90623	-9.56014	1.34e-06	5.43221	4.9894	mrna
Cdca7l	cell division cycle associated 7 like	2.63e-05	-1.10754	2.74505	-8.92334	2.62e-06	5.03959	2.83086	mrna
Hsf2	heat shock factor 2	3.54e-06	-1.10951	4.14712	-11.8751	1.56e-07	7.80115	4.21722	mrna
Kcnn1	potassium intermediate/small conductance calcium-activated channel, subfamily N, member 1	2.55e-05	-1.11027	2.35112	-8.96469	2.5e-06	5.19024	2.4119	mrna
Tmem255b	transmembrane protein 255B	0.0126204	-1.11082	0.829818	-3.39492	0.00614279	-2.45563	0.907295	mrna
Slc7a4	solute carrier family 7 (cationic amino acid transporter, y+ system), member 4	0.00350545	-1.11159	1.23109	-4.28319	0.00134913	-1.02468	1.29466	mrna
Cd34	CD34 antigen	0.00190049	-1.11196	8.55937	-4.74264	0.000639825	-1.23672	8.66431	mrna
Lce6a	late cornified envelope 6A	0.0585626	-1.11231	2.77145	-2.39074	0.0362197	-4.67833	2.98249	mrna
Eps8l2	EPS8-like 2	0.0067301	-1.11319	4.9123	-3.821	0.00293726	-2.69593	5.03443	mrna
Rab38	RAB38, member RAS oncogene family	0.00306806	-1.11378	3.40788	-4.38198	0.00114643	-1.42688	3.50464	mrna
Slc39a2	solute carrier family 39 (zinc transporter), member 2	0.027302	-1.11549	1.58278	-2.88922	0.0149951	-3.43241	1.76998	mrna
Nhlrc1	NHL repeat containing 1	0.00507136	-1.11745	0.792303	-4.01811	0.00210122	-1.39276	0.859292	mrna
Vdac1	voltage-dependent anion channel 1	2.68e-06	-1.11748	6.78486	-12.418	9.94e-08	8.09102	6.9061	mrna
Acox1	acyl-Coenzyme A oxidase 1, palmitoyl	4.88e-06	-1.11749	6.34462	-11.3596	2.44e-07	7.14674	6.44127	mrna
Tpm1	tropomyosin 1, alpha	0.0256159	-1.11753	9.01005	-2.93049	0.0139367	-4.38792	9.21237	mrna
Prss8	protease, serine 8 (prostasin)	0.00873978	-1.11777	3.85934	-3.64242	0.00399321	-2.85836	3.99719	mrna
Rxra	retinoid X receptor alpha	1.18e-05	-1.11804	7.06498	-9.98637	8.77e-07	5.76912	7.14969	mrna
Sdc4	syndecan 4	2.51e-05	-1.11876	6.65021	-8.98289	2.45e-06	4.67259	6.79325	mrna
Egr2	early growth response 2	0.00650112	-1.11903	4.2418	-3.8444	0.00282209	-2.60217	4.45472	mrna
Smim5	small integral membrane protein 5	0.021663	-1.12073	1.16238	-3.04038	0.0114711	-3.20118	1.29356	mrna
Mib2	mindbomb E3 ubiquitin protein ligase 2	5.7e-06	-1.12093	4.34046	-11.1073	3.06e-07	7.08766	4.4104	mrna
Efna5	ephrin A5	0.000154298	-1.12177	4.73434	-6.91811	2.79e-05	2.24999	4.81457	mrna
Dapk2	death-associated protein kinase 2	0.000166748	-1.12204	3.2069	-6.84356	3.07e-05	2.32512	3.37032	mrna
Sbk1	SH3-binding kinase 1	2.91e-05	-1.12364	3.85785	-8.78633	3.03e-06	4.71939	3.93109	mrna
Kank4	KN motif and ankyrin repeat domains 4	0.00548532	-1.12385	1.43038	-3.9615	0.00231235	-1.57302	1.53098	mrna
Mllt3	myeloid/lymphoid or mixed-lineage leukemia; translocated to, 3	0.000115185	-1.12483	3.74029	-7.20922	1.92e-05	2.77625	3.82207	mrna
Pdha1	pyruvate dehydrogenase E1 alpha 1	1.96e-05	-1.12618	7.01975	-9.30087	1.75e-06	5.02781	7.12537	mrna
Cdr2	cerebellar degeneration-related 2	0.000376999	-1.12668	5.63329	-6.07956	8.64e-05	0.927919	5.74128	mrna
Hint3	histidine triad nucleotide binding protein 3	0.000450635	-1.12682	2.70527	-5.92248	0.0001079	1.14926	2.81216	mrna
Rhbg	Rhesus blood group-associated B glycoprotein	0.0122749	-1.12866	2.74896	-3.41435	0.00593744	-3.00703	2.88953	mrna
Zfp282	zinc finger protein 282	1.45e-06	-1.12894	5.27916	-13.7133	3.61e-08	9.23669	5.35185	mrna
Aldh1l1	aldehyde dehydrogenase 1 family, member L1	0.00194742	-1.12942	3.46184	-4.72515	0.000657907	-0.961306	3.67088	mrna
Tmem54	transmembrane protein 54	0.00486438	-1.1303	3.45949	-4.048	0.00199797	-2.05929	3.58711	mrna
Hspa1a	heat shock protein 1A	0.00457093	-1.13037	5.95157	-4.09192	0.00185571	-2.31916	6.07264	mrna
Chpf	chondroitin polymerizing factor	8.96e-05	-1.13103	5.90736	-7.48334	1.37e-05	2.87225	6.00533	mrna
Tex264	testis expressed gene 264	7.96e-05	-1.13138	5.83728	-7.61422	1.17e-05	3.05352	5.9197	mrna
2310061I04Rik	RIKEN cDNA 2310061I04 gene	0.00187901	-1.13186	1.3116	-4.75055	0.000631816	-0.309206	1.38856	mrna
Rhebl1	Ras homolog enriched in brain like 1	0.00175595	-1.13195	0.458251	-4.80152	0.000582707	-0.0470274	0.503243	mrna
Lurap1	leucine rich adaptor protein 1	0.0156769	-1.13225	0.636439	-3.25126	0.00790487	-2.66345	0.718749	mrna
Ccdc171	coiled-coil domain containing 171	0.00955944	-1.13295	1.95338	-3.58244	0.00443029	-2.43678	2.0548	mrna
Sh3pxd2a	SH3 and PX domains 2A	4.11e-05	-1.13391	8.80082	-8.36889	4.82e-06	3.96667	8.88369	mrna
Sun2	Sad1 and UNC84 domain containing 2	6.04e-07	-1.13517	6.36114	-16.0539	7.1e-09	10.8931	6.44342	mrna
Mmaa	methylmalonic aciduria (cobalamin deficiency) type A	5.53e-05	-1.13576	3.34245	-8.0092	7.29e-06	3.8689	3.42461	mrna
Adam33	a disintegrin and metallopeptidase domain 33	0.000120831	-1.13576	4.02957	-7.15897	2.05e-05	2.71969	4.14344	mrna
Sun1	Sad1 and UNC84 domain containing 1	3.82e-07	-1.13613	6.0445	-17.6924	2.58e-09	11.9626	6.12293	mrna
Mettl15	methyltransferase like 15	0.00222748	-1.13618	1.32598	-4.62306	0.000774777	-0.503526	1.3943	mrna
Kcnb1	potassium voltage gated channel, Shab-related subfamily, member 1	0.00706648	-1.1369	2.0923	-3.78764	0.00310989	-2.11384	2.18712	mrna
Lpcat3	lysophosphatidylcholine acyltransferase 3	3.4e-05	-1.13692	5.03625	-8.5896	3.77e-06	4.30595	5.16678	mrna
Bdh2	3-hydroxybutyrate dehydrogenase, type 2	0.00112951	-1.13882	2.1565	-5.14603	0.000340494	0.179736	2.24843	mrna
Pstk	phosphoseryl-tRNA kinase	1.46e-05	-1.13896	2.3992	-9.68808	1.18e-06	5.9025	2.51976	mrna
Plekhh2	pleckstrin homology domain containing, family H (with MyTH4 domain) member 2	0.000409014	-1.13899	3.47773	-6.00839	9.55e-05	1.12165	3.57593	mrna
Znrf2	zinc and ring finger 2	8.6e-07	-1.13912	5.14263	-14.9902	1.45e-08	10.2073	5.21787	mrna
Emid1	EMI domain containing 1	0.000115841	-1.13922	1.97423	-7.20373	1.94e-05	3.10589	2.06098	mrna
Hes1	hairy and enhancer of split 1 (Drosophila)	3.35e-06	-1.13943	3.79715	-11.9792	1.43e-07	7.92637	3.88002	mrna
Adap1	ArfGAP with dual PH domains 1	0.000167189	-1.14033	3.50437	-6.83897	3.09e-05	2.2646	3.67393	mrna
Epha1	Eph receptor A1	0.0001892	-1.14042	4.82854	-6.71546	3.63e-05	1.9442	4.91306	mrna
Fam89a	family with sequence similarity 89, member A	0.00312393	-1.14062	2.9388	-4.3692	0.00117075	-1.34235	3.04039	mrna
Zscan18	zinc finger and SCAN domain containing 18	0.000293877	-1.14109	0.871749	-6.30447	6.32e-05	2.10609	0.915464	mrna
Zfyve9	zinc finger, FYVE domain containing 9	9.78e-05	-1.14322	4.42588	-7.38626	1.54e-05	2.91905	4.50417	mrna
Pdgfrl	platelet-derived growth factor receptor-like	0.00328916	-1.14359	5.3472	-4.33055	0.00124763	-1.84764	5.45037	mrna
Mkx	mohawk homeobox	0.0166816	-1.1445	3.04481	-3.21043	0.00849424	-3.4334	3.18467	mrna
Ech1	enoyl coenzyme A hydratase 1, peroxisomal	1.07e-06	-1.14473	5.89049	-14.3514	2.27e-08	9.68648	5.98691	mrna
Mfn2	mitofusin 2	2.75e-06	-1.145	5.2133	-12.3566	1.05e-07	8.11202	5.30511	mrna
Sord	sorbitol dehydrogenase	7.69e-05	-1.14533	4.66707	-7.65331	1.11e-05	3.23185	4.74658	mrna
Serpinb5	serine (or cysteine) peptidase inhibitor, clade B, member 5	0.0053334	-1.14584	7.44232	-3.98274	0.00223067	-2.55202	7.55349	mrna
Clybl	citrate lyase beta like	0.00823908	-1.14589	2.46841	-3.68344	0.00372016	-2.45284	2.59804	mrna
Hmgcs2	3-hydroxy-3-methylglutaryl-Coenzyme A synthase 2	0.00270969	-1.14635	3.99857	-4.47311	0.000987684	-1.40373	4.10206	mrna
Fuz	fuzzy planar cell polarity protein	0.000190635	-1.14637	2.495	-6.70784	3.67e-05	2.32838	2.59204	mrna
Creb3l3	cAMP responsive element binding protein 3-like 3	0.0001499	-1.14779	3.98029	-6.9461	2.69e-05	2.36627	4.08162	mrna
Dlat	dihydrolipoamide S-acetyltransferase (E2 component of pyruvate dehydrogenase complex)	4.28e-07	-1.14808	5.39843	-17.2338	3.39e-09	11.6959	5.50834	mrna
Entpd5	ectonucleoside triphosphate diphosphohydrolase 5	3.51e-06	-1.14809	5.41188	-11.8969	1.53e-07	7.69586	5.49333	mrna
Pacsin3	protein kinase C and casein kinase substrate in neurons 3	0.000566849	-1.14822	4.44708	-5.71973	0.000144476	0.496565	4.59492	mrna
Mical3	microtubule associated monooxygenase, calponin and LIM domain containing 3	1.73e-06	-1.14866	5.71903	-13.3436	4.78e-08	8.91217	5.79648	mrna
Acadvl	acyl-Coenzyme A dehydrogenase, very long chain	7.93e-07	-1.14898	5.9752	-15.2767	1.19e-08	10.3624	6.07257	mrna
Bag4	BCL2-associated athanogene 4	0.000159926	-1.14946	5.0099	-6.88329	2.92e-05	2.14795	5.10211	mrna
Hook2	hook microtubule tethering protein 2	9.41e-05	-1.15033	3.89385	-7.42838	1.46e-05	3.03392	3.9845	mrna
Cadps2	Ca2+-dependent activator protein for secretion 2	0.067959	-1.15086	0.978536	-2.29354	0.0429444	-4.4809	1.25132	mrna
Rarg	retinoic acid receptor, gamma	9.91e-07	-1.15132	6.2368	-14.5525	1.96e-08	9.82823	6.31597	mrna
Mapk12	mitogen-activated protein kinase 12	0.00010358	-1.1519	3.50977	-7.32632	1.66e-05	2.95703	3.60787	mrna
Acad9	acyl-Coenzyme A dehydrogenase family, member 9	3.36e-06	-1.15217	6.71712	-11.9724	1.44e-07	7.70202	6.80347	mrna
Golga4	golgi autoantigen, golgin subfamily a, 4	1.84e-06	-1.15271	7.44105	-13.1848	5.4e-08	8.73615	7.5261	mrna
Pex19	peroxisomal biogenesis factor 19	4.25e-06	-1.15273	5.67688	-11.5607	2.05e-07	7.36524	5.77689	mrna
Thsd7a	thrombospondin, type I, domain containing 7A	2.29e-05	-1.15469	4.43646	-9.10143	2.16e-06	4.97361	4.539	mrna
Nmb	neuromedin B	0.0181871	-1.15533	0.491535	-3.1528	0.00940322	-2.78546	0.578277	mrna
Frat1	frequently rearranged in advanced T cell lymphomas	4.29e-05	-1.15573	2.16508	-8.3119	5.14e-06	4.41855	2.29002	mrna
Rnase4	ribonuclease, RNase A family 4	1.36e-05	-1.15994	8.02718	-9.77809	1.08e-06	5.55123	8.10714	mrna
Plek2	pleckstrin 2	0.000945548	-1.16006	3.51584	-5.28891	0.000273833	-0.00212425	3.6362	mrna
Acly	ATP citrate lyase	1.17e-06	-1.16036	7.65018	-14.1613	2.6e-08	9.51381	7.75927	mrna
Gprc5c	G protein-coupled receptor, family C, group 5, member C	1.87e-05	-1.16331	4.18644	-9.36159	1.65e-06	5.30472	4.27508	mrna
Kcnt2	potassium channel, subfamily T, member 2	0.0300126	-1.1639	0.353476	-2.82757	0.0167279	-3.28696	0.458035	mrna
Rmnd5a	required for meiotic nuclear division 5 homolog A	1.66e-06	-1.16398	7.13681	-13.429	4.48e-08	8.93663	7.21542	mrna
Fgf9	fibroblast growth factor 9	0.0169577	-1.1642	0.432785	-3.19943	0.00866057	-2.76077	0.592039	mrna
Stau2	staufen (RNA binding protein) homolog 2 (Drosophila)	2.45e-05	-1.16566	3.4749	-9.01642	2.37e-06	5.03844	3.55372	mrna
Krt5	keratin 5	0.00012626	-1.16594	9.07046	-7.11632	2.16e-05	2.37619	9.18452	mrna
Prkab2	protein kinase, AMP-activated, beta 2 non-catalytic subunit	7.88e-06	-1.16647	4.84815	-10.5702	5e-07	6.48961	4.93467	mrna
Epn2	epsin 2	7.07e-06	-1.16689	5.46917	-10.737	4.28e-07	6.60426	5.54907	mrna
Pard3	par-3 family cell polarity regulator	4.14e-05	-1.1669	5.87869	-8.36023	4.87e-06	3.9872	5.96026	mrna
Eln	elastin	0.0668309	-1.16707	6.09149	-2.3048	0.0421072	-5.45278	6.35335	mrna
Ung	uracil DNA glycosylase	0.00047462	-1.16716	1.99526	-5.87627	0.000115265	1.22364	2.14264	mrna
Sh3d19	SH3 domain protein D19	1.2e-05	-1.16742	7.04044	-9.9628	8.97e-07	5.74787	7.12242	mrna
Zfp874a	zinc finger protein 874a	1.84e-05	-1.16941	2.93441	-9.37933	1.62e-06	5.54469	3.00645	mrna
Strbp	spermatid perinuclear RNA binding protein	6.94e-06	-1.17003	5.19853	-10.7738	4.14e-07	6.66026	5.28225	mrna
Ndufa4l2	NADH dehydrogenase (ubiquinone) 1 alpha subcomplex, 4-like 2	0.000101382	-1.1702	4.99845	-7.34772	1.62e-05	2.75385	5.15062	mrna
Fgf11	fibroblast growth factor 11	0.0157348	-1.17108	1.74645	-3.24893	0.00793734	-2.91709	1.86804	mrna
Endog	endonuclease G	0.00012552	-1.17258	2.2086	-7.12222	2.15e-05	2.98668	2.28374	mrna
Chchd3	coiled-coil-helix-coiled-coil-helix domain containing 3	7.92e-07	-1.17285	5.34389	-15.3054	1.17e-08	10.4129	5.44487	mrna
Dqx1	DEAQ RNA-dependent ATPase	0.000638999	-1.17349	1.04476	-5.61285	0.000168897	1.11442	1.10317	mrna
Hadh	hydroxyacyl-Coenzyme A dehydrogenase	3.75e-05	-1.17376	5.35803	-8.47418	4.28e-06	4.15169	5.45968	mrna
Slc1a5	solute carrier family 1 (neutral amino acid transporter), member 5	0.000105271	-1.1745	5.57086	-7.3081	1.7e-05	2.66649	5.67189	mrna
Tmem238	transmembrane protein 238	0.000392415	-1.17539	1.97971	-6.04405	9.08e-05	1.50626	2.0824	mrna
Arap2	ArfGAP with RhoGAP domain, ankyrin repeat and PH domain 2	0.000398632	-1.17547	6.18454	-6.03037	9.26e-05	0.825668	6.28334	mrna
Osbpl3	oxysterol binding protein-like 3	2.2e-05	-1.17609	4.77999	-9.15675	2.04e-06	4.99092	4.89761	mrna
Pawr	PRKC, apoptosis, WT1, regulator	7.58e-05	-1.17665	3.46116	-7.66798	1.09e-05	3.44062	3.54214	mrna
Dcaf4	DDB1 and CUL4 associated factor 4	2.7e-06	-1.17706	3.82474	-12.3954	1.01e-07	8.28673	3.91071	mrna
Osgepl1	O-sialoglycoprotein endopeptidase-like 1	0.000167732	-1.17795	2.60059	-6.83562	3.1e-05	2.46864	2.72107	mrna
Scn2b	sodium channel, voltage-gated, type II, beta	0.00363238	-1.17872	0.670447	-4.25683	0.00140935	-0.980181	0.761384	mrna
Klrg2	killer cell lectin-like receptor subfamily G, member 2	0.000258837	-1.17892	2.88679	-6.4232	5.38e-05	1.86242	2.98133	mrna
Trp53inp2	transformation related protein 53 inducible nuclear protein 2	5.08e-05	-1.17973	5.91674	-8.10678	6.51e-06	3.66979	6.00833	mrna
Dsg1a	desmoglein 1 alpha	0.00469329	-1.18068	9.49028	-4.07298	0.00191573	-2.35307	9.60094	mrna
Ppl	periplakin	0.00846882	-1.18419	7.7953	-3.6638	0.0038484	-3.11285	7.92633	mrna
Cd300lg	CD300 antigen like family member G	0.000577918	-1.18429	3.56546	-5.70332	0.000147967	0.654031	3.66847	mrna
Sh3gl2	SH3-domain GRB2-like 2	0.0111463	-1.18489	0.861195	-3.48046	0.00529012	-2.34927	0.992909	mrna
Itgbl1	integrin, beta-like 1	0.0012499	-1.18507	7.2397	-5.0629	0.000387035	-0.711147	7.40059	mrna
Rab30	RAB30, member RAS oncogene family	1.65e-05	-1.18515	4.13746	-9.53298	1.38e-06	5.52596	4.21793	mrna
Micu1	mitochondrial calcium uptake 1	2.18e-06	-1.18663	5.48294	-12.8619	6.96e-08	8.52872	5.56808	mrna
Atl2	atlastin GTPase 2	8.63e-06	-1.1879	5.11294	-10.4239	5.74e-07	6.31136	5.21615	mrna
Plekhh3	pleckstrin homology domain containing, family H (with MyTH4 domain) member 3	4.51e-05	-1.18992	4.25355	-8.24913	5.52e-06	4.01231	4.34838	mrna
Cpq	carboxypeptidase Q	2.24e-05	-1.19053	5.46138	-9.13263	2.09e-06	4.93157	5.55344	mrna
Ubxn2a	UBX domain protein 2A	7.68e-06	-1.19108	4.57011	-10.6088	4.83e-07	6.54969	4.67502	mrna
Cadm2	cell adhesion molecule 2	0.00175955	-1.19115	1.90883	-4.79977	0.000584328	-0.428469	2.05934	mrna
Tubb4a	tubulin, beta 4A class IVA	0.00987694	-1.19258	0.565766	-3.55962	0.00460935	-2.05453	0.655241	mrna
Sptbn2	spectrin beta, non-erythrocytic 2	0.00280377	-1.19262	7.26021	-4.44688	0.00103086	-1.74691	7.38799	mrna
AI429214	expressed sequence AI429214	0.00183819	-1.19345	2.01677	-4.76824	0.000614291	-0.484848	2.14345	mrna
Kif1c	kinesin family member 1C	3.67e-05	-1.19408	7.61579	-8.50187	4.15e-06	4.10742	7.71447	mrna
Ripk4	receptor-interacting serine-threonine kinase 4	0.0014842	-1.19527	4.93026	-4.93073	0.000475424	-0.807433	5.06589	mrna
Hspa1b	heat shock protein 1B	0.000210366	-1.19548	6.72581	-6.61342	4.16e-05	1.65418	6.83566	mrna
Ehhadh	enoyl-Coenzyme A, hydratase/3-hydroxyacyl Coenzyme A dehydrogenase	0.0020312	-1.19929	2.09517	-4.69279	0.00069279	-0.594854	2.19367	mrna
Pdhb	pyruvate dehydrogenase (lipoamide) beta	1.02e-06	-1.2004	5.15309	-14.4273	2.15e-08	9.78564	5.25549	mrna
3110021N24Rik	RIKEN cDNA 3110021N24 gene	0.000127262	-1.20093	1.71329	-7.10821	2.19e-05	3.06427	1.78217	mrna
Ivl	involucrin	0.0281582	-1.20196	4.49195	-2.8692	0.0155372	-4.2828	4.66732	mrna
Kbtbd11	kelch repeat and BTB (POZ) domain containing 11	0.00115541	-1.20212	3.96046	-5.12712	0.000350533	-0.324189	4.07326	mrna
Gchfr	GTP cyclohydrolase I feedback regulator	0.0031921	-1.20422	0.0458424	-4.35195	0.00120443	-0.778241	0.280609	mrna
Plekha4	pleckstrin homology domain containing, family A (phosphoinositide binding specific) member 4	0.0177139	-1.20457	2.12311	-3.17066	0.00911143	-3.13287	2.2924	mrna
Pigp	phosphatidylinositol glycan anchor biosynthesis, class P	5.08e-05	-1.20499	3.55387	-8.10682	6.51e-06	3.95658	3.64165	mrna
Tiam1	T cell lymphoma invasion and metastasis 1	3.18e-05	-1.20538	6.9713	-8.67184	3.44e-06	4.31051	7.0749	mrna
Kifc2	kinesin family member C2	0.000611012	-1.20778	1.60206	-5.65127	0.000159647	1.03387	1.69266	mrna
Nfix	nuclear factor I/X	0.000495847	-1.20835	6.56558	-5.83627	0.000122074	0.520903	6.66846	mrna
Tfb1m	transcription factor B1, mitochondrial	0.00133886	-1.20993	1.48493	-5.00972	0.000420303	0.0644571	1.58454	mrna
Usp20	ubiquitin specific peptidase 20	2.97e-05	-1.21035	3.81781	-8.75886	3.13e-06	4.69305	3.90294	mrna
Sucla2	succinate-Coenzyme A ligase, ADP-forming, beta subunit	8.26e-07	-1.21168	5.8078	-15.1124	1.33e-08	10.2507	5.92218	mrna
Got1	glutamic-oxaloacetic transaminase 1, soluble	9.91e-07	-1.21233	4.58425	-14.537	1.98e-08	9.90323	4.70762	mrna
Grb14	growth factor receptor bound protein 14	0.000367151	-1.21329	1.99619	-6.10468	8.34e-05	1.59882	2.09642	mrna
Aldh3a2	aldehyde dehydrogenase family 3, subfamily A2	7.95e-07	-1.21353	5.37851	-15.2631	1.2e-08	10.3862	5.46906	mrna
Pgap1	post-GPI attachment to proteins 1	2.55e-06	-1.21392	5.98505	-12.5175	9.17e-08	8.20787	6.075	mrna
Immp1l	IMP1 inner mitochondrial membrane peptidase-like (S. cerevisiae)	8.02e-06	-1.21566	3.66369	-10.5435	5.13e-07	6.61288	3.75365	mrna
Bspry	B-box and SPRY domain containing	0.00112446	-1.21618	2.36104	-5.14984	0.000338509	0.0390091	2.49746	mrna
Npr3	natriuretic peptide receptor 3	0.00197488	-1.21622	2.87052	-4.71484	0.000668817	-0.787985	3.0031	mrna
Osbpl5	oxysterol binding protein-like 5	3.74e-06	-1.21626	6.00901	-11.7807	1.69e-07	7.55771	6.09496	mrna
Npr2	natriuretic peptide receptor 2	0.00013071	-1.21635	4.69529	-7.08062	2.26e-05	2.46987	4.78886	mrna
Usp2	ubiquitin specific peptidase 2	0.00270852	-1.21656	3.63538	-4.47361	0.000986886	-1.32865	3.75119	mrna
Usp53	ubiquitin specific peptidase 53	5.38e-06	-1.2182	4.60052	-11.2016	2.81e-07	7.12551	4.69698	mrna
L2hgdh	L-2-hydroxyglutarate dehydrogenase	1.29e-05	-1.22067	3.45681	-9.85531	9.98e-07	5.92644	3.57245	mrna
Ecsit	ECSIT signalling integrator	1.02e-05	-1.22191	3.58004	-10.1886	7.2e-07	6.25484	3.69017	mrna
Lynx1	Ly6/neurotoxin 1	0.00011099	-1.22242	4.90585	-7.25099	1.82e-05	2.66045	5.00892	mrna
Fam126b	family with sequence similarity 126, member B	2.68e-06	-1.22459	5.3048	-12.4145	9.97e-08	8.15343	5.41706	mrna
Fem1a	feminization 1 homolog a (C. elegans)	2.35e-06	-1.22466	6.12951	-12.6842	8.02e-08	8.33911	6.24234	mrna
Capn5	calpain 5	6e-06	-1.22554	4.36963	-11.0118	3.33e-07	6.98244	4.45614	mrna
Tmem205	transmembrane protein 205	0.000137831	-1.2261	2.87044	-7.02766	2.42e-05	2.70565	2.96523	mrna
Dusp18	dual specificity phosphatase 18	1.88e-05	-1.22674	3.60556	-9.35756	1.65e-06	5.3787	3.71061	mrna
Rad9b	RAD9 checkpoint clamp component B	0.00537481	-1.22703	0.428715	-3.9769	0.00225281	-1.39647	0.524899	mrna
Pclo	piccolo (presynaptic cytomatrix protein)	0.01193	-1.22703	0.848017	-3.43393	0.0057377	-2.39176	0.954332	mrna
Zc2hc1a	zinc finger, C2HC-type containing 1A	6.14e-05	-1.22772	3.75267	-7.89079	8.38e-06	3.65853	3.8472	mrna
Adam1a	a disintegrin and metallopeptidase domain 1a	5.31e-05	-1.22883	3.2204	-8.05729	6.89e-06	3.97464	3.30446	mrna
Frmd7	FERM domain containing 7	0.0112703	-1.22944	0.761651	-3.4727	0.0053622	-2.34794	0.907366	mrna
Efcab2	EF-hand calcium binding domain 2	0.00710801	-1.2303	0.331814	-3.78313	0.00313403	-1.66077	0.407518	mrna
Rilp	Rab interacting lysosomal protein	0.00244605	-1.23045	1.69581	-4.55218	0.000868667	-0.741342	1.81386	mrna
Il17rb	interleukin 17 receptor B	0.000955735	-1.23063	1.11006	-5.28012	0.000277507	0.584876	1.18688	mrna
Ust	uronyl-2-sulfotransferase	5.79e-06	-1.23131	4.57932	-11.0745	3.15e-07	7.02619	4.66557	mrna
Sorbs1	sorbin and SH3 domain containing 1	4.24e-06	-1.23299	5.5206	-11.5678	2.03e-07	7.37933	5.64673	mrna
Atp6v0a4	ATPase, H+ transporting, lysosomal V0 subunit A4	0.0042479	-1.23339	4.38215	-4.143	0.00170349	-2.07836	4.5615	mrna
1190007I07Rik	RIKEN cDNA 1190007I07 gene	0.00370508	-1.23366	0.431273	-4.2421	0.0014442	-0.935563	0.500188	mrna
Tcaim	T cell activation inhibitor, mitochondrial	4.65e-06	-1.23444	2.72221	-11.4449	2.26e-07	7.57104	2.83265	mrna
Cnst	consortin, connexin sorting protein	1.23e-05	-1.23575	5.22112	-9.93327	9.24e-07	5.80414	5.31901	mrna
Acer2	alkaline ceramidase 2	0.000236556	-1.23628	3.8914	-6.50612	4.81e-05	1.77562	3.99973	mrna
Lims2	LIM and senescent cell antigen like domains 2	0.000276159	-1.23651	3.25315	-6.36356	5.83e-05	1.73813	3.35168	mrna
Cracr2b	calcium release activated channel regulator 2B	1.15e-05	-1.23692	3.02985	-10.0275	8.42e-07	6.16957	3.14703	mrna
Timp2	tissue inhibitor of metalloproteinase 2	3.32e-05	-1.2378	9.54871	-8.61445	3.66e-06	4.27188	9.67438	mrna
Crip2	cysteine rich protein 2	0.000531729	-1.2383	4.97429	-5.77474	0.0001334	0.515046	5.14761	mrna
Fdps	farnesyl diphosphate synthetase	0.00057024	-1.24039	5.6508	-5.71396	0.000145694	0.353922	5.88542	mrna
Reep1	receptor accessory protein 1	0.000447276	-1.24101	2.5528	-5.92874	0.000106942	1.19522	2.67429	mrna
Trim68	tripartite motif-containing 68	0.00168399	-1.24107	2.62132	-4.83234	0.000554986	-0.525392	2.75015	mrna
Zhx3	zinc fingers and homeoboxes 3	5.9e-06	-1.24229	5.63348	-11.0451	3.23e-07	6.89804	5.72163	mrna
Osbpl1a	oxysterol binding protein-like 1A	7.41e-05	-1.24398	5.74564	-7.6937	1.06e-05	3.16346	5.84523	mrna
Ppm1k	protein phosphatase 1K (PP2C domain containing)	8.15e-05	-1.24522	4.37368	-7.58741	1.2e-05	3.16573	4.48295	mrna
Cand2	cullin-associated and neddylation-dissociated 2 (putative)	8.86e-05	-1.24737	3.55843	-7.49449	1.35e-05	3.17939	3.66367	mrna
Atg9b	autophagy related 9B	0.00206928	-1.24775	4.74235	-4.67854	0.00070877	-1.18406	4.86735	mrna
Mdh1	malate dehydrogenase 1, NAD (soluble)	8.74e-07	-1.2485	6.29406	-14.9338	1.5e-08	10.1041	6.41679	mrna
Chd1l	chromodomain helicase DNA binding protein 1-like	0.000237111	-1.24966	3.40198	-6.50413	4.82e-05	1.85479	3.52658	mrna
Cldn19	claudin 19	0.0304305	-1.24998	0.574457	-2.81797	0.0170153	-3.39033	0.728941	mrna
Zkscan7	zinc finger with KRAB and SCAN domains 7	0.000313601	-1.25005	2.17791	-6.24488	6.86e-05	1.78974	2.26709	mrna
Eda	ectodysplasin-A	5.21e-05	-1.25029	3.16983	-8.07636	6.74e-06	3.98819	3.26418	mrna
Samd10	sterile alpha motif domain containing 10	4.96e-05	-1.25039	2.06491	-8.13762	6.28e-06	4.2685	2.15273	mrna
Mccc1	methylcrotonoyl-Coenzyme A carboxylase 1 (alpha)	2.74e-05	-1.25301	3.00589	-8.87182	2.77e-06	4.95314	3.10278	mrna
S100b	S100 protein, beta polypeptide, neural	0.00559099	-1.25315	1.49985	-3.94904	0.00236168	-1.66638	1.61178	mrna
AW146154	expressed sequence AW146154	0.000521527	-1.25321	2.95118	-5.79177	0.000130157	0.960679	3.05296	mrna
Pard6b	par-6 family cell polarity regulator beta	0.00724016	-1.25392	1.96248	-3.77045	0.00320296	-2.14823	2.10676	mrna
Scp2	sterol carrier protein 2, liver	1.17e-06	-1.25392	6.66172	-14.1515	2.62e-08	9.50934	6.80924	mrna
Prrg3	proline rich Gla (G-carboxyglutamic acid) 3 (transmembrane)	0.000722432	-1.25493	3.7715	-5.50897	0.000196889	0.314334	3.89355	mrna
Brsk2	BR serine/threonine kinase 2	0.0050896	-1.25628	0.580894	-4.01571	0.00210977	-1.28275	0.681474	mrna
Fjx1	four jointed box 1 (Drosophila)	0.0351564	-1.25729	1.59247	-2.7253	0.0200551	-3.73862	1.81957	mrna
2010300C02Rik	RIKEN cDNA 2010300C02 gene	0.000378862	-1.25883	1.49578	-6.07519	8.69e-05	1.71581	1.57923	mrna
Hoxa2	homeobox A2	0.00661671	-1.25905	1.02326	-3.83213	0.00288185	-1.77393	1.14301	mrna
Dmkn	dermokine	0.00683104	-1.25962	8.85881	-3.81073	0.00298932	-2.82954	8.99973	mrna
4930523C07Rik	RIKEN cDNA 4930523C07 gene	5.92e-05	-1.26021	4.78499	-7.93136	7.99e-06	3.55093	4.89453	mrna
Skida1	SKI/DACH domain containing 1	4.21e-05	-1.26055	1.75347	-8.33962	4.98e-06	4.55336	1.83038	mrna
Lysmd1	LysM, putative peptidoglycan-binding, domain containing 1	1.33e-05	-1.26149	3.70122	-9.79952	1.05e-06	5.837	3.81552	mrna
Frs3	fibroblast growth factor receptor substrate 3	0.00331597	-1.26177	0.50478	-4.32464	0.00125985	-0.812173	0.585914	mrna
Zfp219	zinc finger protein 219	4.37e-07	-1.263	4.39727	-17.091	3.7e-09	11.6733	4.48239	mrna
Aktip	thymoma viral proto-oncogene 1 interacting protein	2.79e-06	-1.26354	5.13081	-12.3195	1.08e-07	8.09564	5.22476	mrna
Fdx1	ferredoxin 1	1.31e-05	-1.26389	3.13514	-9.83115	1.02e-06	5.96224	3.24083	mrna
Aco2	aconitase 2, mitochondrial	1.02e-05	-1.26516	7.08144	-10.1924	7.17e-07	5.98347	7.2304	mrna
Cebpa	CCAAT/enhancer binding protein (C/EBP), alpha	8.23e-05	-1.2653	6.29185	-7.57508	1.22e-05	2.9783	6.39605	mrna
Amacr	alpha-methylacyl-CoA racemase	3.54e-05	-1.26603	3.56831	-8.54405	3.96e-06	4.45171	3.70139	mrna
Col1a2	collagen, type I, alpha 2	2.45e-06	-1.2661	14.5546	-12.6138	8.48e-08	8.44524	14.6458	mrna
Dll1	delta-like 1 (Drosophila)	2.68e-05	-1.2671	3.39351	-8.90047	2.68e-06	4.91321	3.49633	mrna
Plekhb1	pleckstrin homology domain containing, family B (evectins) member 1	0.0027086	-1.26992	2.11956	-4.47347	0.000987099	-1.0156	2.28378	mrna
Xpnpep2	X-prolyl aminopeptidase (aminopeptidase P) 2, membrane-bound	0.000328259	-1.27034	2.09665	-6.20284	7.27e-05	1.75935	2.18766	mrna
Kcnk2	potassium channel, subfamily K, member 2	0.0199902	-1.27038	2.19832	-3.09231	0.0104641	-3.31905	2.36842	mrna
Pof1b	premature ovarian failure 1B	0.00708137	-1.27274	7.67253	-3.78596	0.00311887	-2.89559	7.83419	mrna
Lor	loricrin	0.0444228	-1.27375	6.00144	-2.57148	0.0263359	-4.98728	6.21989	mrna
C1qtnf7	C1q and tumor necrosis factor related protein 7	0.00184209	-1.27442	2.7176	-4.76626	0.000616228	-0.56875	2.84909	mrna
Slc16a7	solute carrier family 16 (monocarboxylic acid transporters), member 7	0.000642362	-1.27532	2.64585	-5.60839	0.000170007	0.718583	2.75741	mrna
Cgnl1	cingulin-like 1	8.37e-05	-1.27603	5.13343	-7.5564	1.25e-05	3.05444	5.23621	mrna
Jam2	junction adhesion molecule 2	0.000157279	-1.27612	4.75674	-6.89953	2.86e-05	2.19812	4.87276	mrna
[truncated: 1,641 more rows]

## Sheet: 0 vs 14
Gene_Symbol	Gene_Name	Adjusted_p-value	logFC	AveExpr	t	P.Value	B	logCPM	type
Krt73	keratin 73	0.0192681	8.7835	0.503671	3.27554	0.00757421	-2.24719	3.13827	mrna
Krt6b	keratin 6B	3.32e-05	8.64674	9.36209	9.17625	2e-06	5.28086	11.5982	mrna
Lrrc15	leucine rich repeat containing 15	5.85e-05	8.20245	6.84398	8.46305	4.34e-06	4.70401	8.69232	mrna
Krt72	keratin 72	0.018358	7.68068	-0.173281	3.30906	0.00714086	-2.1944	2.11332	mrna
Krt33b	keratin 33B	0.0263731	7.65345	-0.17649	3.05698	0.0111389	-2.58591	2.16145	mrna
Prokr2	prokineticin receptor 2	0.0171641	7.57574	1.85371	3.358	0.00655319	-2.11915	3.85035	mrna
Plekhg4	pleckstrin homology domain containing, family G (with RhoGef domain) member 4	6.3e-05	7.47107	1.76937	8.37123	4.81e-06	3.67781	3.32683	mrna
Prss35	protease, serine 35	0.000211982	7.39767	5.44296	7.02576	2.43e-05	3.00108	7.14334	mrna
Krt86	keratin 86	0.0875509	7.3212	1.39647	2.22601	0.0483089	-3.86998	3.4301	mrna
Lyg2	lysozyme G-like 2	0.00641412	7.21629	-0.533013	4.06828	0.00193091	-1.05019	1.57673	mrna
Padi1	peptidyl arginine deiminase, type I	0.0059516	7.21098	0.0311042	4.12347	0.0017601	-0.970023	1.70105	mrna
Sprr2d	small proline-rich protein 2D	0.0426128	7.0632	3.45453	2.72385	0.020107	-3.15581	5.46003	mrna
Akr1d1	aldo-keto reductase family 1, member D1	0.0482296	6.98846	1.64686	2.63924	0.0233599	-3.23729	3.37275	mrna
Sprr1b	small proline-rich protein 1B	0.0148709	6.96661	4.67339	3.45758	0.00550552	-2.1491	6.48651	mrna
Nrk	Nik related kinase	0.00119959	6.9347	1.32146	5.39406	0.000233702	0.746296	2.98486	mrna
Mmp13	matrix metallopeptidase 13	0.0599806	6.5811	4.18367	2.49021	0.0304015	-3.81917	5.82612	mrna
Brinp3	bone morphogenetic protein/retinoic acid inducible neural specific 3	0.00202776	6.52212	2.92658	4.95129	0.000460379	0.253607	4.38747	mrna
2610528A11Rik	RIKEN cDNA 2610528A11 gene	0.0135541	6.50238	1.59288	3.52924	0.00485924	-1.85581	3.25293	mrna
Mmp10	matrix metallopeptidase 10	0.0785249	6.4977	1.01115	2.30233	0.0422897	-3.74925	2.85807	mrna
P4ha3	procollagen-proline, 2-oxoglutarate 4-dioxygenase (proline 4-hydroxylase), alpha polypeptide III	0.00091104	6.47563	2.33961	5.6307	0.000164531	1.07213	3.75556	mrna
Gprc5d	G protein-coupled receptor, family C, group 5, member D	0.00270779	6.44251	-0.76889	4.72199	0.000661228	-0.137386	0.84358	mrna
Adamts16	a disintegrin-like and metallopeptidase (reprolysin type) with thrombospondin type 1 motif, 16	0.000649701	6.35825	2.93142	5.93047	0.000106679	1.60986	4.20081	mrna
Stfa2	stefin A2	0.00609653	6.32732	2.05999	4.10562	0.00181356	-0.994956	3.81271	mrna
Stfa3	stefin A3	1.77e-05	6.24669	6.20835	10.0423	8.3e-07	6.2816	7.47004	mrna
Krtap16-3	keratin associated protein 16-3	0.0224148	6.23898	-1.11214	3.17013	0.00912005	-2.40573	0.907132	mrna
Krt26	keratin 26	0.0409237	6.22947	0.382652	2.75261	0.0191069	-3.06482	2.43905	mrna
Krt31	keratin 31	0.0604924	6.22056	0.224537	2.48385	0.0307443	-3.47655	2.29385	mrna
Krtap7-1	keratin associated protein 7-1	0.0759816	6.17709	0.410333	2.32629	0.0405535	-3.71662	2.37299	mrna
Gabrb3	gamma-aminobutyric acid (GABA) A receptor, subunit beta 3	0.00190267	6.159	1.40287	5.00213	0.000425292	0.261396	2.66748	mrna
Krtap14	keratin associated protein 14	0.0431435	6.12231	-1.18607	2.71538	0.0204109	-3.1095	1.02635	mrna
Clec4d	C-type lectin domain family 4, member d	0.0105438	6.10554	3.673	3.70708	0.00357164	-1.60954	6.15263	mrna
Krt35	keratin 35	0.0286333	6.04582	0.060998	2.99812	0.0123624	-2.67706	1.85452	mrna
Tmprss11b	transmembrane protease, serine 11B	0.00492119	6.0168	2.36795	4.26564	0.00138891	-0.747249	3.82865	mrna
Cbln2	cerebellin 2 precursor protein	0.000167463	5.98272	-0.720537	7.27423	1.77e-05	2.69945	0.499645	mrna
Scg2	secretogranin II	3.55e-05	5.96831	-1.50716	9.0835	2.2e-06	4.09934	0.017593	mrna
Tdh	L-threonine dehydrogenase	0.00167148	5.96745	3.11799	5.11205	0.000358758	0.501544	4.33132	mrna
Tnn	tenascin N	2.47e-06	5.83811	7.50931	13.6823	3.7e-08	9.35843	8.81274	mrna
Sprr2h	small proline-rich protein 2H	0.0537784	5.80666	1.82924	2.5653	0.0266254	-3.35008	3.47826	mrna
Krtap11-1	keratin associated protein 11-1	0.0181035	5.80398	-0.687938	3.31953	0.00701084	-2.17634	1.05772	mrna
Col12a1	collagen, type XII, alpha 1	2.5e-08	5.71048	10.6885	30.3207	8.61e-12	17.6845	11.8189	mrna
Krtap9-3	keratin associated protein 9-3	0.0378856	5.70684	-0.952161	2.80498	0.0174118	-2.97187	0.939121	mrna
Krtap1-3	keratin associated protein 1-3	0.0140479	5.69393	-1.2374	3.50068	0.00510691	-1.89829	0.77997	mrna
Cpn2	carboxypeptidase N, polypeptide 2	0.000122755	5.63462	-0.69438	7.62061	1.16e-05	2.98026	0.385482	mrna
Krt16	keratin 16	8.42e-06	5.62422	8.92643	11.2257	2.75e-07	7.14377	10.275	mrna
Krt83	keratin 83	0.0471932	5.61111	1.22044	2.6541	0.0227528	-3.32251	2.85339	mrna
Treml4	triggering receptor expressed on myeloid cells-like 4	0.0578572	5.57693	1.30162	2.51574	0.0290621	-3.41583	4.01465	mrna
Sfrp2	secreted frizzled-related protein 2	3.03e-06	5.50342	6.4753	13.1773	5.44e-08	9.00442	7.53883	mrna
Agtr2	angiotensin II receptor, type 2	0.0419054	5.50331	2.54305	2.7351	0.0197097	-3.26843	3.75572	mrna
S100a8	S100 calcium binding protein A8 (calgranulin A)	0.00668887	5.47965	5.41274	4.03864	0.0020297	-1.34647	7.87109	mrna
Gm10229	predicted gene 10229	0.0428364	5.47032	-0.589455	2.71974	0.0202538	-3.10625	1.15106	mrna
Adamts4	a disintegrin-like and metallopeptidase (reprolysin type) with thrombospondin type 1 motif, 4	5.23e-05	5.45937	4.51008	8.6	3.72e-06	4.87963	5.62516	mrna
Tubb3	tubulin, beta 3 class III	0.0645463	5.39261	1.6455	2.43902	0.0332716	-3.54479	3.15275	mrna
Cemip	cell migration inducing protein, hyaluronan binding	0.000163296	5.39216	4.23005	7.30172	1.71e-05	3.39859	5.47	mrna
Mgarp	mitochondria localized glutamic acid rich protein	0.00393545	5.37407	-0.0309932	4.43802	0.00104589	-0.532592	1.18628	mrna
Krtap19-3	keratin associated protein 19-3	0.0499862	5.3194	-1.20882	2.61542	0.0243662	-3.26096	0.729669	mrna
Adam12	a disintegrin and metallopeptidase domain 12 (meltrin alpha)	1.59e-07	5.30774	7.80281	22.3291	2.23e-10	14.4974	8.78543	mrna
Ptx3	pentraxin related gene	0.00317394	5.23816	2.19845	4.60267	0.000800646	-0.241422	3.37143	mrna
Tmprss11d	transmembrane protease, serine 11d	0.00328598	5.22502	0.599051	4.57476	0.000837514	-0.338858	1.84969	mrna
Sprr2k	small proline-rich protein 2K	0.0537011	5.216	0.202592	2.56637	0.0265749	-3.33394	1.86774	mrna
Tnc	tenascin C	9.9e-07	5.18943	9.3805	15.9982	7.37e-09	10.9128	10.6927	mrna
Krtap22-2	keratin associated protein 22-2	0.0298698	5.16472	-1.24256	2.96844	0.0130301	-2.71439	0.433708	mrna
Fbn2	fibrillin 2	2.47e-07	5.15551	7.23608	20.6381	5.12e-10	13.6712	8.17081	mrna
Cdhr1	cadherin-related family member 1	0.0379987	5.10718	-0.152031	2.80314	0.017469	-2.96878	1.22094	mrna
Tcf23	transcription factor 23	0.00897359	5.08394	0.206844	3.82451	0.00291968	-1.41151	1.31321	mrna
Hhipl1	hedgehog interacting protein-like 1	0.000172807	5.06692	3.24719	7.23524	1.86e-05	3.29492	4.25586	mrna
Fetub	fetuin beta	0.00269201	5.04503	1.6733	4.72689	0.000656077	-0.0795147	2.76898	mrna
Gm11568	predicted gene 11568	0.0215856	5.02848	-0.982513	3.19506	0.00872766	-2.36644	0.619661	mrna
Gm11559	predicted gene 11559	0.0517177	4.97538	-0.905784	2.59208	0.0253938	-3.30107	0.889102	mrna
Padi3	peptidyl arginine deiminase, type III	0.00268897	4.95561	1.31506	4.72778	0.00065515	-0.0557654	2.32833	mrna
Atp6v0d2	ATPase, H+ transporting, lysosomal V0 subunit D2	9.36e-06	4.93192	1.6454	11.0299	3.28e-07	6.65671	2.75119	mrna
Lhx8	LIM homeobox protein 8	0.0017319	4.90596	0.799343	5.08281	0.000375306	0.352788	1.70654	mrna
Krtap8-1	keratin associated protein 8-1	0.0756606	4.8933	0.791026	2.32931	0.0403397	-3.87484	2.4436	mrna
Lce3a	late cornified envelope 3A	0.0756232	4.86602	0.247521	2.32995	0.0402945	-3.68554	2.21093	mrna
Il1f6	interleukin 1 family, member 6	0.0105438	4.85078	3.53328	3.70698	0.00357225	-1.87689	4.5468	mrna
Gm11567	predicted gene 11567	0.0293508	4.78704	-1.68742	2.98181	0.0127248	-2.69095	0.0723688	mrna
Slpi	secretory leukocyte peptidase inhibitor	0.0481319	4.78428	3.29946	2.64105	0.0232849	-3.47985	5.02244	mrna
Unc5c	unc-5 netrin receptor C	0.000343693	4.71636	3.64562	6.53743	4.61e-05	2.40364	4.49553	mrna
Crnn	cornulin	0.0132933	4.68668	1.02429	3.54319	0.00474282	-1.88395	2.03196	mrna
Sox11	SRY (sex determining region Y)-box 11	0.00189502	4.65902	1.46701	5.00591	0.000422799	0.31564	2.43497	mrna
Gjb6	gap junction protein, beta 6	0.00318837	4.64453	4.68981	4.59934	0.000804946	-0.554577	5.9371	mrna
Gjb2	gap junction protein, beta 2	2.63e-05	4.62335	6.92491	9.48838	1.45e-06	5.52717	8.08044	mrna
Serpina9	serine (or cysteine) peptidase inhibitor, clade A (alpha-1 antiproteinase, antitrypsin), member 9	0.0204176	4.61682	1.49889	3.2352	0.0081316	-2.37288	2.45496	mrna
Olfr164	olfactory receptor 164	0.014221	4.5882	-0.685385	3.49126	0.0051914	-1.91148	0.450499	mrna
S100a9	S100 calcium binding protein A9 (calgranulin B)	0.00251531	4.58643	6.46245	4.77956	0.000603351	-0.493468	8.91339	mrna
Serpinb3a	serine (or cysteine) peptidase inhibitor, clade B (ovalbumin), member 3A	0.0880382	4.57066	3.12128	2.22203	0.0486445	-4.32028	4.37354	mrna
Tmprss11a	transmembrane protease, serine 11a	0.0230651	4.54649	1.00183	3.1501	0.00944821	-2.45098	2.03349	mrna
Chga	chromogranin A	0.0041444	4.51694	1.29059	4.39838	0.00111599	-0.545789	2.16928	mrna
2300002M23Rik	RIKEN cDNA 2300002M23 gene	0.0426392	4.48839	-0.998251	2.72333	0.0201253	-3.07506	0.525421	mrna
Mest	mesoderm specific transcript	0.000236308	4.48025	5.20663	6.90958	2.82e-05	2.69233	6.21077	mrna
Col24a1	collagen, type XXIV, alpha 1	6.06e-06	4.43844	4.72233	11.8565	1.59e-07	7.97561	5.56802	mrna
Klk13	kallikrein related-peptidase 13	0.000722273	4.43753	3.23667	5.8319	0.000122844	1.50505	4.33556	mrna
Mfap5	microfibrillar associated protein 5	1.95e-06	4.41747	6.21858	14.2772	2.39e-08	9.78369	6.98801	mrna
Tchh	trichohyalin	0.0114008	4.39205	5.44543	3.65175	0.00392936	-2.79484	6.67046	mrna
St8sia2	ST8 alpha-N-acetyl-neuraminide alpha-2,8-sialyltransferase 2	0.00103452	4.3674	0.745165	5.52198	0.000193126	1.03424	1.5782	mrna
Krtap1-4	keratin associated protein 1-4	0.035466	4.35831	-0.920481	2.84856	0.0161165	-2.90216	0.456632	mrna
Spink7	serine peptidase inhibitor, Kazal type 7 (putative)	0.0658789	4.35615	-1.21281	2.42518	0.0340919	-3.53795	0.220306	mrna
Krtap4-1	keratin associated protein 4-1	0.0339624	4.32468	-1.10349	2.87848	0.0152835	-2.85301	0.216681	mrna
Gria1	glutamate receptor, ionotropic, AMPA1 (alpha 1)	0.00124083	4.31496	0.728855	5.36183	0.000245292	0.805707	1.49382	mrna
Hc	hemolytic complement	0.0146333	4.30014	0.0219593	3.46927	0.00539433	-1.94566	0.930411	mrna
Krt82	keratin 82	0.00658467	4.26614	-0.931807	4.04984	0.00199178	-1.08009	0.333678	mrna
Dntt	deoxynucleotidyltransferase, terminal	0.0213833	4.26458	-0.893274	3.20185	0.00862374	-2.34934	0.190844	mrna
Krtap17-1	keratin associated protein 17-1	0.0414874	4.24081	-1.19855	2.74216	0.0194645	-3.06029	0.0896724	mrna
Nrg1	neuregulin 1	0.00204476	4.18661	0.816158	4.94459	0.000465225	0.182235	1.7177	mrna
Islr2	immunoglobulin superfamily containing leucine-rich repeat 2	0.000155302	4.17865	3.52163	7.35912	1.59e-05	3.29912	4.61497	mrna
Gm10228	predicted gene 10228	0.0566986	4.1768	-1.40283	2.52961	0.0283591	-3.38146	-0.0128925	mrna
Plod2	procollagen lysine, 2-oxoglutarate 5-dioxygenase 2	3.27e-05	4.1573	4.55956	9.19791	1.95e-06	5.48526	5.39242	mrna
Col26a1	collagen, type XXVI, alpha 1	0.0148052	4.14658	-0.514752	3.46095	0.00547324	-1.95868	0.56125	mrna
B430306N03Rik	RIKEN cDNA B430306N03 gene	0.00140589	4.13216	2.2408	5.25633	0.000287708	0.706935	3.38625	mrna
Havcr1	hepatitis A virus cellular receptor 1	0.00598798	4.11427	-0.56234	4.11803	0.00177622	-0.994203	0.378987	mrna
Gsdmc	gasdermin C	0.00266354	4.11116	4.65802	4.73588	0.000646752	-0.52669	5.50836	mrna
Adamts18	a disintegrin-like and metallopeptidase (reprolysin type) with thrombospondin type 1 motif, 18	0.00196812	4.10021	1.32505	4.97431	0.000444125	0.303897	2.04654	mrna
Pamr1	peptidase domain containing associated with muscle regeneration 1	0.000123353	4.09941	5.10481	7.61299	1.17e-05	3.34264	6.03871	mrna
A2m	alpha-2-macroglobulin	0.0664092	4.09729	-1.49545	2.41876	0.034479	-3.52455	-0.0844737	mrna
Igf2bp1	insulin-like growth factor 2 mRNA binding protein 1	0.00518445	4.09536	-0.0112553	4.2253	0.00148507	-0.834671	0.897726	mrna
Trem2	triggering receptor expressed on myeloid cells 2	0.000398354	4.08265	3.50223	6.39031	5.62e-05	2.1946	4.23019	mrna
Krtap1-5	keratin associated protein 1-5	0.0628202	4.07245	0.412379	2.45844	0.0321524	-3.69511	1.80828	mrna
Podnl1	podocan-like 1	0.00101426	4.06498	2.06106	5.54219	0.000187435	1.10885	2.74118	mrna
Fhl2	four and a half LIM domains 2	6.18e-06	4.06201	4.16592	11.804	1.66e-07	7.91637	4.88384	mrna
Glis3	GLIS family zinc finger 3	1.46e-05	4.03614	3.80176	10.3193	6.35e-07	6.59289	4.55341	mrna
Mdk	midkine	9.5e-06	4.03578	3.54146	11.0092	3.34e-07	7.23458	4.19906	mrna
Sprr2a2	small proline-rich protein 2A2	0.000306304	3.99355	5.21047	6.65284	3.95e-05	2.21662	5.95689	mrna
Rptn	repetin	4.28e-05	3.98669	8.94925	8.85289	2.82e-06	4.57829	9.74703	mrna
Mmp11	matrix metallopeptidase 11	0.000472209	3.98291	4.55342	6.21818	7.12e-05	1.5939	5.3821	mrna
Fcgr4	Fc receptor, IgG, low affinity IV	0.0500048	3.95921	2.01489	2.61501	0.0243839	-3.44303	3.18842	mrna
Col8a1	collagen, type VIII, alpha 1	2.54e-06	3.95898	6.34735	13.574	4.01e-08	9.2324	7.01653	mrna
Krtap6-5	keratin associated protein 6-5	0.0712495	3.95149	-1.09337	2.37165	0.0374541	-3.62589	0.217973	mrna
Spp1	secreted phosphoprotein 1	0.0521421	3.90069	5.72488	2.58666	0.0256381	-4.24073	7.98882	mrna
Il21r	interleukin 21 receptor	0.0263771	3.88831	1.17825	3.05677	0.011143	-2.62913	2.20226	mrna
Disp2	dispatched homolog 2 (Drosophila)	0.00306191	3.86787	-0.188651	4.62873	0.000767745	-0.289843	0.849971	mrna
Il1b	interleukin 1 beta	0.0258295	3.84903	5.88339	3.07177	0.0108511	-3.34145	8.6069	mrna
AW551984	expressed sequence AW551984	4.55e-05	3.80353	5.08715	8.76942	3.09e-06	4.89208	5.79546	mrna
S100a3	S100 calcium binding protein A3	0.0325599	3.80026	1.36015	2.90833	0.0144952	-3.11312	2.39885	mrna
Esm1	endothelial cell-specific molecule 1	0.00530894	3.78405	0.753097	4.20681	0.00153146	-0.838227	1.63964	mrna
Tspear	thrombospondin type laminin G domain and EAR repeats	0.0478756	3.7833	-0.167272	2.64479	0.0231312	-3.31152	0.959737	mrna
Steap1	six transmembrane epithelial antigen of the prostate 1	0.0015887	3.77306	1.14587	5.15542	0.000335626	0.498804	2.22253	mrna
Tfpi2	tissue factor pathway inhibitor 2	4.88e-06	3.75391	3.17065	12.313	1.08e-07	8.12846	3.81864	mrna
Col11a1	collagen, type XI, alpha 1	0.00044739	3.72724	4.92524	6.27046	6.62e-05	1.72243	5.67499	mrna
Kcnj10	potassium inwardly-rectifying channel, subfamily J, member 10	0.0316671	3.71952	-0.123411	2.9283	0.0139909	-2.81568	0.728304	mrna
Fibin	fin bud initiation factor homolog (zebrafish)	9.04e-06	3.69099	5.38038	11.1089	3.05e-07	7.23989	6.06034	mrna
Kif26b	kinesin family member 26B	1.37e-05	3.67773	5.97062	10.4164	5.79e-07	6.44652	6.56953	mrna
Serpine1	serine (or cysteine) peptidase inhibitor, clade E, member 1	0.000252273	3.67613	5.45304	6.8416	3.08e-05	2.52722	6.65891	mrna
Gm1673	predicted gene 1673	0.00209823	3.67187	-0.253652	4.92308	0.000481149	0.115452	0.313862	mrna
Col14a1	collagen, type XIV, alpha 1	4.85e-07	3.64827	9.2591	18.0385	2.11e-09	12.182	9.83426	mrna
Sorcs2	sortilin-related VPS10 domain containing receptor 2	1.17e-05	3.64116	5.59798	10.6619	4.59e-07	6.75521	6.20644	mrna
Adamts19	a disintegrin-like and metallopeptidase (reprolysin type) with thrombospondin type 1 motif, 19	0.0124969	3.63297	1.29725	3.58808	0.00438722	-1.97933	2.21106	mrna
Krt6a	keratin 6A	2.35e-05	3.61324	10.5405	9.64531	1.23e-06	5.45754	11.458	mrna
Gpr176	G protein-coupled receptor 176	8.37e-05	3.5709	3.09217	8.05114	6.94e-06	4.26371	3.9239	mrna
Cd300lf	CD300 antigen like family member F	0.0804153	3.56765	2.16717	2.28545	0.043555	-3.9474	3.9155	mrna
Gas2	growth arrest specific 2	3.53e-05	3.55473	2.32575	9.09134	2.19e-06	5.38321	2.94042	mrna
Tnfsf11	tumor necrosis factor (ligand) superfamily, member 11	0.0761919	3.53441	0.0501806	2.32412	0.0407075	-3.68784	1.36126	mrna
Prnd	prion protein dublet	2.37e-05	3.52964	3.4826	9.62643	1.26e-06	5.93377	4.17708	mrna
Pla1a	phospholipase A1 member A	6.83e-05	3.52835	4.32004	8.27063	5.39e-06	4.29781	4.91714	mrna
Atp1a3	ATPase, Na+/K+ transporting, alpha 3 polypeptide	8.35e-05	3.51306	1.97897	8.05502	6.91e-06	4.14585	2.62871	mrna
Sdk1	sidekick cell adhesion molecule 1	5.16e-06	3.49468	4.82556	12.2112	1.18e-07	8.24365	5.38156	mrna
Wnt2	wingless-type MMTV integration site family, member 2	0.000341912	3.48519	2.60421	6.54522	4.56e-05	2.32111	3.44604	mrna
Slfn4	schlafen 4	0.034797	3.48508	5.34734	2.86152	0.0157501	-3.73894	7.40078	mrna
Lancl3	LanC lantibiotic synthetase component C-like 3 (bacterial)	0.02787	3.46901	0.310324	3.01762	0.0119426	-2.68449	1.08925	mrna
Krt28	keratin 28	0.0396226	3.46184	1.23228	2.77516	0.0183579	-3.45394	2.49022	mrna
Zfp618	zinc finger protein 618	0.000203198	3.45915	1.13446	7.06812	2.3e-05	2.94399	1.69116	mrna
F7	coagulation factor VII	0.00129742	3.44836	0.896975	5.32396	0.000259699	0.748533	1.62806	mrna
Bcl2a1b	B cell leukemia/lymphoma 2 related protein A1b	0.00661337	3.42312	2.86062	4.0465	0.002003	-1.28149	3.6951	mrna
Ptprn	protein tyrosine phosphatase, receptor type, N	0.00100786	3.41978	1.89723	5.54757	0.000185951	1.11659	2.7683	mrna
Dbn1	drebrin 1	1.59e-07	3.41376	5.43999	22.4379	2.12e-10	14.5009	5.93435	mrna
Trpm2	transient receptor potential cation channel, subfamily M, member 2	0.015602	3.39459	2.05212	3.42312	0.00584712	-2.14118	3.1782	mrna
Adamts15	a disintegrin-like and metallopeptidase (reprolysin type) with thrombospondin type 1 motif, 15	0.00036063	3.38356	5.92742	6.49003	4.91e-05	1.73949	6.52142	mrna
Itga11	integrin alpha 11	1.37e-05	3.37313	5.67009	10.4189	5.77e-07	6.41417	6.23452	mrna
Col25a1	collagen, type XXV, alpha 1	0.00329639	3.31942	0.626256	4.57262	0.000840416	-0.313059	1.40669	mrna
Il24	interleukin 24	0.0736813	3.31133	-1.33256	2.34835	0.0390165	-3.61099	0.100612	mrna
Atp13a4	ATPase type 13A4	9.36e-05	3.3112	2.29531	7.93105	7.99e-06	4.133	2.76961	mrna
Ccdc68	coiled-coil domain containing 68	0.00210066	3.29541	0.946111	4.92177	0.000482141	0.21177	1.53793	mrna
Arsj	arylsulfatase J	9.39e-05	3.28199	2.97747	7.92809	8.02e-06	4.13089	3.49428	mrna
Sh2d5	SH2 domain containing 5	0.0211609	3.27586	1.67257	3.20927	0.00851159	-2.43735	2.86642	mrna
Cd22	CD22 antigen	0.00947202	3.27333	1.54723	3.7856	0.00312081	-1.62233	2.11672	mrna
Thbs2	thrombospondin 2	1.67e-06	3.2498	9.92737	14.6554	1.83e-08	9.92835	10.4112	mrna
Grm8	glutamate receptor, metabotropic 8	0.0516249	3.24855	-0.530993	2.59359	0.0253257	-3.28151	0.212703	mrna
Akr1c14	aldo-keto reductase family 1, member C14	0.000369339	3.23847	3.13082	6.46534	5.08e-05	1.99387	4.17613	mrna
Apln	apelin	0.000519447	3.23517	3.93155	6.13677	7.97e-05	1.71634	4.61292	mrna
Mmp1b	matrix metallopeptidase 1b (interstitial collagenase)	0.00346244	3.15896	-1.44581	4.53414	0.000894419	-0.486012	-0.302724	mrna
Spic	Spi-C transcription factor (Spi-1/PU.1 related)	0.00248465	3.13181	1.2976	4.78825	0.000595097	0.00797037	1.77891	mrna
Ccr1	chemokine (C-C motif) receptor 1	0.00243813	3.13046	5.08599	4.8029	0.000581435	-0.387586	6.92786	mrna
Clec7a	C-type lectin domain family 7, member a	0.00197732	3.11605	4.39695	4.97015	0.000447018	-0.0598138	5.58109	mrna
Timp1	tissue inhibitor of metalloproteinase 1	3.61e-05	3.10856	5.20478	9.06245	2.25e-06	5.21073	6.14795	mrna
Lrrc17	leucine rich repeat containing 17	7.25e-07	3.10419	6.78928	16.8687	4.24e-09	11.4932	7.21943	mrna
Csrp2	cysteine and glycine-rich protein 2	2.47e-06	3.08215	4.85794	13.72	3.6e-08	9.42492	5.30502	mrna
Ptgs2	prostaglandin-endoperoxide synthase 2	0.0344327	3.07336	5.32256	2.8692	0.0155371	-3.7257	7.63036	mrna
Mgam	maltase-glucoamylase	0.073087	3.06272	0.989835	2.35446	0.0386007	-3.72838	2.28696	mrna
Tmprss11g	transmembrane protease, serine 11g	0.000647746	3.04911	3.29756	5.93435	0.000106091	1.56346	4.10043	mrna
Kcnmb4	potassium large conductance calcium-activated channel, subfamily M, beta member 4	0.000645479	3.04323	0.0680338	5.9377	0.000105586	1.57935	0.497803	mrna
Col27a1	collagen, type XXVII, alpha 1	1.88e-06	3.03334	5.36075	14.3929	2.2e-08	9.89353	5.82148	mrna
Dscam	Down syndrome cell adhesion molecule	0.00749794	3.03243	0.282447	3.95648	0.0023321	-1.2341	0.863677	mrna
Pxdn	peroxidasin	1.59e-07	3.01945	8.17488	22.7889	1.79e-10	14.7066	8.5798	mrna
Spib	Spi-B transcription factor (Spi-1/PU.1 related)	0.0638213	3.01843	0.93295	2.44695	0.0328099	-3.72615	1.60599	mrna
Lair1	leukocyte-associated Ig-like receptor 1	0.0404637	3.01219	2.69876	2.76065	0.0188364	-3.59085	3.36106	mrna
Edil3	EGF-like repeats and discoidin I-like domains 3	0.00463977	3.01111	3.35264	4.31225	0.00128588	-1.16534	3.84779	mrna
Fn1	fibronectin 1	2.31e-06	3.00606	11.3637	13.8587	3.24e-08	9.35509	11.7886	mrna
Col5a3	collagen, type V, alpha 3	9.63e-07	2.98946	8.78277	16.1092	6.86e-09	10.946	9.30791	mrna
Clstn2	calsyntenin 2	8.94e-05	2.98577	3.21763	7.97772	7.56e-06	4.14595	3.63405	mrna
Islr	immunoglobulin superfamily containing leucine-rich repeat	1.1e-06	2.98228	5.83707	15.5892	9.64e-09	10.6644	6.31197	mrna
Prtg	protogenin	0.00123495	2.98085	1.09383	5.36568	0.000243875	0.863642	1.53239	mrna
Myo7a	myosin VIIA	5.44e-06	2.97983	5.40361	12.0952	1.3e-07	8.04306	5.83629	mrna
Krtap3-3	keratin associated protein 3-3	0.0560315	2.97209	-0.618997	2.53732	0.0279752	-3.51661	0.498037	mrna
Srpx2	sushi-repeat-containing protein, X-linked 2	2.61e-07	2.95579	5.16077	20.0309	7.01e-10	13.3338	5.62121	mrna
Matn4	matrilin 4	0.00256811	2.94375	2.29786	4.76256	0.000619865	-0.314732	2.98236	mrna
Prr9	proline rich 9	0.010995	2.93463	3.50343	3.67808	0.00375471	-2.44266	4.10901	mrna
Tmem26	transmembrane protein 26	9.27e-06	2.93113	4.67228	11.0476	3.22e-07	7.1859	5.09466	mrna
Col6a6	collagen, type VI, alpha 6	5.49e-05	2.91839	6.02821	8.54007	3.98e-06	4.27037	6.61144	mrna
Il1f8	interleukin 1 family, member 8	0.00718982	2.91463	3.32366	3.98691	0.00221496	-1.68984	3.82685	mrna
Mpeg1	macrophage expressed gene 1	2.23e-06	2.9138	7.23755	13.9365	3.06e-08	9.40931	7.68325	mrna
Casp14	caspase 14	0.00275119	2.89431	5.93129	4.71028	0.000673696	-1.09448	6.46347	mrna
Spon1	spondin 1, (f-spondin) extracellular matrix protein	0.000238085	2.88394	6.03567	6.89924	2.86e-05	2.23644	6.48445	mrna
Igf2	insulin-like growth factor 2	0.0446995	2.87784	3.13616	2.68996	0.0213518	-3.96688	3.91649	mrna
Kcns1	K+ voltage-gated channel, subfamily S, 1	0.00029651	2.87471	0.707078	6.68179	3.8e-05	2.61291	1.20384	mrna
F10	coagulation factor X	0.0267611	2.86715	1.83223	3.04612	0.011355	-2.74367	3.12089	mrna
Aldh1a3	aldehyde dehydrogenase family 1, subfamily A3	0.000546004	2.86647	4.51556	6.09098	8.5e-05	1.30721	4.96963	mrna
Tgm3	transglutaminase 3, E polypeptide	0.000168928	2.85657	5.55832	7.2626	1.8e-05	2.82767	6.02984	mrna
Loxl3	lysyl oxidase-like 3	2.86e-06	2.84982	5.1856	13.29	4.98e-08	9.08169	5.74221	mrna
Kera	keratocan	0.0125668	2.84178	2.86901	3.58418	0.00441694	-2.4096	3.50483	mrna
Cdh10	cadherin 10	0.032386	2.83954	-0.493019	2.91223	0.0143955	-2.8041	0.0423678	mrna
Ccr7	chemokine (C-C motif) receptor 7	0.0340829	2.83008	1.3252	2.87631	0.0153423	-3.0505	1.98417	mrna
Bcl2a1a	B cell leukemia/lymphoma 2 related protein A1a	0.0751034	2.81511	0.917088	2.33507	0.0399347	-3.83795	1.71889	mrna
Ncam1	neural cell adhesion molecule 1	9.2e-05	2.80883	5.74993	7.94788	7.83e-06	3.6494	6.16494	mrna
Plat	plasminogen activator, tissue	4.82e-07	2.80284	7.00826	18.135	1.99e-09	12.2601	7.37334	mrna
Ptgis	prostaglandin I2 (prostacyclin) synthase	0.00365072	2.79854	3.01983	4.49451	0.000953871	-0.748466	3.48009	mrna
Cpn1	carboxypeptidase N, polypeptide 1	0.0356904	2.79506	-0.445643	2.84424	0.0162406	-2.89056	0.368665	mrna
Glipr2	GLI pathogenesis-related 2	3.04e-07	2.79309	5.49579	19.4331	9.64e-10	13.0386	5.96276	mrna
Bcan	brevican	0.0207633	2.78929	-0.0453185	3.22311	0.00830652	-2.32057	0.690291	mrna
Cxcr4	chemokine (C-X-C motif) receptor 4	4.22e-06	2.78486	4.51734	12.5352	9.04e-08	8.53373	5.26513	mrna
Tnfaip6	tumor necrosis factor alpha induced protein 6	0.00513883	2.7843	4.59794	4.23254	0.00146733	-1.56379	5.19862	mrna
Pmepa1	prostate transmembrane protein, androgen induced 1	0.000171788	2.77024	5.24864	7.24151	1.85e-05	2.81726	5.66576	mrna
Sytl5	synaptotagmin-like 5	0.0131996	2.76405	0.000324015	3.54915	0.00469394	-1.8602	0.44597	mrna
Fbp1	fructose bisphosphatase 1	0.000912484	2.75764	0.678766	5.6291	0.000164917	1.22902	1.0392	mrna
Igsf3	immunoglobulin superfamily, member 3	5.16e-06	2.75685	6.078	12.2143	1.18e-07	8.04138	6.43738	mrna
Plagl1	pleiomorphic adenoma gene-like 1	1.17e-05	2.75551	5.64431	10.6701	4.56e-07	6.67111	6.01726	mrna
Tro	trophinin	0.00158679	2.74711	2.52664	5.15641	0.000335114	0.413234	2.94096	mrna
Lamb1	laminin B1	2.5e-08	2.73969	7.98882	30.4108	8.34e-12	17.7379	8.33729	mrna
Cd300lb	CD300 antigen like family member B	1.03e-05	2.73885	3.62056	10.8665	3.8e-07	7.11748	4.13638	mrna
Wnt16	wingless-type MMTV integration site family, member 16	0.00176083	2.73712	2.40037	5.07003	0.000382789	0.202387	2.82467	mrna
Itm2a	integral membrane protein 2A	6.17e-06	2.73619	6.43522	11.8133	1.65e-07	7.64877	6.80383	mrna
Iglon5	IgLON family member 5	0.00518445	2.73358	0.44433	4.22513	0.00148549	-0.829645	0.879011	mrna
Pinlyp	phospholipase A2 inhibitor and LY6/PLAUR domain containing	0.00712732	2.73142	3.07268	3.9938	0.00218932	-1.63453	3.52442	mrna
Mmp12	matrix metallopeptidase 12	0.00202827	2.73037	4.58232	4.95093	0.000460635	-0.354832	5.15505	mrna
Tchhl1	trichohyalin-like 1	0.0077733	2.72649	1.85792	3.9285	0.00244549	-1.57766	2.37548	mrna
Dchs1	dachsous 1 (Drosophila)	3.97e-05	2.72298	5.90656	8.93926	2.57e-06	4.7795	6.29886	mrna
Akr1c18	aldo-keto reductase family 1, member C18	0.0197398	2.69575	2.5202	3.25928	0.00779398	-2.99844	3.25344	mrna
Spsb1	splA/ryanodine receptor domain and SOCS box containing 1	0.00010157	2.69203	4.28594	7.83113	8.99e-06	3.75448	4.66307	mrna
Trim46	tripartite motif-containing 46	0.00132664	2.68911	1.47129	5.30573	0.000266952	0.763526	1.85761	mrna
St18	suppression of tumorigenicity 18	0.0278449	2.67651	-0.114705	3.01833	0.0119277	-2.66886	0.334151	mrna
Capn6	calpain 6	0.0049414	2.66729	4.28346	4.26166	0.00139811	-1.46123	4.82833	mrna
Sfrp4	secreted frizzled-related protein 4	0.0053784	2.66664	5.50487	4.19736	0.00155575	-1.96655	6.03333	mrna
Car2	carbonic anhydrase 2	0.0517177	2.66282	3.5287	2.59211	0.0253922	-4.10549	4.27526	mrna
Tmem132e	transmembrane protein 132E	0.0045218	2.66083	1.46253	4.33197	0.00124472	-0.733279	1.866	mrna
Vcam1	vascular cell adhesion molecule 1	0.00057369	2.64876	5.03022	6.04393	9.08e-05	1.18145	5.45972	mrna
Cnfn	cornifelin	0.000104456	2.64384	2.74836	7.79976	9.33e-06	3.98068	3.18292	mrna
Glis1	GLIS family zinc finger 1	0.00209582	2.63925	-0.0380116	4.92401	0.000480451	0.201033	0.295106	mrna
A530064D06Rik	RIKEN cDNA A530064D06 gene	0.0488283	2.63436	1.78451	2.63077	0.0237127	-3.49536	2.74914	mrna
Fosl1	fos-like antigen 1	0.0656	2.6314	0.731386	2.42822	0.0339097	-3.64077	1.65735	mrna
Tgm6	transglutaminase 6	0.0174766	2.62935	-0.116351	3.34597	0.00669295	-2.26351	0.579365	mrna
Gpr65	G-protein coupled receptor 65	0.00263536	2.6293	2.59532	4.7438	0.000638639	-0.247193	3.02759	mrna
Glipr1	GLI pathogenesis-related 1 (glioma)	2.27e-05	2.62026	3.64067	9.69472	1.17e-06	5.99217	4.09526	mrna
Efhd1	EF hand domain containing 1	0.00113184	2.61267	2.90162	5.44469	0.00021665	0.523255	3.56315	mrna
Klk9	kallikrein related-peptidase 9	0.00224028	2.61244	3.40453	4.8697	0.000523228	-0.186761	3.94564	mrna
Chil1	chitinase-like 1	0.00182035	2.61025	4.96115	5.04061	0.000400621	-0.300259	5.57193	mrna
Spats2l	spermatogenesis associated, serine-rich 2-like	1.96e-05	2.60745	4.39942	9.88231	9.71e-07	6.05942	4.76398	mrna
Arc	activity regulated cytoskeletal-associated protein	0.0768162	2.59911	1.61579	2.3178	0.0411609	-4.16588	2.15291	mrna
Hoxc10	homeobox C10	0.000861242	2.59886	1.84119	5.67805	0.00015352	1.28478	2.26334	mrna
Crabp1	cellular retinoic acid binding protein I	0.000305071	2.59743	5.27151	6.65668	3.93e-05	2.00484	5.66037	mrna
Sytl2	synaptotagmin-like 2	8.89e-06	2.58896	4.51132	11.1392	2.97e-07	7.22727	4.83462	mrna
Postn	periostin, osteoblast specific factor	3.16e-06	2.57778	11.5045	13.0746	5.89e-08	8.73342	11.8281	mrna
Gja5	gap junction protein, alpha 5	2.01e-05	2.57609	2.60111	9.84906	1e-06	6.16298	2.90722	mrna
Pilra	paired immunoglobin-like type 2 receptor alpha	0.0182718	2.56874	2.43811	3.31308	0.00709065	-2.55209	3.08516	mrna
Gdf11	growth differentiation factor 11	7.86e-05	2.55902	1.98529	8.11958	6.41e-06	4.34359	2.29415	mrna
Crym	crystallin, mu	0.0112302	2.55497	0.65639	3.66257	0.00385662	-1.83116	1.21275	mrna
Clcf1	cardiotrophin-like cytokine factor 1	0.0151228	2.55323	-0.0764447	3.44488	0.00562898	-1.99158	0.383483	mrna
Clcf1	cardiotrophin-like cytokine factor 1	0.0151228	2.55323	-0.0764447	3.44488	0.00562898	-1.99158	0.383483	mrna
Clcf1	cardiotrophin-like cytokine factor 1	0.0151228	2.55323	-0.0764447	3.44488	0.00562898	-1.99158	0.383483	mrna
Clcf1	cardiotrophin-like cytokine factor 1	0.0151228	2.55323	-0.0764447	3.44488	0.00562898	-1.99158	0.383483	mrna
Mex3b	mex3 RNA binding family member B	0.00103243	2.5492	3.86507	5.52442	0.000192429	0.585566	4.24869	mrna
Apol9b	apolipoprotein L 9b	0.00847935	2.54078	0.932053	3.86594	0.00272024	-1.46586	1.30911	mrna
Nid1	nidogen 1	3.82e-07	2.5393	9.48525	18.7725	1.39e-09	12.6137	9.80242	mrna
Epha3	Eph receptor A3	0.00269541	2.53662	4.36277	4.72581	0.000657216	-0.746385	4.81519	mrna
Plac8	placenta-specific 8	0.0268299	2.53328	4.59734	3.04432	0.0113914	-3.71899	5.20512	mrna
Megf6	multiple EGF-like-domains 6	1.56e-05	2.53284	6.29133	10.2261	6.94e-07	6.09758	6.75211	mrna
Slc11a1	solute carrier family 11 (proton-coupled divalent metal ion transporters), member 1	1.77e-05	2.52167	4.89925	10.0436	8.29e-07	6.21301	5.5418	mrna
Asxl3	additional sex combs like 3 (Drosophila)	0.00548057	2.52006	0.284878	4.18364	0.00159172	-0.934995	0.848875	mrna
H2-M9	histocompatibility 2, M region locus 9	0.00345038	2.51798	0.312322	4.53679	0.00089059	-0.339569	0.709784	mrna
Dclk3	doublecortin-like kinase 3	0.00278035	2.51323	-0.213699	4.7019	0.000682777	-0.0987256	0.091835	mrna
Lrrc75b	leucine rich repeat containing 75B	0.00156765	2.49926	1.26089	5.16718	0.000329627	0.557457	1.58273	mrna
Prr7	proline rich 7 (synaptic)	0.0129364	2.49421	0.833556	3.56399	0.00457449	-1.91871	1.20659	mrna
Cd93	CD93 antigen	5.74e-08	2.49367	7.63552	26.1487	4.17e-11	16.1671	8.00859	mrna
Csta1	cystatin A1	0.000944555	2.4922	6.94706	5.60118	0.00017182	0.256094	7.47193	mrna
Ptchd1	patched domain containing 1	0.00112512	2.45741	1.2467	5.45033	0.000214835	0.973349	1.55313	mrna
Dsg4	desmoglein 4	0.04689	2.45625	0.518574	2.65871	0.0225678	-3.52612	1.19938	mrna
Krt1	keratin 1	0.000201465	2.45605	10.2886	7.08082	2.26e-05	2.37184	10.6572	mrna
Vash1	vasohibin 1	1.29e-05	2.45559	4.63239	10.5177	5.26e-07	6.63643	4.94308	mrna
Gpr35	G protein-coupled receptor 35	0.000440968	2.44798	4.30591	6.28775	6.47e-05	1.8355	5.20792	mrna
Hmox1	heme oxygenase 1	1.42e-05	2.43281	6.54405	10.3495	6.17e-07	6.28932	7.10185	mrna
Ccr5	chemokine (C-C motif) receptor 5	0.000412897	2.43191	4.25719	6.35514	5.9e-05	1.84382	4.76777	mrna
Fxyd4	FXYD domain-containing ion transport regulator 4	0.0547922	2.42544	-0.102414	2.55193	0.0272621	-3.39774	0.415891	mrna
Mmp9	matrix metallopeptidase 9	0.014085	2.42475	5.13603	3.49862	0.00512524	-2.95497	5.90735	mrna
Pla2g7	phospholipase A2, group VII (platelet-activating factor acetylhydrolase, plasma)	1.6e-05	2.42062	5.17569	10.1852	7.22e-07	6.28736	5.69571	mrna
Dact1	dishevelled-binding antagonist of beta-catenin 1	2.67e-07	2.41736	5.36465	19.8921	7.54e-10	13.2835	5.64019	mrna
Slc40a1	solute carrier family 40 (iron-regulated transporter), member 1	6.66e-05	2.41495	5.72111	8.30544	5.18e-06	4.0253	6.07065	mrna
Tenm3	teneurin transmembrane protein 3	0.000133841	2.40675	5.83083	7.52526	1.3e-05	3.04569	6.15667	mrna
Adamts9	a disintegrin-like and metallopeptidase (reprolysin type) with thrombospondin type 1 motif, 9	7.05e-06	2.40473	5.33421	11.5451	2.07e-07	7.51752	5.63496	mrna
Tmprss7	transmembrane serine protease 7	0.00504279	2.3985	-0.515783	4.24565	0.00143573	-0.775314	-0.102682	mrna
Matn2	matrilin 2	7.84e-05	2.39329	6.7837	8.12432	6.38e-06	3.72454	7.09691	mrna
Slc7a8	solute carrier family 7 (cationic amino acid transporter, y+ system), member 8	1e-06	2.39232	3.85807	15.9506	7.6e-09	10.9458	4.20879	mrna
Grb10	growth factor receptor bound protein 10	1.27e-06	2.39135	7.78107	15.2091	1.24e-08	10.318	8.05835	mrna
Sulf1	sulfatase 1	4.49e-06	2.3839	6.40794	12.4358	9.8e-08	8.20678	6.70835	mrna
Serpini1	serine (or cysteine) peptidase inhibitor, clade I, member 1	0.0222195	2.38286	0.7628	3.17624	0.00902224	-2.50024	1.3028	mrna
Adam19	a disintegrin and metallopeptidase domain 19 (meltrin beta)	9.63e-07	2.37953	6.68328	16.0699	7.03e-09	10.9499	6.95757	mrna
Lce1g	late cornified envelope 1G	0.0175687	2.37262	3.22376	3.34113	0.00675002	-2.8936	3.63821	mrna
Olfr223	olfactory receptor 223	0.0705681	2.36836	-1.59909	2.37826	0.0370223	-3.53805	0.0714432	mrna
Lyz2	lysozyme 2	1.74e-06	2.36694	9.75705	14.5568	1.96e-08	9.84559	10.0562	mrna
Fbln7	fibulin 7	0.00176139	2.36498	3.53144	5.0692	0.000383277	-0.20595	4.07066	mrna
Tlr13	toll-like receptor 13	0.000531786	2.35674	5.08954	6.11297	8.24e-05	1.33521	5.7383	mrna
Fstl1	follistatin-like 1	1.67e-06	2.35463	10.7228	14.6402	1.85e-08	9.9331	10.9943	mrna
Clec2e	C-type lectin domain family 2, member e	0.0131529	2.34521	0.986909	3.55186	0.00467188	-1.88099	1.72314	mrna
Lrch2	leucine-rich repeats and calponin homology (CH) domain containing 2	0.000406611	2.3418	1.61091	6.37169	5.77e-05	2.22665	1.88409	mrna
Gimap3	GTPase, IMAP family member 3	0.0839229	2.33892	0.374213	2.25616	0.0458387	-3.96609	0.91635	mrna
S100a7a	S100 calcium binding protein A7A	0.0580222	2.33515	1.16215	2.51374	0.029165	-3.63331	1.8853	mrna
Gngt2	guanine nucleotide binding protein (G protein), gamma transducing activity polypeptide 2	0.00259402	2.33474	3.20564	4.75553	0.000626833	-0.452509	3.5373	mrna
Dcstamp	dentrocyte expressed seven transmembrane protein	0.00719858	2.33232	0.135685	3.98576	0.00221929	-1.19037	0.442015	mrna
Vcan	versican	1.42e-05	2.33112	9.05872	10.3564	6.13e-07	6.18125	9.36973	mrna
Adamts7	a disintegrin-like and metallopeptidase (reprolysin type) with thrombospondin type 1 motif, 7	3.14e-05	2.32572	4.15862	9.25798	1.83e-06	5.41577	4.47372	mrna
Col6a3	collagen, type VI, alpha 3	2.74e-06	2.32519	11.362	13.3991	4.58e-08	8.98901	11.6399	mrna
Cfap69	cilia and flagella associated protein 69	0.011034	2.31798	0.548388	3.67545	0.00377178	-1.6784	0.963191	mrna
Pilrb2	paired immunoglobin-like type 2 receptor beta 2	0.0159427	2.31605	1.17059	3.40762	0.00600778	-2.19636	1.62813	mrna
Rbp2	retinol binding protein 2, cellular	0.001209	2.3131	3.15337	5.38518	0.000236835	0.595896	3.51031	mrna
Piezo2	piezo-type mechanosensitive ion channel component 2	0.000890673	2.30713	4.42576	5.65057	0.000159809	0.628605	4.75622	mrna
Mecom	MDS1 and EVI1 complex locus	0.00041424	2.30063	3.83068	6.35242	5.92e-05	1.84119	4.14041	mrna
Wfdc12	WAP four-disulfide core domain 12	0.021697	2.29374	2.69868	3.19156	0.00878168	-2.88015	3.26343	mrna
Galnt6	UDP-N-acetyl-alpha-D-galactosamine:polypeptide N-acetylgalactosaminyltransferase 6	0.00010193	2.28278	4.69115	7.82587	9.05e-06	3.65995	5.04166	mrna
Chst2	carbohydrate sulfotransferase 2	0.000114488	2.27176	3.80532	7.69615	1.06e-05	3.66115	4.12563	mrna
Clec4n	C-type lectin domain family 4, member n	5.46e-05	2.27097	4.97762	8.54804	3.94e-06	4.51041	5.42192	mrna
Col7a1	collagen, type VII, alpha 1	3.6e-06	2.26696	8.3146	12.8314	7.13e-08	8.46727	8.60145	mrna
Cx3cr1	chemokine (C-X3-C motif) receptor 1	9.44e-05	2.26032	2.83055	7.92142	8.08e-06	4.06788	3.08655	mrna
Hs3st1	heparan sulfate (glucosamine) 3-O-sulfotransferase 1	0.000661886	2.25869	1.0234	5.91333	0.000109319	1.62076	1.27033	mrna
Csf3r	colony stimulating factor 3 receptor (granulocyte)	0.0158533	2.23632	4.82361	3.41146	0.00596751	-2.89947	6.31991	mrna
Marco	macrophage receptor with collagenous structure	0.0088544	2.23093	0.602219	3.83332	0.00287602	-1.43955	0.960695	mrna
Upp1	uridine phosphorylase 1	0.0274669	2.23022	3.32918	3.02764	0.0117326	-3.15063	4.69965	mrna
Cd248	CD248 antigen, endosialin	2.73e-05	2.22945	7.01182	9.43958	1.52e-06	5.23316	7.2768	mrna
Mex3a	mex3 RNA binding family member A	0.000376295	2.22205	3.50908	6.44795	5.2e-05	2.03399	3.79017	mrna
Lrp8	low density lipoprotein receptor-related protein 8, apolipoprotein e receptor	0.000412188	2.21895	2.39924	6.35711	5.88e-05	2.17127	2.79724	mrna
Hgf	hepatocyte growth factor	5.64e-06	2.21732	3.38292	12.0001	1.41e-07	8.09074	3.79235	mrna
Adamts3	a disintegrin-like and metallopeptidase (reprolysin type) with thrombospondin type 1 motif, 3	0.0735608	2.21697	2.21368	2.34988	0.0389117	-4.25839	2.72626	mrna
Ms4a7	membrane-spanning 4-domains, subfamily A, member 7	2.29e-05	2.21637	5.01376	9.68693	1.18e-06	5.72144	5.29211	mrna
Dpysl3	dihydropyrimidinase-like 3	8.12e-06	2.20462	7.19775	11.2966	2.58e-07	7.12114	7.45571	mrna
Fbn1	fibrillin 1	2.95e-05	2.20196	11.2322	9.34025	1.68e-06	5.17222	11.5084	mrna
Thbs3	thrombospondin 3	0.000222433	2.18563	6.42227	6.97302	2.6e-05	2.2544	6.70221	mrna
Il1rl1	interleukin 1 receptor-like 1	8.21e-05	2.17578	4.98186	8.07259	6.77e-06	3.93558	5.41395	mrna
Mab21l1	mab-21-like 1 (C. elegans)	0.00036071	2.1753	2.40322	6.48917	4.92e-05	2.26775	2.64307	mrna
Cdk15	cyclin-dependent kinase 15	0.0147608	2.16782	0.316435	3.4629	0.00545458	-2.14064	0.761914	mrna
Emilin2	elastin microfibril interfacer 2	9.2e-06	2.16556	7.17534	11.0709	3.16e-07	6.91858	7.50186	mrna
Rgs1	regulator of G-protein signaling 1	0.0342283	2.16067	1.42933	2.87331	0.0154243	-3.20078	1.82702	mrna
Gpc3	glypican 3	8.85e-05	2.1574	5.10181	7.99032	7.45e-06	3.67674	5.438	mrna
Spsb4	splA/ryanodine receptor domain and SOCS box containing 4	0.00199567	2.14947	1.18319	4.96345	0.000451717	0.231554	1.42806	mrna
Basp1	brain abundant, membrane attached signal protein 1	3.19e-05	2.14603	5.44166	9.23053	1.89e-06	5.2426	6.07866	mrna
Inhba	inhibin beta-A	0.0221909	2.13336	2.31713	3.17735	0.00900447	-2.76127	3.05631	mrna
C1s2	complement component 1, s subcomponent 2	0.000497132	2.13043	4.49995	6.17217	7.59e-05	1.37439	4.76135	mrna
Gsdmc2	gasdermin C2	0.0822669	2.12959	-0.105963	2.26947	0.0447868	-3.87935	0.34482	mrna
Vash2	vasohibin 2	3.76e-05	2.12722	3.96854	9.01339	2.37e-06	5.1008	4.20776	mrna
Hdc	histidine decarboxylase	0.0830319	2.12576	4.87061	2.2633	0.0452719	-4.7617	7.19043	mrna
Eno2	enolase 2, gamma neuronal	3.02e-05	2.11391	3.73754	9.30742	1.74e-06	5.5296	4.03728	mrna
Tlr1	toll-like receptor 1	6.65e-05	2.10963	3.89935	8.30806	5.17e-06	4.4131	4.31373	mrna
Dclk1	doublecortin-like kinase 1	1.1e-05	2.109	6.4221	10.7692	4.16e-07	6.65955	6.66802	mrna
Col6a5	collagen, type VI, alpha 5	0.0137862	2.10895	4.89328	3.5164	0.00496904	-3.12941	5.37087	mrna
Oaf	out at first homolog	2.86e-06	2.10888	5.71296	13.2925	4.97e-08	8.96039	5.94623	mrna
Cacna1h	calcium channel, voltage-dependent, T type, alpha 1H subunit	0.00932203	2.10491	1.90838	3.79769	0.00305681	-1.76877	2.19923	mrna
Efemp2	epidermal growth factor-containing fibulin-like extracellular matrix protein 2	2.61e-06	2.1037	5.54422	13.5208	4.18e-08	9.17191	5.82936	mrna
Shroom1	shroom family member 1	0.00855308	2.1027	0.803937	3.85905	0.0027524	-1.42852	1.12154	mrna
Slc4a10	solute carrier family 4, sodium bicarbonate cotransporter-like, member 10	0.0333836	2.0918	0.179992	2.8912	0.0149425	-3.09683	0.762589	mrna
Dnmt3l	DNA (cytosine-5-)-methyltransferase 3-like	0.00539233	2.08319	0.718163	4.19538	0.00156089	-0.892432	0.991282	mrna
Ano3	anoctamin 3	0.0790078	2.08123	1.21166	2.29755	0.042644	-4.13649	1.61936	mrna
Fam20a	family with sequence similarity 20, member A	0.000387918	2.0811	3.37248	6.41921	5.4e-05	1.95514	3.6148	mrna
Cacna1g	calcium channel, voltage-dependent, T type, alpha 1G subunit	0.000156585	2.08089	5.50798	7.34872	1.62e-05	2.83684	5.75943	mrna
Tmem119	transmembrane protein 119	1.19e-05	2.07655	5.25902	10.6375	4.7e-07	6.65389	5.51614	mrna
Fblim1	filamin binding LIM protein 1	8.13e-05	2.06572	3.86372	8.08594	6.67e-06	4.13961	4.23381	mrna
Stk36	serine/threonine kinase 36	0.00161032	2.06367	1.17908	5.14386	0.000341631	0.518552	1.40654	mrna
Pmaip1	phorbol-12-myristate-13-acetate-induced protein 1	3.27e-05	2.05894	3.32908	9.20244	1.94e-06	5.4857	3.70172	mrna
Cdh11	cadherin 11	8.04e-06	2.05581	7.61554	11.3185	2.53e-07	7.12741	7.85357	mrna
Cdh2	cadherin 2	0.000144287	2.05556	3.87552	7.44737	1.43e-05	3.28638	4.124	mrna
Adam8	a disintegrin and metallopeptidase domain 8	0.000244193	2.04909	6.04797	6.87169	2.96e-05	2.26031	6.91499	mrna
Hbegf	heparin-binding EGF-like growth factor	0.00985429	2.04653	4.00866	3.7562	0.00328227	-2.34357	4.42079	mrna
Galnt16	UDP-N-acetyl-alpha-D-galactosamine:polypeptide N-acetylgalactosaminyltransferase 16	0.000143976	2.04384	6.04528	7.45026	1.42e-05	2.89739	6.30357	mrna
Wfdc17	WAP four-disulfide core domain 17	0.000356902	2.0426	5.39863	6.50382	4.82e-05	1.74439	5.72219	mrna
Fap	fibroblast activation protein	6.42e-05	2.03666	5.50259	8.3498	4.93e-06	4.08826	5.74154	mrna
Fscn1	fascin actin-bundling protein 1	0.000101553	2.03336	6.03475	7.83223	8.98e-06	3.44804	6.36068	mrna
C1s1	complement component 1, s subcomponent 1	9.36e-05	2.03318	7.46346	7.932	7.98e-06	3.44575	7.70235	mrna
Lhfpl2	lipoma HMGIC fusion partner-like 2	8.53e-08	2.03187	6.31033	24.6996	7.64e-11	15.5629	6.51347	mrna
Lipa	lysosomal acid lipase A	1.37e-05	2.0316	6.43529	10.4132	5.8e-07	6.29431	6.65339	mrna
Cd80	CD80 antigen	0.00900667	2.02584	2.09411	3.82198	0.0029323	-1.62353	2.79177	mrna
Kcp	kielin/chordin-like protein	0.000352698	2.02509	3.10253	6.5142	4.75e-05	2.08447	3.37941	mrna
Tbx18	T-box18	6.57e-05	2.02178	3.56262	8.32235	5.08e-06	4.41583	3.78917	mrna
Cd28	CD28 antigen	0.00973248	2.02018	1.69999	3.76537	0.00323097	-1.82924	1.95008	mrna
Ucn2	urocortin 2	0.00734362	2.00701	1.01328	3.97085	0.002276	-1.34265	1.26517	mrna
Bcl2a1d	B cell leukemia/lymphoma 2 related protein A1d	0.00640385	2.00264	1.75986	4.06964	0.0019265	-1.22655	2.11179	mrna
Psors1c2	psoriasis susceptibility 1 candidate 2 (human)	0.010368	2.00134	2.18519	3.71958	0.00349554	-1.93813	2.50528	mrna
Itih5	inter-alpha (globulin) inhibitor H5	0.000163912	2.00033	7.05795	7.29811	1.72e-05	2.62015	7.49921	mrna
Mgp	matrix Gla protein	0.00317807	1.99693	2.93307	4.60152	0.000802127	-0.694988	3.18988	mrna
Ulbp1	UL16 binding protein 1	0.000691331	1.99673	2.5739	5.87126	0.000116096	1.42177	2.86601	mrna
Prdm8	PR domain containing 8	0.00255994	1.99574	0.912831	4.76546	0.000617011	-0.128002	1.30586	mrna
Fcrlb	Fc receptor-like B	0.028194	1.99113	-0.0900568	3.00929	0.0121203	-2.65249	0.755027	mrna
Akr1b8	aldo-keto reductase family 1, member B8	2.48e-06	1.99108	4.7709	13.6683	3.74e-08	9.34795	5.01521	mrna
Zfyve28	zinc finger, FYVE domain containing 28	0.00016401	1.98362	2.27373	7.29652	1.72e-05	3.33918	2.46985	mrna
Lst1	leukocyte specific transcript 1	0.0362162	1.98095	2.17987	2.8342	0.0165322	-3.41481	2.6567	mrna
Slc15a3	solute carrier family 15, member 3	0.0165345	1.97971	4.03135	3.38383	0.00626323	-2.83572	5.05773	mrna
C3ar1	complement component 3a receptor 1	3.62e-05	1.9783	5.5191	9.05745	2.27e-06	4.9727	5.83673	mrna
Ssc5d	scavenger receptor cysteine rich family, 5 domains	3.41e-05	1.97779	5.74232	9.14478	2.07e-06	4.98257	5.96793	mrna
Thbs1	thrombospondin 1	0.000478525	1.97593	8.5604	6.20616	7.24e-05	1.09362	9.4824	mrna
Dnah7b	dynein, axonemal, heavy chain 7B	0.000844136	1.9715	2.07049	5.69474	0.000149827	1.15577	2.28778	mrna
Phactr1	phosphatase and actin regulator 1	8.16e-05	1.97113	2.99081	8.0807	6.71e-06	4.21002	3.19375	mrna
Smox	spermine oxidase	0.000111072	1.97098	5.11731	7.73392	1.01e-05	3.53975	5.87934	mrna
Arl11	ADP-ribosylation factor-like 11	0.000388687	1.96902	1.92972	6.41594	5.43e-05	2.27536	2.24328	mrna
Col6a2	collagen, type VI, alpha 2	1.93e-06	1.9685	10.2114	14.299	2.35e-08	9.66415	10.413	mrna
Oasl2	2'-5' oligoadenylate synthetase-like 2	0.0485723	1.96839	4.37857	2.63478	0.0235448	-4.50295	4.82007	mrna
Lsp1	lymphocyte specific 1	2.52e-07	1.9629	7.06016	20.3483	5.94e-10	13.4898	7.25751	mrna
Gsto1	glutathione S-transferase omega 1	0.000358353	1.96216	5.60942	6.49935	4.85e-05	1.695	5.89872	mrna
Aplnr	apelin receptor	0.000116677	1.96085	4.98316	7.67292	1.09e-05	3.41454	5.37955	mrna
Runx2	runt related transcription factor 2	2.64e-05	1.95981	4.43517	9.48118	1.46e-06	5.57738	4.67644	mrna
Gfpt2	glutamine fructose-6-phosphate transaminase 2	8.69e-05	1.95716	5.03915	8.00821	7.3e-06	3.72354	5.25438	mrna
Nr2f1	nuclear receptor subfamily 2, group F, member 1	0.000471794	1.95639	0.960812	6.21967	7.11e-05	2.03171	1.13294	mrna
Clec12a	C-type lectin domain family 12, member a	0.023434	1.94614	2.99562	3.13874	0.00963971	-3.29301	3.29795	mrna
Ildr2	immunoglobulin-like domain containing receptor 2	0.00309349	1.93785	3.94601	4.62047	0.00077801	-1.08862	4.37515	mrna
Fbln2	fibulin 2	7.79e-06	1.935	9.40873	11.372	2.41e-07	7.17893	9.61231	mrna
Htr2a	5-hydroxytryptamine (serotonin) receptor 2A	8.31e-05	1.93453	2.52479	8.06008	6.87e-06	4.25918	2.7374	mrna
Igf2bp2	insulin-like growth factor 2 mRNA binding protein 2	1.73e-05	1.93336	2.74438	10.0755	8.03e-07	6.37951	3.04851	mrna
Rtp4	receptor transporter protein 4	0.0507845	1.93051	3.59231	2.60499	0.0248201	-4.38987	3.97905	mrna
Klhl13	kelch-like 13	2.23e-05	1.9303	4.735	9.72083	1.14e-06	5.72617	4.93661	mrna
Tnfrsf1b	tumor necrosis factor receptor superfamily, member 1b	9.09e-05	1.92286	6.06897	7.96095	7.71e-06	3.63478	6.59256	mrna
St6galnac3	ST6 (alpha-N-acetyl-neuraminyl-2,3-beta-galactosyl-1,3)-N-acetylgalactosaminide alpha-2,6-sialyltransferase 3	0.00432653	1.91925	1.63228	4.36521	0.00117844	-0.807353	1.85312	mrna
Has1	hyaluronan synthase1	0.0665823	1.91851	2.53065	2.41705	0.0345826	-4.2863	2.93772	mrna
Pcsk5	proprotein convertase subtilisin/kexin type 5	0.000465791	1.91377	6.05548	6.23458	6.96e-05	1.28976	6.5089	mrna
Tmem98	transmembrane protein 98	2.35e-05	1.9136	2.88998	9.6455	1.23e-06	5.94524	3.08043	mrna
Adamts17	a disintegrin-like and metallopeptidase (reprolysin type) with thrombospondin type 1 motif, 17	7.37e-05	1.91015	3.46377	8.18972	5.91e-06	4.13295	3.80145	mrna
Dnah8	dynein, axonemal, heavy chain 8	0.00681342	1.90893	3.01993	4.02594	0.00207365	-1.7531	3.27638	mrna
Mtcl1	microtubule crosslinking factor 1	0.00107186	1.90667	3.05048	5.49197	0.000201919	0.623065	3.27703	mrna
A530032D15Rik	RIKEN cDNA A530032D15Rik gene	0.030799	1.90215	2.07487	2.94698	0.0135352	-3.08248	2.97525	mrna
Mxra8	matrix-remodelling associated 8	2.05e-05	1.89442	6.68982	9.82325	1.03e-06	5.66327	6.88927	mrna
Tmeff2	transmembrane protein with EGF-like and two follistatin-like domains 2	0.00139338	1.89422	3.09225	5.26333	0.000284667	0.202155	3.35817	mrna
Clip3	CAP-GLY domain containing linker protein 3	0.000633325	1.88989	2.58821	5.95493	0.00010303	1.44179	2.79558	mrna
Osr1	odd-skipped related 1 (Drosophila)	9.2e-05	1.88691	3.67913	7.95	7.81e-06	3.91596	3.87164	mrna
Hdx	highly divergent homeobox	0.000963142	1.88572	1.43391	5.58588	0.000175732	1.14477	1.64678	mrna
Nid2	nidogen 2	5.5e-06	1.88421	6.29231	12.0594	1.34e-07	7.87399	6.53488	mrna
Heg1	heart development protein with EGF-like domains 1	9.96e-05	1.87808	7.00708	7.85513	8.74e-06	3.35429	7.22429	mrna
S1pr3	sphingosine-1-phosphate receptor 3	2.71e-06	1.87803	4.6604	13.4241	4.5e-08	9.17444	4.94354	mrna
Ces2f	carboxylesterase 2F	0.000827512	1.87673	3.22078	5.71506	0.00014546	0.888184	3.45498	mrna
Mamdc2	MAM domain containing 2	0.00185707	1.87472	4.09274	5.02392	0.000411133	-0.350299	4.32659	mrna
Ctss	cathepsin S	0.00096777	1.87251	7.95054	5.58237	0.000176643	0.143563	8.28446	mrna
Fndc1	fibronectin type III domain containing 1	2.89e-05	1.86936	8.25458	9.37031	1.63e-06	5.13056	8.5131	mrna
Impg2	interphotoreceptor matrix proteoglycan 2	0.00347796	1.86869	0.301261	4.53056	0.000899625	-0.358177	0.470799	mrna
Ddc	dopa decarboxylase	0.000736093	1.8664	0.10916	5.81462	0.000125937	1.4677	0.246521	mrna
Itga5	integrin alpha 5 (fibronectin receptor alpha)	0.000116677	1.86444	6.04489	7.67301	1.09e-05	3.2388	6.35868	mrna
Arhgap22	Rho GTPase activating protein 22	0.000133623	1.86215	2.57677	7.52776	1.3e-05	3.6043	2.77001	mrna
Chsy1	chondroitin sulfate synthase 1	1.74e-05	1.86074	6.10845	10.061	8.15e-07	5.97713	6.36798	mrna
Pcdhgc5	protocadherin gamma subfamily C, 5	0.00100283	1.86062	3.2826	5.55264	0.000184562	0.701777	3.49692	mrna
Hck	hemopoietic cell kinase	0.0214071	1.85609	3.91933	3.20093	0.00863778	-3.29079	4.43677	mrna
Catip	ciliogenesis associated TTC17 interacting protein	0.0125844	1.85578	0.096695	3.58292	0.00442662	-1.7912	0.539466	mrna
Anxa3	annexin A3	0.000309182	1.85547	5.30123	6.64299	4e-05	1.89393	5.50807	mrna
Efhb	EF hand domain family, member B	0.0100652	1.85207	0.290632	3.74147	0.0033664	-1.62801	0.487066	mrna
Klk8	kallikrein related-peptidase 8	0.0182794	1.85137	4.80541	3.31264	0.00709612	-3.38632	5.17874	mrna
Tlr7	toll-like receptor 7	1.9e-05	1.84906	4.64126	9.93786	9.2e-07	5.99196	4.82173	mrna
Fbln5	fibulin 5	4.95e-06	1.84544	5.85084	12.2841	1.11e-07	8.06471	6.05078	mrna
Evl	Ena-vasodilator stimulated phosphoprotein	2.73e-05	1.84495	4.22567	9.43605	1.52e-06	5.5347	4.41662	mrna
F2r	coagulation factor II (thrombin) receptor	0.0178668	1.84431	6.01494	3.3293	0.00689163	-3.57917	6.31876	mrna
Steap2	six transmembrane epithelial antigen of prostate 2	0.00015555	1.84395	4.60937	7.3571	1.6e-05	3.04542	4.90939	mrna
Apobec1	apolipoprotein B mRNA editing enzyme, catalytic polypeptide 1	0.00101414	1.84392	5.16858	5.54252	0.000187344	0.310092	5.41529	mrna
Lpar4	lysophosphatidic acid receptor 4	0.000976567	1.84379	3.44594	5.57393	0.000178855	0.69773	3.65381	mrna
Bmper	BMP-binding endothelial regulator	0.0049606	1.83772	3.91477	4.25877	0.00140482	-1.48866	4.24972	mrna
Lyz1	lysozyme 1	6.66e-05	1.83025	6.29999	8.30354	5.19e-06	3.96235	6.49019	mrna
Cmtm7	CKLF-like MARVEL transmembrane domain containing 7	0.000375475	1.82778	3.44463	6.45021	5.18e-05	2.02926	3.6775	mrna
Mmp19	matrix metallopeptidase 19	0.000103443	1.82774	6.30541	7.81214	9.19e-06	3.39349	6.65875	mrna
Cd300a	CD300A antigen	5.23e-05	1.82708	4.97238	8.59845	3.73e-06	4.50001	5.21925	mrna
Degs2	delta(4)-desaturase, sphingolipid 2	0.0391758	1.82565	3.75707	2.78273	0.018113	-3.99576	4.25525	mrna
Plek	pleckstrin	0.00179856	1.82552	6.9083	5.05001	0.000394833	-0.578173	8.04032	mrna
Olfr78	olfactory receptor 78	0.00780476	1.82499	1.54249	3.92571	0.0024571	-1.52213	1.75332	mrna
Tmem44	transmembrane protein 44	5.09e-05	1.81962	2.27523	8.6391	3.57e-06	4.92031	2.45214	mrna
Fmnl3	formin-like 3	2.58e-05	1.8156	5.0516	9.51557	1.41e-06	5.52595	5.31563	mrna
Lama4	laminin, alpha 4	1.86e-06	1.81175	8.28529	14.4307	2.14e-08	9.73647	8.45248	mrna
Gpr173	G-protein coupled receptor 173	0.000668891	1.81166	1.13506	5.90391	0.000110798	1.58239	1.31838	mrna
Nek6	NIMA (never in mitosis gene a)-related expressed kinase 6	0.000118114	1.80753	4.74156	7.6604	1.1e-05	3.43246	5.12082	mrna
Pcdh12	protocadherin 12	1.04e-05	1.80377	3.6232	10.8581	3.83e-07	7.06634	3.83399	mrna
Dio2	deiodinase, iodothyronine, type II	0.0025638	1.80086	2.21513	4.76416	0.000618293	-0.372308	2.45666	mrna
Loxl1	lysyl oxidase-like 1	6.57e-05	1.79948	7.35132	8.32267	5.08e-06	3.92441	7.53795	mrna
AB124611	cDNA sequence AB124611	0.0173923	1.79885	3.23916	3.34924	0.00665467	-2.83918	3.69837	mrna
Parvg	parvin, gamma	0.00865788	1.79821	3.23852	3.84945	0.00279787	-2.08538	3.48069	mrna
Emilin1	elastin microfibril interfacer 1	3.95e-06	1.79426	5.82674	12.639	8.31e-08	8.41016	6.04659	mrna
Tcfl5	transcription factor-like 5 (basic helix-loop-helix)	0.00231551	1.79244	2.84987	4.84364	0.000545173	-0.28561	3.06983	mrna
Slc37a2	solute carrier family 37 (glycerol-3-phosphate transporter), member 2	0.000217658	1.7907	5.94002	6.99912	2.51e-05	2.33622	6.1676	mrna
Masp1	mannan-binding lectin serine peptidase 1	0.00848997	1.78375	3.30462	3.86462	0.00272638	-2.1836	3.60244	mrna
Pcdhb9	protocadherin beta 9	0.00412194	1.78146	0.902717	4.40264	0.00110823	-0.625474	1.06773	mrna
Dact2	dishevelled-binding antagonist of beta-catenin 2	0.00885196	1.77966	2.09289	3.83361	0.00287462	-2.10836	2.78288	mrna
Zfp57	zinc finger protein 57	0.000679791	1.77777	1.68867	5.88854	0.00011326	1.54844	1.88659	mrna
Arhgap28	Rho GTPase activating protein 28	2.56e-05	1.77619	4.33374	9.52258	1.4e-06	5.58386	4.4979	mrna
Sox4	SRY (sex determining region Y)-box 4	3.41e-06	1.77041	4.93436	12.9531	6.47e-08	8.72313	5.09142	mrna
Gjc1	gap junction protein, gamma 1	4.55e-05	1.76749	3.72462	8.77107	3.08e-06	4.89282	3.92248	mrna
Calm4	calmodulin 4	0.0104493	1.76198	9.10544	3.71362	0.00353159	-2.98647	9.40632	mrna
Bgn	biglycan	1.84e-05	1.76179	9.22394	9.9874	8.76e-07	5.7997	9.43235	mrna
Pcdh17	protocadherin 17	0.00516976	1.76068	1.64163	4.22733	0.00148008	-0.948421	1.99642	mrna
Trpc6	transient receptor potential cation channel, subfamily C, member 6	4.79e-05	1.76035	3.071	8.70594	3.31e-06	4.89999	3.23028	mrna
Tubb2b	tubulin, beta 2B class IIB	1.5e-05	1.75984	4.8163	10.2806	6.59e-07	6.33918	5.02502	mrna
Ptger2	prostaglandin E receptor 2 (subtype EP2)	0.00475454	1.75928	1.49836	4.29179	0.00133008	-0.758165	2.28943	mrna
Marcks	myristoylated alanine rich protein kinase C substrate	1.06e-07	1.7592	9.23203	24.0316	1.02e-10	15.273	9.38472	mrna
Fam167b	family with sequence similarity 167, member B	0.0582151	1.75519	0.905932	2.51123	0.0292942	-3.65643	1.38683	mrna
Cthrc1	collagen triple helix repeat containing 1	6.89e-06	1.75362	5.85703	11.6017	1.98e-07	7.47577	6.02286	mrna
Cthrc1	collagen triple helix repeat containing 1	6.89e-06	1.75362	5.85703	11.6017	1.98e-07	7.47577	6.02286	mrna
Cthrc1	collagen triple helix repeat containing 1	6.89e-06	1.75362	5.85703	11.6017	1.98e-07	7.47577	6.02286	mrna
Cthrc1	collagen triple helix repeat containing 1	6.89e-06	1.75362	5.85703	11.6017	1.98e-07	7.47577	6.02286	mrna
Cpxm1	carboxypeptidase X 1 (M14 family)	1.31e-05	1.75262	7.31	10.4922	5.39e-07	6.32373	7.48629	mrna
Unc93a	unc-93 homolog A (C. elegans)	0.00252892	1.75011	1.8397	4.77529	0.000607458	-0.191987	2.01678	mrna
Ccrl2	chemokine (C-C motif) receptor-like 2	0.0829819	1.74682	3.8065	2.26371	0.045239	-4.55262	5.71997	mrna
Vsig8	V-set and immunoglobulin domain containing 8	0.00909165	1.74019	2.11402	3.81526	0.00296623	-1.95002	2.35422	mrna
Rnf180	ring finger protein 180	0.00285705	1.74018	1.37357	4.68208	0.000704762	-0.263118	1.54544	mrna
Lgals3bp	lectin, galactoside-binding, soluble, 3 binding protein	0.00644172	1.73539	6.36849	4.06492	0.00194188	-2.31384	6.63492	mrna
Mrgpre	MAS-related GPR, member E	0.000388176	1.73399	0.858064	6.41781	5.41e-05	2.29159	0.991476	mrna
Adamts5	a disintegrin-like and metallopeptidase (reprolysin type) with thrombospondin type 1 motif, 5 (aggrecanase-2)	0.00203706	1.73328	7.34257	4.9472	0.000463331	-0.874953	7.55776	mrna
Tfec	transcription factor EC	0.00725531	1.72716	2.30274	3.97997	0.00224113	-1.5621	2.55168	mrna
Arsi	arylsulfatase i	0.00208361	1.72582	4.22765	4.92851	0.000477079	-0.601454	4.46277	mrna
Pilrb1	paired immunoglobin-like type 2 receptor beta 1	0.0540273	1.72374	0.685348	2.56155	0.0268026	-3.56215	1.06621	mrna
Slc34a2	solute carrier family 34 (sodium phosphate), member 2	0.000153213	1.72276	3.96423	7.37851	1.56e-05	3.10276	4.12785	mrna
Igf1	insulin-like growth factor 1	8.21e-06	1.72258	7.64795	11.2819	2.61e-07	7.08259	7.80513	mrna
Ebf2	early B cell factor 2	0.000735293	1.72039	4.03534	5.81578	0.000125726	0.829489	4.2733	mrna
Fcgr1	Fc receptor, IgG, high affinity I	0.0346719	1.71924	3.73963	2.86433	0.015672	-3.90359	4.1331	mrna
Lrrn4cl	LRRN4 C-terminal like	0.000641892	1.71871	5.95723	5.9428	0.000104822	0.746604	6.24687	mrna
Wnt9a	wingless-type MMTV integration site family, member 9A	0.00247374	1.71567	3.60427	4.79229	0.000591292	-0.626869	3.80405	mrna
Cd276	CD276 antigen	0.000496416	1.71039	5.34035	6.17353	7.58e-05	1.22664	5.54651	mrna
Cd14	CD14 antigen	0.0231034	1.7096	6.23902	3.14887	0.00946868	-3.72072	7.90291	mrna
Samsn1	SAM domain, SH3 domain and nuclear localization signals, 1	0.0421818	1.70941	3.81576	2.73065	0.0198658	-3.86531	5.21612	mrna
Phldb2	pleckstrin homology like domain, family B, member 2	9.27e-06	1.70735	6.92625	11.0503	3.22e-07	6.87857	7.08315	mrna
Cd79b	CD79B antigen	0.040333	1.70537	0.334533	2.76273	0.0187672	-3.27346	0.574982	mrna
Tubb6	tubulin, beta 6 class V	2.31e-06	1.70453	6.09593	13.8533	3.26e-08	9.38326	6.38842	mrna
Pgf	placental growth factor	0.0347867	1.70443	1.76385	2.86186	0.0157407	-3.31432	2.11492	mrna
Garnl3	GTPase activating RANGAP domain-like 3	0.00113184	1.70321	1.52968	5.44493	0.000216575	0.900091	1.67924	mrna
Tbxas1	thromboxane A synthase 1, platelet	0.000228171	1.70302	3.81122	6.94407	2.7e-05	2.59165	3.99114	mrna
Ggt7	gamma-glutamyltransferase 7	0.010396	1.70259	0.725321	3.71731	0.00350925	-1.69584	0.918153	mrna
Cd83	CD83 antigen	0.000397198	1.70053	3.73776	6.39602	5.58e-05	1.76336	3.92963	mrna
Bcl2l11	BCL2-like 11 (apoptosis facilitator)	6.32e-05	1.6989	5.14286	8.36377	4.85e-06	4.22655	5.52094	mrna
Fam71f1	family with sequence similarity 71, member F1	0.0779319	1.69791	-1.79994	2.30766	0.0418974	-3.63004	-0.00127649	mrna
Abcc3	ATP-binding cassette, sub-family C (CFTR/MRP), member 3	1.23e-05	1.69739	4.80991	10.5865	4.93e-07	6.6475	5.02492	mrna
Col6a1	collagen, type VI, alpha 1	2.86e-06	1.69539	10.6019	13.3114	4.9e-08	8.90059	10.7539	mrna
Sema4d	sema domain, immunoglobulin domain (Ig), transmembrane domain (TM) and short cytoplasmic domain, (semaphorin) 4D	0.00215058	1.68649	4.60103	4.90345	0.000496197	-0.545475	5.0257	mrna
Fat4	FAT atypical cadherin 4	0.000170899	1.68589	7.61256	7.2482	1.83e-05	2.54768	7.79041	mrna
Ly9	lymphocyte antigen 9	0.00137559	1.6817	3.17762	5.27492	0.000279706	0.258188	3.3491	mrna
Zim1	zinc finger, imprinted 1	0.0207633	1.68157	1.67745	3.22315	0.00830603	-2.85034	1.94235	mrna
Mdfi	MyoD family inhibitor	0.000245186	1.68032	2.02147	6.86739	2.98e-05	2.83601	2.20505	mrna
Cd180	CD180 antigen	0.0107998	1.67824	2.71261	3.69094	0.00367237	-2.26678	2.91731	mrna
Ctxn1	cortexin 1	0.0209039	1.67456	0.1926	3.21753	0.00838866	-2.47994	0.381548	mrna
Medag	mesenteric estrogen dependent adipogenesis	6.73e-05	1.66492	6.44025	8.29196	5.26e-06	3.92548	6.59637	mrna
Ebf3	early B cell factor 3	0.000148741	1.6648	4.00325	7.41485	1.49e-05	3.17905	4.18276	mrna
Nlgn2	neuroligin 2	3.07e-05	1.66438	5.28439	9.28944	1.77e-06	5.19609	5.43848	mrna
Tmem252	transmembrane protein 252	0.0553542	1.66419	2.37159	2.54514	0.0275913	-4.0262	2.7665	mrna
Npas2	neuronal PAS domain protein 2	0.000495798	1.6631	2.62494	6.17508	7.56e-05	1.75521	2.77949	mrna
Tek	endothelial-specific receptor tyrosine kinase	0.000170196	1.66041	5.75474	7.25252	1.82e-05	2.64852	5.93071	mrna
Ddah1	dimethylarginine dimethylaminohydrolase 1	0.000230202	1.65918	5.78842	6.93461	2.73e-05	2.26568	6.02104	mrna
Itgb3	integrin beta 3	0.000159276	1.65581	5.42067	7.33187	1.65e-05	2.81402	5.58369	mrna
Ppp1r3b	protein phosphatase 1, regulatory (inhibitor) subunit 3B	0.012318	1.65523	4.58452	3.59832	0.00430997	-2.69813	5.38183	mrna
Nav3	neuron navigator 3	3.18e-05	1.65499	5.12645	9.23874	1.87e-06	5.17143	5.28769	mrna
Hs6st2	heparan sulfate 6-O-sulfotransferase 2	0.00115027	1.6502	2.68543	5.43075	0.00022121	0.704633	2.92656	mrna
Ccl6	chemokine (C-C motif) ligand 6	0.00144435	1.64572	6.66586	5.23046	0.000299259	-0.343131	7.05782	mrna
Serpinb12	serine (or cysteine) peptidase inhibitor, clade B (ovalbumin), member 12	0.00632298	1.64533	5.55106	4.07925	0.00189563	-2.21956	5.76113	mrna
Dhx58	DEXH (Asp-Glu-X-His) box polypeptide 58	0.0687305	1.64475	2.82303	2.39665	0.0358452	-4.54611	3.13246	mrna
Il33	interleukin 33	9.45e-05	1.64456	6.22794	7.91737	8.12e-06	3.54226	6.65967	mrna
Angptl1	angiopoietin-like 1	0.0184244	1.64447	5.8207	3.30643	0.00717399	-3.62016	6.12098	mrna
Col5a1	collagen, type V, alpha 1	9.51e-07	1.64446	11.7043	16.1882	6.52e-09	11.0435	11.8547	mrna
Fgr	FGR proto-oncogene, Src family tyrosine kinase	0.0514986	1.64168	4.09294	2.59559	0.0252366	-4.34878	4.8833	mrna
Plaur	plasminogen activator, urokinase receptor	0.00106897	1.6411	4.76732	5.49453	0.000201155	0.475809	5.71969	mrna
Lmx1a	LIM homeobox transcription factor 1 alpha	0.00538361	1.64076	0.889471	4.19663	0.00155762	-0.991257	1.0484	mrna
Bend5	BEN domain containing 5	0.0105084	1.63993	1.09252	3.70952	0.00355664	-1.83305	1.27041	mrna
Ext1	exostoses (multiple) 1	2.46e-06	1.63572	6.98799	13.7377	3.55e-08	9.21731	7.12828	mrna
Tnfrsf23	tumor necrosis factor receptor superfamily, member 23	0.000172807	1.6348	4.66511	7.23445	1.86e-05	2.87904	5.01761	mrna
Cd84	CD84 antigen	3.52e-05	1.62588	6.16248	9.09757	2.17e-06	4.91152	6.35745	mrna
Dcbld2	discoidin, CUB and LCCL domain containing 2	3.85e-05	1.62516	5.91539	8.98337	2.45e-06	4.78424	6.06165	mrna
Mras	muscle and microspikes RAS	1.9e-05	1.62258	4.15036	9.92454	9.32e-07	6.02858	4.29025	mrna
Hspg2	perlecan (heparan sulfate proteoglycan 2)	2.7e-05	1.61948	10.1916	9.45163	1.5e-06	5.25312	10.3503	mrna
Abcg3	ATP-binding cassette, sub-family G (WHITE), member 3	0.0175674	1.61863	2.62953	3.34137	0.00674711	-2.91465	2.85617	mrna
Cfb	complement factor B	0.0636329	1.61833	6.81934	2.44909	0.0326868	-5.1812	7.31724	mrna
Kcnn4	potassium intermediate/small conductance calcium-activated channel, subfamily N, member 4	0.0141003	1.61573	2.0784	3.49767	0.00513377	-2.34399	2.31951	mrna
Ada	adenosine deaminase	0.000641892	1.61306	3.74114	5.94294	0.000104801	1.19279	3.93625	mrna
Tspan11	tetraspanin 11	4.41e-06	1.61161	5.25965	12.4696	9.53e-08	8.30048	5.41474	mrna
Kctd11	potassium channel tetramerisation domain containing 11	0.000827512	1.60948	5.48628	5.71441	0.000145597	0.507723	5.67242	mrna
Slc9a5	solute carrier family 9 (sodium/hydrogen exchanger), member 5	0.00100786	1.60899	1.93836	5.54748	0.000185974	1.01873	2.13843	mrna
Bst2	bone marrow stromal cell antigen 2	0.0593251	1.60826	3.44686	2.49752	0.0300121	-4.59375	3.74934	mrna
Sema4f	sema domain, immunoglobulin domain (Ig), TM domain, and short cytoplasmic domain	0.00464354	1.60701	1.11503	4.31148	0.00128751	-0.868236	1.29916	mrna
Msr1	macrophage scavenger receptor 1	0.000384132	1.60685	5.07681	6.42789	5.34e-05	1.70336	5.49724	mrna
Klf2	Kruppel-like factor 2 (lung)	0.0216722	1.6064	4.08535	3.1924	0.00876864	-3.44705	4.38793	mrna
F2rl3	coagulation factor II (thrombin) receptor-like 3	0.00502276	1.60572	0.713594	4.24892	0.00142796	-0.803312	0.990174	mrna
Pik3r5	phosphoinositide-3-kinase, regulatory subunit 5, p101	0.00111753	1.60528	4.38015	5.45574	0.000213107	0.34849	4.67944	mrna
Lgmn	legumain	3.03e-06	1.60201	7.9026	13.1749	5.45e-08	8.74976	8.11283	mrna
Cald1	caldesmon 1	9.63e-07	1.60177	7.48035	16.0944	6.92e-09	10.9305	7.64663	mrna
Tgfb1	transforming growth factor, beta 1	0.00206342	1.59656	4.34446	4.93685	0.000470891	-0.447295	4.7175	mrna
Myo1b	myosin IB	6.33e-06	1.59497	6.34254	11.7505	1.74e-07	7.57413	6.50182	mrna
Mfge8	milk fat globule-EGF factor 8 protein	5.54e-05	1.59385	6.645	8.53073	4.02e-06	4.196	6.79267	mrna
C1qtnf5	C1q and tumor necrosis factor related protein 5	0.0245927	1.59291	3.61105	3.10584	0.0102166	-3.56428	3.85846	mrna
Pdgfc	platelet-derived growth factor, C polypeptide	0.00117577	1.58574	4.47861	5.41132	0.000227733	0.184541	4.65277	mrna
Marcksl1	MARCKS-like 1	0.000169296	1.58089	6.32825	7.26027	1.8e-05	2.70164	6.96391	mrna
Plxdc1	plexin domain containing 1	0.0288943	1.58073	2.59746	2.99255	0.0124851	-3.57427	2.93123	mrna
Itgax	integrin alpha X	0.00247372	1.57857	4.76219	4.79248	0.000591116	-0.819938	5.02203	mrna
Bmpr1b	bone morphogenetic protein receptor, type 1B	0.00618203	1.57841	3.03588	4.09514	0.00184571	-1.57674	3.28742	mrna
Bnc2	basonuclin 2	1.41e-05	1.57502	5.47291	10.3621	6.09e-07	6.32325	5.63592	mrna
Begain	brain-enriched guanylate kinase-associated	0.047193	1.57449	0.332206	2.65418	0.0227494	-3.44956	0.558859	mrna
Lrrc32	leucine rich repeat containing 32	0.000983336	1.57391	4.35161	5.56852	0.000180285	0.463287	4.52333	mrna
Cybb	cytochrome b-245, beta polypeptide	0.00499931	1.57073	6.31844	4.25335	0.0014175	-1.98401	6.53234	mrna
Cotl1	coactosin-like 1 (Dictyostelium)	2.86e-06	1.56972	5.65135	13.2944	4.97e-08	8.96456	5.87266	mrna
Pxylp1	2-phosphoxylose phosphatase 1	6.85e-06	1.56915	4.05767	11.6199	1.94e-07	7.69883	4.22595	mrna
Nfil3	nuclear factor, interleukin 3, regulated	0.00192711	1.56886	4.20911	4.99161	0.000432311	-0.29249	4.70323	mrna
Procr	protein C receptor, endothelial	0.00291347	1.56612	4.14729	4.66709	0.000721894	-0.926443	4.34948	mrna
Rnf144a	ring finger protein 144A	3.09e-06	1.56547	5.0856	13.1359	5.61e-08	8.87147	5.23788	mrna
Zfpm2	zinc finger protein, multitype 2	0.00112554	1.56316	2.79344	5.44916	0.000215212	0.542026	2.97848	mrna
Clec14a	C-type lectin domain family 14, member a	1.53e-06	1.56314	5.32926	14.8452	1.6e-08	10.1678	5.52324	mrna
Enah	enabled homolog (Drosophila)	1.63e-05	1.56207	7.01598	10.1488	7.48e-07	5.98234	7.17384	mrna
Higd1b	HIG1 domain family, member 1B	0.00458372	1.55418	1.17559	4.3219	0.00126555	-0.805151	1.31084	mrna
Tshz3	teashirt zinc finger family member 3	4.55e-05	1.55317	4.35947	8.77362	3.08e-06	4.73632	4.49098	mrna
Fbxl7	F-box and leucine-rich repeat protein 7	6.94e-06	1.54999	3.0643	11.5748	2.02e-07	7.73128	3.18253	mrna
Rgs5	regulator of G-protein signaling 5	9.45e-05	1.54872	6.40239	7.91759	8.12e-06	3.47929	6.57699	mrna
Lce1f	late cornified envelope 1F	0.0416955	1.54475	3.51054	2.73884	0.0195793	-4.22683	3.76592	mrna
Kirrel	kin of IRRE like (Drosophila)	1.45e-05	1.54445	6.18197	10.3269	6.3e-07	6.20538	6.31403	mrna
1500009L16Rik	RIKEN cDNA 1500009L16 gene	0.00415771	1.54342	0.792189	4.39612	0.00112014	-0.625606	0.912244	mrna
Nsg1	neuron specific gene family member 1	3.41e-05	1.543	4.06895	9.14469	2.07e-06	5.23928	4.24164	mrna
Nmnat2	nicotinamide nucleotide adenylyltransferase 2	0.00481443	1.54195	1.20615	4.28229	0.00135114	-0.885088	1.33745	mrna
Runx1	runt related transcription factor 1	0.000133652	1.53748	6.55193	7.527	1.3e-05	2.97461	6.75847	mrna
Cdkn1c	cyclin-dependent kinase inhibitor 1C (P57)	0.000179015	1.53502	4.55894	7.19962	1.95e-05	2.75726	4.6969	mrna
Rhoc	ras homolog family member C	5.01e-06	1.53415	5.40321	12.2588	1.13e-07	8.10537	5.55786	mrna
Pde10a	phosphodiesterase 10A	0.00016444	1.53349	3.69399	7.2927	1.73e-05	3.00276	3.8393	mrna
Slc20a1	solute carrier family 20, member 1	0.000308419	1.5324	5.80651	6.64606	3.98e-05	1.88893	6.17802	mrna
Kcnd1	potassium voltage-gated channel, Shal-related family, member 1	0.00642274	1.53107	1.13224	4.06721	0.00193439	-1.22068	1.26903	mrna
Morc1	microrchidia 1	0.0207743	1.52608	0.369371	3.22262	0.00831375	-2.45752	0.562075	mrna
Gpc6	glypican 6	7.69e-06	1.52592	5.70264	11.3885	2.38e-07	7.24475	5.895	mrna
Slfn8	schlafen 8	0.0263731	1.52451	4.75728	3.05695	0.0111395	-3.89354	5.0087	mrna
Ptafr	platelet-activating factor receptor	0.00142739	1.52247	4.89979	5.24238	0.000293877	-0.0869855	5.24082	mrna
Pcdhb3	protocadherin beta 3	0.0324286	1.51123	0.242733	2.91122	0.0144212	-2.99761	0.401351	mrna
Olfml2a	olfactomedin-like 2A	0.00187774	1.50896	3.3391	5.01303	0.000418147	-0.237353	3.49808	mrna
Hoxa10	homeobox A10	0.00293668	1.50708	3.09885	4.66041	0.000729669	-0.655331	3.31224	mrna
Cela1	chymotrypsin-like elastase family, member 1	0.0134148	1.50524	0.995021	3.53618	0.00480095	-2.08144	1.13661	mrna
Plscr1	phospholipid scramblase 1	0.00850131	1.50488	2.86094	3.86315	0.00273321	-1.92582	3.12097	mrna
Maged2	melanoma antigen, family D, 2	3.41e-06	1.50301	6.4317	12.95	6.49e-08	8.60264	6.5565	mrna
Hvcn1	hydrogen voltage-gated channel 1	0.00454168	1.5001	3.81879	4.3284	0.00125207	-1.48427	3.97552	mrna
Tmeff1	transmembrane protein with EGF-like and two follistatin-like domains 1	0.00215058	1.49786	2.79522	4.9026	0.000496858	-0.24054	2.94312	mrna
Klk6	kallikrein related-peptidase 6	0.0182775	1.49779	5.52284	3.3128	0.00709412	-3.49308	5.93694	mrna
Pik3ap1	phosphoinositide-3-kinase adaptor protein 1	0.0145694	1.49738	4.9685	3.47227	0.00536617	-3.06119	5.5842	mrna
Adamts12	a disintegrin-like and metallopeptidase (reprolysin type) with thrombospondin type 1 motif, 12	2.61e-06	1.49123	7.02946	13.5193	4.18e-08	9.04025	7.14877	mrna
Uck2	uridine-cytidine kinase 2	0.00141696	1.4905	5.1017	5.24808	0.00029134	-0.162647	5.29751	mrna
Cd72	CD72 antigen	0.00660823	1.48993	2.48626	4.04731	0.00200027	-1.61864	2.64019	mrna
Faxc	failed axon connections homolog	0.000524864	1.48921	2.89674	6.12521	8.1e-05	1.58786	3.02209	mrna
B3gnt5	UDP-GlcNAc:betaGal beta-1,3-N-acetylglucosaminyltransferase 5	0.043153	1.48654	2.07924	2.71518	0.0204184	-3.475	3.15197	mrna
Cdh5	cadherin 5	5.33e-05	1.48639	6.33189	8.57908	3.81e-06	4.3041	6.56725	mrna
Tgfb1i1	transforming growth factor beta 1 induced transcript 1	0.000684022	1.48578	4.17849	5.88247	0.000114247	0.962371	4.32678	mrna
Daam2	dishevelled associated activator of morphogenesis 2	7.43e-05	1.48264	4.67545	8.18065	5.98e-06	3.93976	4.83341	mrna
Slc8a1	solute carrier family 8 (sodium/calcium exchanger), member 1	5.44e-06	1.48247	6.05152	12.104	1.29e-07	7.90959	6.19672	mrna
Plekhg1	pleckstrin homology domain containing, family G (with RhoGef domain) member 1	4.23e-05	1.48127	5.45117	8.86542	2.78e-06	4.69089	5.57598	mrna
Morc4	microrchidia 4	0.000262345	1.47427	4.68066	6.80292	3.24e-05	2.19854	4.81765	mrna
Pcdhb5	protocadherin beta 5	0.0053942	1.47321	0.964891	4.19488	0.00156217	-0.985181	1.08608	mrna
Tifab	TRAF-interacting protein with forkhead-associated domain, family member B	0.000222689	1.47284	3.15887	6.97073	2.61e-05	2.73691	3.28844	mrna
Col5a2	collagen, type V, alpha 2	2.52e-07	1.47256	11.7	20.1935	6.44e-10	13.4275	11.8117	mrna
Dll4	delta-like 4 (Drosophila)	0.00601913	1.46753	3.01675	4.11465	0.00178629	-1.59266	3.20045	mrna
Myadm	myeloid-associated differentiation marker	0.00236414	1.46683	6.51088	4.82678	0.000559881	-1.01918	6.72193	mrna
Aplp1	amyloid beta (A4) precursor-like protein 1	0.0153059	1.46667	2.38009	3.43629	0.00571401	-2.7019	2.58016	mrna
Spred3	sprouty-related, EVH1 domain containing 3	0.000553143	1.46632	2.61802	6.07889	8.65e-05	1.64548	2.78648	mrna
Ror2	receptor tyrosine kinase-like orphan receptor 2	0.000687938	1.46423	3.92227	5.87675	0.000115186	1.00141	4.06303	mrna
Srgn	serglycin	0.0256446	1.46262	6.29818	3.07732	0.0107452	-3.88746	7.84365	mrna
Rtl1	retrotransposon-like 1	0.000287505	1.46039	3.80939	6.71082	3.66e-05	2.2066	3.93589	mrna
Rtl1	retrotransposon-like 1	0.000287505	1.46039	3.80939	6.71082	3.66e-05	2.2066	3.93589	mrna
Rtl1	retrotransposon-like 1	0.000287505	1.46039	3.80939	6.71082	3.66e-05	2.2066	3.93589	mrna
Rtl1	retrotransposon-like 1	0.000287505	1.46039	3.80939	6.71082	3.66e-05	2.2066	3.93589	mrna
Dnm1	dynamin 1	0.000289296	1.45717	5.66373	6.70367	3.69e-05	1.89635	5.80795	mrna
Il10ra	interleukin 10 receptor, alpha	0.00101924	1.45655	5.30926	5.53812	0.000188566	0.288384	5.57967	mrna
Rbp1	retinol binding protein 1, cellular	0.000945734	1.45002	4.38301	5.60007	0.0001721	0.5817	4.7243	mrna
Dok1	docking protein 1	2.91e-05	1.44854	4.19183	9.35845	1.65e-06	5.45572	4.37344	mrna
Rab36	RAB36, member RAS oncogene family	0.0148653	1.44303	0.54712	3.4579	0.00550241	-2.18637	0.686178	mrna
Igfbp2	insulin-like growth factor binding protein 2	0.00651161	1.44099	3.08262	4.05728	0.00196699	-1.98808	3.62251	mrna
Mmp16	matrix metallopeptidase 16	0.00366038	1.43881	2.97291	4.49272	0.000956648	-1.07934	3.17702	mrna
Pdia5	protein disulfide isomerase associated 5	0.00026223	1.43785	4.12715	6.80466	3.23e-05	2.31084	4.27044	mrna
Myh10	myosin, heavy polypeptide 10, non-muscle	0.000214616	1.43436	6.26669	7.01334	2.47e-05	2.27643	6.39745	mrna
Tlr8	toll-like receptor 8	0.000342349	1.43429	4.42078	6.54338	4.57e-05	1.89037	4.56396	mrna
Alb	albumin	0.0139714	1.43422	0.4693	3.50502	0.00506848	-2.09959	0.624846	mrna
Bfsp1	beaded filament structural protein 1, in lens-CP94	0.0320025	1.43016	3.24235	2.92061	0.0141832	-3.65691	3.63315	mrna
Adap2	ArfGAP with dual PH domains 2	0.000300252	1.42937	3.89894	6.67152	3.85e-05	2.16803	4.03204	mrna
Zfhx4	zinc finger homeodomain 4	5.7e-05	1.42935	6.73842	8.49483	4.18e-06	4.14435	6.85564	mrna
Meox1	mesenchyme homeobox 1	0.01141	1.42884	2.95166	3.65084	0.00393553	-2.34272	3.18499	mrna
Cd38	CD38 antigen	0.00950434	1.4285	3.40012	3.78309	0.00313428	-2.23286	3.65015	mrna
Mafb	v-maf musculoaponeurotic fibrosarcoma oncogene family, protein B (avian)	0.000274148	1.42795	6.04918	6.76188	3.42e-05	1.9612	6.17948	mrna
Olfr558	olfactory receptor 558	0.065994	1.4276	1.5616	2.42384	0.0341725	-4.16744	1.76762	mrna
Samd14	sterile alpha motif domain containing 14	0.000512613	1.42319	2.92145	6.1479	7.85e-05	1.60324	3.0399	mrna
Col18a1	collagen, type XVIII, alpha 1	3.13e-06	1.42225	8.35936	13.0993	5.77e-08	8.6831	8.51877	mrna
Plxnc1	plexin C1	2.25e-06	1.41913	5.1164	13.9214	3.1e-08	9.46546	5.21877	mrna
Nav1	neuron navigator 1	4.3e-06	1.41433	6.76818	12.5043	9.27e-08	8.20631	6.88063	mrna
En1	engrailed 1	0.000842839	1.41064	3.28843	5.69765	0.000149194	0.859678	3.40875	mrna
Ly86	lymphocyte antigen 86	0.00484971	1.40846	3.40503	4.27669	0.00136372	-1.47714	3.5438	mrna
Elk3	ELK3, member of ETS oncogene family	3.54e-06	1.40827	5.4352	12.8823	6.85e-08	8.63316	5.59531	mrna
Cd200r1	CD200 receptor 1	0.000459567	1.4065	3.35746	6.24697	6.84e-05	1.70629	3.51224	mrna
Gng11	guanine nucleotide binding protein (G protein), gamma 11	1.8e-05	1.40406	4.41524	10.0193	8.49e-07	6.09403	4.53961	mrna
Endou	endonuclease, polyU-specific	0.00160437	1.40349	6.01827	5.1476	0.000339677	-0.453937	6.19664	mrna
Il1f5	interleukin 1 family, member 5 (delta)	0.00790473	1.40296	6.32366	3.91651	0.00249581	-2.58723	6.49639	mrna
Fyb	FYN binding protein	0.00298474	1.40244	5.29148	4.64839	0.000743871	-1.18438	5.4766	mrna
Wnt5a	wingless-type MMTV integration site family, member 5A	0.000200393	1.39741	5.12435	7.08645	2.25e-05	2.52515	5.26154	mrna
Chd3	chromodomain helicase DNA binding protein 3	1.88e-06	1.39591	6.9716	14.364	2.25e-08	9.697	7.0746	mrna
Itga10	integrin, alpha 10	0.0019297	1.39352	2.12545	4.9905	0.000433062	0.0179451	2.23758	mrna
Tcirg1	T cell, immune regulator 1, ATPase, H+ transporting, lysosomal V0 protein A3	7.75e-05	1.38661	6.10021	8.13549	6.29e-06	3.78045	6.28972	mrna
Exoc3l	exocyst complex component 3-like	0.00814321	1.38549	1.33447	3.89396	0.00259339	-1.48822	1.56717	mrna
Lyn	LYN proto-oncogene, Src family tyrosine kinase	0.001076	1.38482	6.08587	5.48684	0.000203466	0.112292	6.40828	mrna
Plau	plasminogen activator, urokinase	5.22e-05	1.38271	5.98352	8.60447	3.7e-06	4.33695	6.10589	mrna
Eya4	EYA transcriptional coactivator and phosphatase 4	0.000398354	1.37775	3.29852	6.39056	5.62e-05	1.76159	3.51791	mrna
Syk	spleen tyrosine kinase	8.28e-05	1.3759	6.47067	8.06392	6.84e-06	3.68579	6.86111	mrna
Lce1h	late cornified envelope 1H	0.0812556	1.37534	2.53341	2.27825	0.0441059	-4.76722	2.79271	mrna
Il18rap	interleukin 18 receptor accessory protein	0.0740085	1.37304	3.41056	2.34508	0.0392403	-4.53032	4.3934	mrna
Selp	selectin, platelet	0.0662297	1.37164	3.19482	2.42124	0.0343287	-4.48099	3.66994	mrna
Tlr2	toll-like receptor 2	0.00632229	1.37113	4.84268	4.07945	0.00189499	-2.00609	5.29559	mrna
Anpep	alanyl (membrane) aminopeptidase	1.89e-05	1.37032	6.45984	9.94869	9.1e-07	5.78385	6.56605	mrna
Rnf157	ring finger protein 157	0.00124023	1.36687	2.49762	5.36238	0.000245088	0.55788	2.61697	mrna
Exoc3l4	exocyst complex component 3-like 4	0.0028647	1.36486	1.64707	4.67989	0.000707245	-0.29246	1.79693	mrna
Nt5dc2	5'-nucleotidase domain containing 2	7.86e-05	1.35991	4.66575	8.11811	6.42e-06	3.93708	4.82502	mrna
Plekho2	pleckstrin homology domain containing, family O member 2	6.85e-05	1.35833	6.28998	8.2662	5.42e-06	3.92234	6.47752	mrna
Hpse	heparanase	0.000694599	1.35803	5.12275	5.8663	0.000116923	0.766203	5.25028	mrna
Nrep	neuronal regeneration related protein	0.000103886	1.35776	5.81702	7.80724	9.25e-06	3.34381	5.94929	mrna
Arl5c	ADP-ribosylation factor-like 5C	0.0203117	1.35604	1.80913	3.23893	0.00807823	-2.80097	1.95914	mrna
Axl	AXL receptor tyrosine kinase	7.86e-05	1.35601	7.95121	8.11785	6.42e-06	3.66139	8.09571	mrna
Nox4	NADPH oxidase 4	0.00099341	1.3556	4.27095	5.56004	0.000182555	0.422936	4.39267	mrna
Zfp608	zinc finger protein 608	1.09e-05	1.35442	5.21383	10.787	4.09e-07	6.78557	5.42216	mrna
Pdpn	podoplanin	0.00354604	1.35221	4.805	4.51648	0.000920411	-1.31263	5.02587	mrna
Pdpn	podoplanin	0.00354604	1.35221	4.805	4.51648	0.000920411	-1.31263	5.02587	mrna
Pdpn	podoplanin	0.00354604	1.35221	4.805	4.51648	0.000920411	-1.31263	5.02587	mrna
Pdpn	podoplanin	0.00354604	1.35221	4.805	4.51648	0.000920411	-1.31263	5.02587	mrna
Ncf4	neutrophil cytosolic factor 4	0.0121337	1.35068	4.27753	3.6093	0.00422879	-2.71135	4.71013	mrna
Stac2	SH3 and cysteine rich domain 2	0.0122471	1.34981	1.58055	3.60234	0.00428011	-2.13981	1.70409	mrna
Emcn	endomucin	0.000313496	1.34919	4.47955	6.62978	4.07e-05	2.04019	4.70569	mrna
Naip6	NLR family, apoptosis inhibitory protein 6	0.00792924	1.34639	3.18597	3.91344	0.00250886	-2.04043	3.32578	mrna
Abcg1	ATP-binding cassette, sub-family G (WHITE), member 1	6.29e-05	1.34383	6.23427	8.37463	4.79e-06	4.03346	6.34036	mrna
Phf11d	PHD finger protein 11D	0.0861777	1.34068	3.41229	2.23769	0.0473375	-5.07125	3.67613	mrna
Chsy3	chondroitin sulfate synthase 3	0.000332006	1.34027	3.03636	6.57849	4.36e-05	2.172	3.13816	mrna
Ntn3	netrin 3	0.00156546	1.34015	1.78363	5.16884	0.000328792	0.338259	1.91827	mrna
Slc7a11	solute carrier family 7 (cationic amino acid transporter, y+ system), member 11	0.00361165	1.33812	5.45928	4.50256	0.00094146	-1.30257	6.45951	mrna
Cit	citron	0.000256382	1.33778	3.86847	6.82577	3.14e-05	2.38923	3.99781	mrna
Itgal	integrin alpha L	0.030447	1.3374	3.65742	2.95479	0.013349	-3.69263	4.12743	mrna
Itgb2	integrin beta 2	0.00172562	1.33527	6.07271	5.08619	0.000373352	-0.530044	6.37578	mrna
Mlkl	mixed lineage kinase domain-like	0.00171476	1.33483	3.31289	5.09152	0.000370293	-0.0509671	3.46693	mrna
Defb14	defensin beta 14	0.0584968	1.33436	0.091893	2.50757	0.0294842	-3.52621	0.519224	mrna
Pcdh19	protocadherin 19	0.000339908	1.33286	5.64863	6.5512	4.52e-05	1.69794	5.76116	mrna
Tmem229b	transmembrane protein 229B	0.000197804	1.33256	4.8999	7.09811	2.21e-05	2.56166	5.01339	mrna
Cd68	CD68 antigen	0.000280878	1.3321	5.82404	6.73551	3.54e-05	1.96551	5.99038	mrna
Bub1	BUB1, mitotic checkpoint serine/threonine kinase	0.000358928	1.32822	2.90478	6.49434	4.88e-05	2.18939	3.11587	mrna
1700019D03Rik	RIKEN cDNA 1700019D03 gene	0.0399264	1.32695	0.675265	2.77011	0.018523	-3.6061	1.25599	mrna
Mark1	MAP/microtubule affinity regulating kinase 1	0.000148546	1.32673	4.32274	7.41687	1.48e-05	3.05416	4.42593	mrna
Tspan18	tetraspanin 18	0.000821358	1.32196	4.29249	5.72076	0.00014426	0.645328	4.41227	mrna
Snph	syntaphilin	0.0181608	1.31859	0.5743	3.31726	0.00703885	-2.3868	0.674705	mrna
Ttyh3	tweety family member 3	9.39e-05	1.31736	5.89654	7.9272	8.02e-06	3.53562	6.05785	mrna
Trnp1	TMF1-regulated nuclear protein 1	0.03329	1.31656	1.07268	2.89313	0.0148914	-3.31008	1.24099	mrna
Hmcn1	hemicentin 1	0.00256381	1.31252	7.83874	4.7638	0.000618644	-1.19024	7.97279	mrna
Rac2	RAS-related C3 botulinum substrate 2	0.0320711	1.30719	4.59529	2.91897	0.0142244	-4.05578	4.92206	mrna
Nfatc4	nuclear factor of activated T cells, cytoplasmic, calcineurin dependent 4	2.5e-05	1.30584	5.2899	9.5541	1.35e-06	5.46759	5.38536	mrna
Palld	palladin, cytoskeletal associated protein	0.000834937	1.30493	6.48178	5.70572	0.00014745	0.36808	6.60102	mrna
Laptm5	lysosomal-associated protein transmembrane 5	0.000388176	1.30181	6.41713	6.41802	5.41e-05	1.45672	6.59795	mrna
Myo1f	myosin IF	0.00248475	1.29475	5.59712	4.78804	0.000595292	-0.990254	5.78571	mrna
Pou2f2	POU domain, class 2, transcription factor 2	0.0290779	1.29399	1.23524	2.98807	0.0125845	-3.08582	1.37118	mrna
Kcne4	potassium voltage-gated channel, Isk-related subfamily, gene 4	0.0166576	1.29369	3.3517	3.37861	0.00632078	-3.09123	3.52534	mrna
Fras1	Fraser extracellular matrix complex subunit 1	0.00802761	1.29293	3.86088	3.90389	0.00254994	-2.36367	4.15165	mrna
Rin3	Ras and Rab interactor 3	0.000827512	1.29285	4.13675	5.71428	0.000145626	0.726216	4.28209	mrna
Tmem100	transmembrane protein 100	0.00719858	1.2922	3.17641	3.98574	0.00221936	-2.07691	3.45698	mrna
Man2a1	mannosidase 2, alpha 1	2.12e-06	1.28734	7.87943	14.0514	2.82e-08	9.44343	7.9902	mrna
Smarca1	SWI/SNF related, matrix associated, actin dependent regulator of chromatin, subfamily a, member 1	2.87e-05	1.28593	3.80617	9.37818	1.62e-06	5.47337	3.8912	mrna
Ackr3	atypical chemokine receptor 3	0.0183278	1.28425	5.14604	3.31015	0.00712717	-3.53559	5.30785	mrna
F8	coagulation factor VIII	0.00143242	1.28268	2.53259	5.23826	0.000295724	0.290757	2.62982	mrna
Slfn5	schlafen 5	0.000767792	1.28212	7.59173	5.77957	0.000132471	0.438402	7.70793	mrna
Tlr9	toll-like receptor 9	0.0519715	1.28185	2.53305	2.58883	0.0255399	-4.13766	2.73207	mrna
Bend6	BEN domain containing 6	0.0125474	1.28172	2.17287	3.5853	0.00440841	-2.27523	2.33723	mrna
Klhl6	kelch-like 6	0.0161968	1.28049	2.9396	3.39775	0.00611243	-2.82544	3.12684	mrna
Dpt	dermatopontin	0.000715815	1.27863	8.77683	5.84051	0.000121333	0.550804	9.00247	mrna
Scamp5	secretory carrier membrane protein 5	0.00215058	1.27696	3.85137	4.90284	0.000496671	-0.55014	3.95976	mrna
Lgi3	leucine-rich repeat LGI family, member 3	0.0445215	1.27682	2.74712	2.69291	0.0212407	-4.11433	2.9155	mrna
Ass1	argininosuccinate synthetase 1	0.000607312	1.27606	4.42508	5.992	9.78e-05	1.1459	4.71942	mrna
Angptl4	angiopoietin-like 4	0.0585938	1.27594	5.62319	2.50632	0.0295492	-4.94916	6.03367	mrna
St3gal2	ST3 beta-galactoside alpha-2,3-sialyltransferase 2	6.33e-06	1.27492	5.64195	11.747	1.74e-07	7.59098	5.73248	mrna
Specc1	sperm antigen with calponin homology and coiled-coil domains 1	2.12e-05	1.27422	4.22119	9.78144	1.07e-06	5.86873	4.32895	mrna
Ccl11	chemokine (C-C motif) ligand 11	0.0117137	1.27373	3.2917	3.63274	0.00406062	-2.6771	3.4869	mrna
Kcnk3	potassium channel, subfamily K, member 3	0.0502673	1.27222	0.915961	2.61157	0.0245327	-3.60752	1.10747	mrna
Fcer1g	Fc receptor, IgE, high affinity I, gamma polypeptide	0.0074969	1.26701	4.41935	3.95669	0.00233125	-2.16957	4.72984	mrna
Pcdhb21	protocadherin beta 21	0.000174261	1.26631	1.92557	7.22454	1.89e-05	3.2561	1.99661	mrna
Bco2	beta-carotene oxygenase 2	0.0871074	1.26609	0.191265	2.22986	0.0479862	-4.1214	0.331777	mrna
Bmp1	bone morphogenetic protein 1	2.22e-06	1.26539	8.57147	13.96	3.01e-08	9.37462	8.66822	mrna
Pecam1	platelet/endothelial cell adhesion molecule 1	3.52e-05	1.26317	6.96523	9.09487	2.18e-06	4.84484	7.13658	mrna
Slc6a17	solute carrier family 6 (neurotransmitter transporter), member 17	0.00479332	1.26298	3.03881	4.28569	0.00134357	-1.38601	3.15461	mrna
Antxr2	anthrax toxin receptor 2	3.03e-05	1.26243	7.29118	9.30133	1.75e-06	5.06006	7.42922	mrna
Ccdc88b	coiled-coil domain containing 88B	0.0573522	1.26237	4.05309	2.52202	0.0287413	-4.56445	4.5789	mrna
Stab1	stabilin 1	4.36e-05	1.26177	8.32452	8.82529	2.91e-06	4.50709	8.43054	mrna
5730507C01Rik	RIKEN cDNA 5730507C01 gene	0.000217472	1.2607	4.76382	7.00025	2.51e-05	2.42258	4.8576	mrna
Fam171a1	family with sequence similarity 171, member A1	3.8e-06	1.26001	5.2178	12.7291	7.73e-08	8.50042	5.30491	mrna
Krt20	keratin 20	0.040889	1.25742	-0.0170784	2.75334	0.0190823	-3.30643	0.13604	mrna
Ms4a6d	membrane-spanning 4-domains, subfamily A, member 6D	0.00781901	1.25665	5.38781	3.92438	0.00246267	-2.40964	5.71723	mrna
Ticam2	toll-like receptor adaptor molecule 2	0.00195082	1.25645	2.16352	4.98213	0.000438744	0.05139	2.28042	mrna
B4galt5	UDP-Gal:betaGlcNAc beta 1,4-galactosyltransferase, polypeptide 5	5.89e-05	1.25257	5.34303	8.45367	4.38e-06	4.23547	5.4772	mrna
Lcp2	lymphocyte cytosolic protein 2	0.014273	1.25224	4.1548	3.48841	0.00521726	-2.91092	4.54701	mrna
Prkar1b	protein kinase, cAMP dependent regulatory, type I beta	0.00232141	1.25001	1.66136	4.84136	0.000547132	-0.0794941	1.75493	mrna
Fcgr2b	Fc receptor, IgG, low affinity IIb	0.000163912	1.24755	5.78716	7.29765	1.72e-05	2.74514	5.99296	mrna
Dhrs9	dehydrogenase/reductase (SDR family) member 9	0.00143242	1.24737	3.8087	5.23887	0.000295449	0.166413	4.2391	mrna
Rab31	RAB31, member RAS oncogene family	6.23e-06	1.2468	7.10363	11.7788	1.7e-07	7.55186	7.20541	mrna
Col16a1	collagen, type XVI, alpha 1	2.07e-05	1.24396	8.55177	9.80863	1.05e-06	5.60429	8.64148	mrna
Adamts14	a disintegrin-like and metallopeptidase (reprolysin type) with thrombospondin type 1 motif, 14	0.00106525	1.24148	5.56762	5.49761	0.000200235	0.134266	5.68405	mrna
Armcx2	armadillo repeat containing, X-linked 2	2.78e-05	1.24048	5.00512	9.41464	1.56e-06	5.36618	5.11664	mrna
Nuak2	NUAK family, SNF1-like kinase, 2	0.000239925	1.23957	4.22943	6.89008	2.89e-05	2.45107	4.4674	mrna
Pik3r3	phosphatidylinositol 3 kinase, regulatory subunit, polypeptide 3 (p55)	0.000236308	1.23937	4.36744	6.90946	2.82e-05	2.38072	4.46356	mrna
Kcnq4	potassium voltage-gated channel, subfamily Q, member 4	0.00372169	1.23865	0.989249	4.47945	0.000977543	-0.565903	1.05645	mrna
Nostrin	nitric oxide synthase trafficker	0.00328486	1.23721	2.12645	4.57564	0.000836324	-0.59525	2.24771	mrna
Trim25	tripartite motif-containing 25	3.81e-05	1.2372	5.85071	8.99826	2.41e-06	4.82268	6.02849	mrna
Lpxn	leupaxin	0.00438834	1.23687	3.00701	4.35413	0.00120012	-1.19003	3.16089	mrna
Fam83a	family with sequence similarity 83, member A	0.0119326	1.23477	1.89922	3.62021	0.00414964	-2.09498	2.12294	mrna
Cyth4	cytohesin 4	0.00102423	1.23317	5.79962	5.53229	0.000190201	0.191497	6.00133	mrna
Ccdc102a	coiled-coil domain containing 102A	0.000233669	1.23119	4.23828	6.91992	2.78e-05	2.39897	4.32973	mrna
Zfp697	zinc finger protein 697	0.00240911	1.22884	1.88859	4.81284	0.000572356	-0.206187	1.96814	mrna
Kif21b	kinesin family member 21B	0.000382294	1.22812	4.75993	6.43179	5.31e-05	1.68071	4.91773	mrna
Unc93b1	unc-93 homolog B1 (C. elegans)	0.000554121	1.22764	6.30798	6.077	8.67e-05	0.952232	6.43367	mrna
Hic1	hypermethylated in cancer 1	0.000202423	1.22723	4.30526	7.0747	2.28e-05	2.60763	4.39595	mrna
Tyrobp	TYRO protein tyrosine kinase binding protein	0.0025543	1.22594	5.68332	4.76739	0.000615124	-1.01485	5.95992	mrna
Lamc2	laminin, gamma 2	0.0489153	1.22588	6.84339	2.62961	0.0237616	-4.8685	7.31135	mrna
Vav1	vav 1 oncogene	0.00602824	1.22514	4.85446	4.11334	0.00179024	-1.9729	5.22576	mrna
Cacnb4	calcium channel, voltage-dependent, beta 4 subunit	0.00674552	1.225	2.00465	4.03268	0.0020502	-1.59503	2.12593	mrna
S1pr1	sphingosine-1-phosphate receptor 1	0.000137844	1.22426	5.11251	7.4977	1.34e-05	3.10575	5.35018	mrna
E2f7	E2F transcription factor 7	0.00516343	1.22384	2.32216	4.22904	0.00147587	-1.19347	2.4941	mrna
Cmtm3	CKLF-like MARVEL transmembrane domain containing 3	1.88e-05	1.2238	5.39955	9.95376	9.05e-07	5.87659	5.48262	mrna
Notch4	notch 4	0.00129418	1.22245	4.18991	5.32607	0.000258872	0.131949	4.37635	mrna
Ftl1	ferritin light polypeptide 1	7.26e-06	1.22244	10.1053	11.4925	2.17e-07	7.30508	10.2433	mrna
Sash3	SAM and SH3 domain containing 3	0.00524111	1.22143	3.91847	4.21663	0.00150664	-1.65171	4.10117	mrna
Klf12	Kruppel-like factor 12	0.00193052	1.22115	3.50452	4.99003	0.000433378	-0.405429	3.64962	mrna
Tgfb3	transforming growth factor, beta 3	0.00206705	1.22066	5.31771	4.93495	0.000472289	-0.765519	5.4308	mrna
Lrrc25	leucine rich repeat containing 25	0.0109145	1.22047	3.2854	3.68375	0.00371814	-2.38978	3.5206	mrna
Prss23	protease, serine 23	0.00380354	1.21924	7.0354	4.46289	0.00100428	-1.68866	7.16354	mrna
Zfhx3	zinc finger homeobox 3	0.000155004	1.21921	5.69304	7.36192	1.59e-05	2.80024	5.78659	mrna
Doc2b	double C2, beta	0.0252913	1.21901	1.16569	3.08675	0.0105675	-2.97935	1.2782	mrna
Mov10	Moloney leukemia virus 10	0.0016984	1.21671	3.57811	5.09898	0.000366057	-0.13176	3.69741	mrna
Vav2	vav 2 oncogene	0.000275156	1.21628	3.9886	6.75699	3.44e-05	2.22835	4.07445	mrna
Rasal3	RAS protein activator like 3	0.0540595	1.21595	2.24594	2.56112	0.026823	-4.13416	2.40877	mrna
Trim30d	tripartite motif-containing 30D	0.0486931	1.21507	2.67743	2.63298	0.0236202	-4.09547	2.87428	mrna
Slc7a7	solute carrier family 7 (cationic amino acid transporter, y+ system), member 7	0.000356902	1.21186	3.84225	6.50405	4.82e-05	1.92621	3.94456	mrna
Alox8	arachidonate 8-lipoxygenase	0.0805367	1.21143	3.28603	2.28441	0.043634	-4.9421	3.48965	mrna
Itga4	integrin alpha 4	0.00231456	1.21041	5.98033	4.84408	0.00054479	-0.965395	6.10287	mrna
Gprc5b	G protein-coupled receptor, family C, group 5, member B	0.00884496	1.21025	5.17663	3.83432	0.00287112	-2.61055	5.30455	mrna
Skil	SKI-like	5.77e-06	1.20854	6.64764	11.952	1.46e-07	7.73174	6.78013	mrna
Lat2	linker for activation of T cells family, member 2	0.000304196	1.19973	3.39526	6.66046	3.91e-05	2.23401	3.48518	mrna
Slc1a2	solute carrier family 1 (glial high affinity glutamate transporter), member 2	0.0663051	1.19665	1.86434	2.42033	0.0343838	-3.99916	2.62144	mrna
Zfp521	zinc finger protein 521	3.32e-05	1.19612	5.9529	9.18128	1.99e-06	4.98772	6.03562	mrna
Rras2	related RAS viral (r-ras) oncogene 2	0.00107408	1.19537	5.1358	5.49009	0.000202486	0.147643	5.23525	mrna
Tvp23a	trans-golgi network vesicle protein 23A	0.000149736	1.19379	3.1318	7.40579	1.5e-05	3.25977	3.20495	mrna
Wnt10b	wingless-type MMTV integration site family, member 10B	0.00976451	1.19262	1.88062	3.7631	0.00324362	-2.21455	2.3316	mrna
Adra2a	adrenergic receptor, alpha 2a	0.0111924	1.19216	2.53478	3.66521	0.00383903	-2.2852	2.65952	mrna
Il1f9	interleukin 1 family, member 9	0.00154934	1.19069	5.53094	5.17756	0.00032443	-0.332784	5.75175	mrna
C1ra	complement component 1, r subcomponent A	0.00279073	1.18541	7.4696	4.69852	0.000686481	-1.2966	7.58129	mrna
Engase	endo-beta-N-acetylglucosaminidase	0.00247674	1.18468	3.72773	4.79094	0.000592562	-0.794666	3.89502	mrna
Tfpi	tissue factor pathway inhibitor	0.000166998	1.18417	5.11669	7.27802	1.76e-05	2.77155	5.22088	mrna
Dennd4a	DENN/MADD domain containing 4A	0.000271822	1.18395	6.40434	6.77047	3.38e-05	1.9665	6.63929	mrna
Pgm1	phosphoglucomutase 1	0.000114446	1.18332	3.86758	7.69707	1.06e-05	3.55402	4.02586	mrna
Igsf10	immunoglobulin superfamily, member 10	0.000284721	1.1821	8.33484	6.7219	3.6e-05	1.82413	8.43905	mrna
B3galnt1	UDP-GalNAc:betaGlcNAc beta 1,3-galactosaminyltransferase, polypeptide 1	0.00273815	1.17475	4.50899	4.71394	0.000669774	-0.987328	4.61216	mrna
Insc	inscuteable homolog (Drosophila)	0.0440595	1.17142	0.702553	2.70108	0.0209353	-3.61916	0.963217	mrna
Adam22	a disintegrin and metallopeptidase domain 22	0.010995	1.17121	4.32259	3.67826	0.00375356	-2.82097	4.51599	mrna
Lrp3	low density lipoprotein receptor-related protein 3	0.001076	1.17026	4.06582	5.48668	0.000203516	0.294218	4.16924	mrna
Tead2	TEA domain family member 2	0.000594564	1.1701	3.38093	6.01154	9.51e-05	1.31217	3.47784	mrna
Ereg	epiregulin	0.032423	1.169	4.68759	2.91141	0.0144164	-4.18225	4.83696	mrna
Tes	testis derived transcript	0.000344436	1.16805	4.87778	6.53443	4.63e-05	1.83744	5.13564	mrna
Angpt2	angiopoietin 2	0.00101017	1.16346	4.04662	5.54568	0.00018647	0.466206	4.16034	mrna
Pld4	phospholipase D family, member 4	0.00948496	1.16116	5.43368	3.78452	0.00312658	-2.72949	5.56008	mrna
Dlg4	discs, large homolog 4 (Drosophila)	0.00062287	1.15949	3.53548	5.96892	0.000101003	1.17522	3.61832	mrna
Ccne1	cyclin E1	0.0164045	1.15822	1.71411	3.38912	0.00620551	-2.4335	1.97494	mrna
Slc38a1	solute carrier family 38, member 1	0.00651099	1.15819	4.2641	4.05761	0.0019659	-1.96364	4.55955	mrna
Ebi3	Epstein-Barr virus induced gene 3	0.0441574	1.15808	0.339182	2.6995	0.020994	-3.34736	0.464974	mrna
Ncf1	neutrophil cytosolic factor 1	0.000731875	1.15657	5.11758	5.82029	0.000124913	0.734914	5.33284	mrna
Lhx6	LIM homeobox protein 6	0.00450259	1.15587	2.10708	4.33547	0.00123757	-0.959328	2.27475	mrna
Grk5	G protein-coupled receptor kinase 5	0.000201513	1.15557	4.17873	7.08015	2.26e-05	2.64794	4.26922	mrna
Cd44	CD44 antigen	0.00121921	1.15466	8.30102	5.37794	0.000239424	-0.191031	8.50883	mrna
Gla	galactosidase, alpha	0.00594365	1.15321	4.48399	4.12476	0.0017563	-1.83523	5.0234	mrna
Fhl5	four and a half LIM domains 5	0.0082275	1.1531	1.97095	3.88639	0.00262704	-1.7804	2.05745	mrna
Ebf1	early B cell factor 1	0.000418116	1.1529	6.19065	6.34139	6.01e-05	1.32954	6.27622	mrna
Tubb2a	tubulin, beta 2A class IIA	0.000742401	1.15096	7.30322	5.80654	0.000127412	0.491118	7.44649	mrna
Ifi203	interferon activated gene 203	0.0082712	1.15068	5.80378	3.88278	0.00264327	-2.61937	5.93292	mrna
Disc1	disrupted in schizophrenia 1	0.0282101	1.15032	1.65619	3.00878	0.0121311	-3.20607	1.76121	mrna
Rnf122	ring finger protein 122	0.000436846	1.14954	3.02725	6.29663	6.39e-05	1.81195	3.12261	mrna
Thbd	thrombomodulin	2.56e-05	1.14904	6.14802	9.52403	1.39e-06	5.36674	6.27094	mrna
Ccbe1	collagen and calcium binding EGF domains 1	0.032941	1.14657	4.00813	2.89985	0.0147148	-4.03716	4.17603	mrna
Aoah	acyloxyacyl hydrolase	0.0641762	1.14639	2.80128	2.44297	0.0330411	-4.47928	2.99609	mrna
Batf	basic leucine zipper transcription factor, ATF-like	0.0454488	1.14514	1.89109	2.679	0.0217708	-3.69834	2.19973	mrna
Mical2	microtubule associated monooxygenase, calponin and LIM domain containing 2	0.00136315	1.14398	6.2384	5.28158	0.000276893	-0.28752	6.33637	mrna
Naip2	NLR family, apoptosis inhibitory protein 2	0.0132017	1.14074	4.15521	3.5488	0.0046968	-2.88686	4.33712	mrna
Grasp	GRP1 (general receptor for phosphoinositides 1)-associated scaffold protein	0.0059075	1.13954	3.57229	4.12931	0.00174298	-1.8432	3.69153	mrna
C530008M17Rik	RIKEN cDNA C530008M17 gene	0.0070265	1.13758	1.79581	4.00409	0.00215157	-1.55204	1.88329	mrna
Zfp286	zinc finger protein 286	0.00953683	1.13685	1.10688	3.78	0.0031509	-1.74397	1.17164	mrna
Sat1	spermidine/spermine N1-acetyl transferase 1	0.000194541	1.134	6.83893	7.11654	2.16e-05	2.40662	7.05682	mrna
Stx11	syntaxin 11	0.00979041	1.1324	4.2264	3.76085	0.00325614	-2.30004	5.27105	mrna
Ifi202b	interferon activated gene 202B	0.0139679	1.13097	6.90073	3.50537	0.00506533	-3.35329	7.03674	mrna
Ttyh2	tweety family member 2	0.000371291	1.12804	5.38414	6.4607	5.11e-05	1.5863	5.46338	mrna
Ugdh	UDP-glucose dehydrogenase	0.000554121	1.12127	6.21702	6.07728	8.67e-05	0.945507	6.30227	mrna
Nccrp1	non-specific cytotoxic cell receptor protein 1 homolog (zebrafish)	0.010396	1.11948	3.5793	3.71736	0.00350893	-2.51873	3.68315	mrna
Aif1	allograft inflammatory factor 1	0.0649725	1.11823	3.71229	2.43475	0.0335227	-4.75454	3.92528	mrna
Loxl2	lysyl oxidase-like 2	0.000154523	1.11627	9.33992	7.36765	1.58e-05	2.72002	9.43106	mrna
Ugcg	UDP-glucose ceramide glucosyltransferase	4.36e-05	1.11489	7.31401	8.82391	2.91e-06	4.51561	7.4388	mrna
Ptk7	PTK7 protein tyrosine kinase 7	0.00291443	1.11468	7.16305	4.66656	0.000722512	-1.34582	7.26345	mrna
Gng2	guanine nucleotide binding protein (G protein), gamma 2	0.000441056	1.11451	4.61374	6.28641	6.48e-05	1.45564	4.70024	mrna
Wdr62	WD repeat domain 62	0.00166482	1.11413	2.93116	5.11527	0.000356984	0.0165756	3.00858	mrna
Dock2	dedicator of cyto-kinesis 2	0.00227279	1.11387	5.70024	4.85767	0.000533236	-0.893384	5.86781	mrna
Dock2	dedicator of cyto-kinesis 2	0.00227279	1.11387	5.70024	4.85767	0.000533236	-0.893384	5.86781	mrna
Ston2	stonin 2	0.00523912	1.11277	5.29888	4.21724	0.00150512	-1.99326	5.41221	mrna
Ldlrad4	low density lipoprotein receptor class A domain containing 4	0.00013014	1.1123	4.78169	7.55819	1.25e-05	3.14787	4.85525	mrna
Farp1	FERM, RhoGEF (Arhgef) and pleckstrin domain protein 1 (chondrocyte-derived)	0.000655028	1.11201	5.7667	5.92328	0.000107777	0.750477	5.85081	mrna
D430019H16Rik	RIKEN cDNA D430019H16 gene	0.051722	1.10981	2.35772	2.59195	0.0253995	-4.17225	2.49584	mrna
Zyx	zyxin	0.00186464	1.10949	6.27274	5.0203	0.00041345	-0.686482	6.4458	mrna
Htra1	HtrA serine peptidase 1	0.000343661	1.10866	7.61234	6.53948	4.59e-05	1.56156	7.8333	mrna
Ecm1	extracellular matrix protein 1	0.000119904	1.10761	6.037	7.64489	1.12e-05	3.13485	6.11556	mrna
Creb3l2	cAMP responsive element binding protein 3-like 2	0.000625535	1.10731	5.02234	5.96543	0.000101504	0.909421	5.10708	mrna
C1qtnf2	C1q and tumor necrosis factor related protein 2	0.000113097	1.10575	4.77028	7.71381	1.03e-05	3.3543	4.84117	mrna
Cpt1c	carnitine palmitoyltransferase 1c	5.51e-05	1.10186	3.62747	8.53584	4e-06	4.54598	3.69133	mrna
Vcl	vinculin	4.53e-05	1.09995	7.45128	8.78093	3.05e-06	4.45971	7.54603	mrna
Adamts6	a disintegrin-like and metallopeptidase (reprolysin type) with thrombospondin type 1 motif, 6	0.018639	1.09905	3.61461	3.29863	0.00727297	-3.22754	3.76081	mrna
Cyba	cytochrome b-245, alpha polypeptide	0.000810647	1.09886	5.17621	5.73331	0.000141652	0.564513	5.30416	mrna
Gnpda1	glucosamine-6-phosphate deaminase 1	0.000334953	1.09863	4.37245	6.56873	4.42e-05	1.90565	4.45881	mrna
Hist1h2ap	histone cluster 1, H2ap	0.0571904	1.09776	3.60841	2.52394	0.0286445	-4.55888	3.82177	mrna
Fam20c	family with sequence similarity 20, member C	6.84e-05	1.09731	3.53372	8.26792	5.41e-06	4.25386	3.59701	mrna
Htra3	HtrA serine peptidase 3	0.00839612	1.09712	6.73465	3.87259	0.00268956	-2.71456	6.90893	mrna
Krt14	keratin 14	0.010971	1.0971	11.5621	3.68006	0.00374191	-2.9748	11.8053	mrna
Bin2	bridging integrator 2	0.0239122	1.09607	3.01755	3.12484	0.00987926	-3.31918	3.22707	mrna
Sp100	nuclear antigen Sp100	0.0327956	1.09541	5.09782	2.90287	0.0146363	-4.24462	5.2574	mrna
C5ar1	complement component 5a receptor 1	0.0502781	1.09412	4.24232	2.61129	0.0245449	-4.44613	4.80474	mrna
C1qb	complement component 1, q subcomponent, beta polypeptide	0.00247372	1.0937	6.47881	4.79258	0.000591022	-1.10489	6.56937	mrna
Lcp1	lymphocyte cytosolic protein 1	0.00121733	1.09362	7.7663	5.37943	0.000238886	-0.1769	8.17961	mrna
Grem2	gremlin 2, DAN family BMP antagonist	0.00157266	1.09309	4.5587	5.16353	0.000331479	-0.258054	4.65146	mrna
Pdgfd	platelet-derived growth factor, D polypeptide	0.00215058	1.09012	3.928	4.90261	0.000496846	-0.620773	4.03091	mrna
Dsg1b	desmoglein 1 beta	0.0171816	1.08989	8.16352	3.35719	0.00656256	-3.64258	8.33637	mrna
Csgalnact1	chondroitin sulfate N-acetylgalactosaminyltransferase 1	6.66e-05	1.0898	4.66048	8.30374	5.19e-06	4.16675	4.84186	mrna
Neurl3	neuralized E3 ubiquitin protein ligase 3	0.0442338	1.08819	3.40117	2.69811	0.0210456	-4.12085	3.77957	mrna
Lrrc8c	leucine rich repeat containing 8 family, member C	0.0145694	1.08772	3.43458	3.47225	0.00536639	-2.88786	3.55539	mrna
Col4a1	collagen, type IV, alpha 1	3.89e-05	1.08766	9.89115	8.97238	2.48e-06	4.70215	10.0572	mrna
Sema7a	sema domain, immunoglobulin domain (Ig), and GPI membrane anchor, (semaphorin) 7A	0.00427845	1.08604	4.39431	4.37402	0.00116152	-1.49396	4.56421	mrna
Il7r	interleukin 7 receptor	0.00710956	1.08561	3.52784	3.99594	0.00218142	-1.95914	3.67134	mrna
Pi16	peptidase inhibitor 16	0.0632252	1.08455	6.31917	2.45411	0.0323989	-5.21739	6.64132	mrna
Myef2	myelin basic protein expression factor 2, repressor	1.65e-05	1.08446	4.25771	10.1367	7.57e-07	6.22691	4.354	mrna
Sh2d3c	SH2 domain containing 3C	0.0390656	1.08206	3.93243	2.78491	0.0180429	-3.98008	4.82869	mrna
Fam189b	family with sequence similarity 189, member B	0.00286917	1.08167	2.2031	4.67857	0.000708742	-0.502832	2.27392	mrna
Nckap1l	NCK associated protein 1 like	0.000827604	1.08013	6.61941	5.71344	0.000145803	0.38912	6.8152	mrna
1700017B05Rik	RIKEN cDNA 1700017B05 gene	0.00315839	1.07956	5.02474	4.60639	0.000795855	-1.17383	5.34964	mrna
Scarf1	scavenger receptor class F, member 1	0.00162913	1.07895	3.50948	5.1337	0.000347004	-0.0671545	3.61387	mrna
Duox2	dual oxidase 2	0.0344327	1.07888	1.33913	2.86917	0.0155378	-3.61151	1.72877	mrna
Inpp5d	inositol polyphosphate-5-phosphatase D	0.000217676	1.07781	6.17731	6.9984	2.51e-05	2.29806	6.3948	mrna
Pde8a	phosphodiesterase 8A	0.000428032	1.07781	4.83017	6.31802	6.21e-05	1.43774	4.90558	mrna
Robo4	roundabout guidance receptor 4	0.00100288	1.07645	4.35481	5.55235	0.00018464	0.41863	4.47293	mrna
Arhgap19	Rho GTPase activating protein 19	0.00207628	1.07478	4.79549	4.93127	0.000475024	-0.690472	4.8767	mrna
Arg2	arginase type II	0.0309202	1.07364	3.87417	2.94424	0.0136012	-3.67289	4.80766	mrna
Golm1	golgi membrane protein 1	4.49e-06	1.07286	4.89856	12.4368	9.79e-08	8.30383	5.03681	mrna
Cntln	centlein, centrosomal protein	7.75e-05	1.07276	4.54582	8.1361	6.29e-06	3.93003	4.61592	mrna
Sema3g	sema domain, immunoglobulin domain (Ig), short basic domain, secreted, (semaphorin) 3G	0.000221821	1.07158	3.78807	6.97608	2.59e-05	2.5262	3.8599	mrna
Tram2	translocating chain-associating membrane protein 2	0.0179437	1.07103	2.54687	3.32624	0.0069287	-2.90747	2.66085	mrna
Syngap1	synaptic Ras GTPase activating protein 1 homolog (rat)	0.000606347	1.0709	2.66534	5.99342	9.76e-05	1.38929	2.73117	mrna
Sema3c	sema domain, immunoglobulin domain (Ig), short basic domain, secreted, (semaphorin) 3C	0.0132017	1.07068	7.72778	3.54872	0.00469743	-3.29735	7.99698	mrna
Gdpd5	glycerophosphodiester phosphodiesterase domain containing 5	0.000698448	1.0705	3.2998	5.862	0.000117647	1.08515	3.37391	mrna
Galc	galactosylceramidase	7.67e-05	1.07012	3.74141	8.1465	6.21e-06	4.07489	3.8066	mrna
Pcdhb16	protocadherin beta 16	0.000364711	1.0662	3.76031	6.4779	4.99e-05	1.86636	3.82579	mrna
Enpp3	ectonucleotide pyrophosphatase/phosphodiesterase 3	0.00920446	1.06576	2.9703	3.80645	0.00301129	-2.22419	3.0553	mrna
Sp110	Sp110 nuclear body protein	0.0418102	1.06542	3.84298	2.73688	0.0196476	-4.2845	4.00389	mrna
Msn	moesin	3.93e-05	1.0634	7.95692	8.95225	2.54e-06	4.65228	8.12603	mrna
Ctsb	cathepsin B	6.73e-05	1.06211	10.1824	8.29052	5.27e-06	3.91415	10.2632	mrna
Arhgap29	Rho GTPase activating protein 29	8.93e-05	1.06081	6.86844	7.98037	7.54e-06	3.50649	6.93652	mrna
Heyl	hairy/enhancer-of-split related with YRPW motif-like	0.00162502	1.05966	2.70859	5.13625	0.000345648	0.110698	2.78255	mrna
Fxyd5	FXYD domain-containing ion transport regulator 5	0.000184832	1.05913	5.87635	7.16679	2.03e-05	2.5867	6.27051	mrna
Nckap5l	NCK-associated protein 5-like	0.0112263	1.05888	3.68041	3.66299	0.00385381	-2.62733	3.78635	mrna
Ccl7	chemokine (C-C motif) ligand 7	0.0564458	1.05868	3.87512	2.53253	0.0282132	-4.58369	4.15948	mrna
Parpbp	PARP1 binding protein	0.0109661	1.05826	2.74231	3.68055	0.00373874	-2.29614	2.87589	mrna
Themis2	thymocyte selection associated family member 2	0.0756606	1.05817	4.71933	2.3293	0.0403405	-5.08285	5.17218	mrna
Efemp1	epidermal growth factor-containing fibulin-like extracellular matrix protein 1	0.0439252	1.05636	6.0828	2.70304	0.0208624	-4.77776	6.37125	mrna
Adcy3	adenylate cyclase 3	0.000149179	1.05623	4.76167	7.41136	1.49e-05	2.97004	4.82776	mrna
Prelid2	PRELI domain containing 2	0.0226637	1.05537	0.590698	3.16215	0.00924943	-2.60112	0.758649	mrna
Zfp366	zinc finger protein 366	0.00380809	1.05509	2.52601	4.46183	0.00100601	-0.909693	2.62795	mrna
Rilpl2	Rab interacting lysosomal protein-like 2	0.00436401	1.05481	3.84684	4.35797	0.00119256	-1.3427	4.16479	mrna
Gtse1	G two S phase expressed protein 1	0.00596211	1.04949	1.90406	4.12209	0.00176418	-1.27638	2.05163	mrna
Ttc12	tetratricopeptide repeat domain 12	0.005234	1.04935	2.60511	4.21835	0.00150234	-1.33197	2.72303	mrna
Myct1	myc target 1	0.00283649	1.04909	2.74476	4.68696	0.000699288	-0.583123	2.86267	mrna
Igf2r	insulin-like growth factor 2 receptor	1.04e-05	1.04886	8.40559	10.851	3.86e-07	6.66278	8.4852	mrna
Egln3	egl-9 family hypoxia-inducible factor 3	0.0165441	1.04806	5.93608	3.38322	0.00626988	-3.44922	6.27498	mrna
Sdc3	syndecan 3	0.00775568	1.04711	6.63677	3.93053	0.00243706	-2.58743	6.74404	mrna
Rhob	ras homolog family member B	2.54e-05	1.04689	6.64143	9.53701	1.37e-06	5.34866	6.78727	mrna
Rrad	Ras-related associated with diabetes	0.0831556	1.0463	2.80431	2.26222	0.0453565	-4.79499	2.98272	mrna
Il2rg	interleukin 2 receptor, gamma chain	0.0798259	1.04135	3.55261	2.29048	0.0431743	-4.89509	3.8718	mrna
Trim30a	tripartite motif-containing 30A	0.0856161	1.03899	5.46188	2.24195	0.0469877	-5.44156	5.66854	mrna
Irf8	interferon regulatory factor 8	0.0605542	1.03868	5.14608	2.48296	0.0307924	-4.98718	5.32566	mrna
Arid3a	AT rich interactive domain 3A (BRIGHT-like)	0.000225988	1.03831	4.48488	6.95332	2.66e-05	2.44212	4.6055	mrna
Ripk3	receptor-interacting serine-threonine kinase 3	0.00051343	1.03802	3.861	6.14643	7.87e-05	1.47363	4.11318	mrna
Itgb5	integrin beta 5	1.86e-05	1.03774	7.65705	9.97136	8.9e-07	5.76927	7.71888	mrna
Kdr	kinase insert domain protein receptor	0.000689507	1.03644	5.78159	5.87487	0.000115496	0.712803	5.95507	mrna
Tgfbr2	transforming growth factor, beta receptor II	0.000189401	1.03586	9.13303	7.14305	2.09e-05	2.42051	9.20229	mrna
Ephb2	Eph receptor B2	4.71e-05	1.03533	5.3907	8.73065	3.22e-06	4.52114	5.45256	mrna
Dnah10	dynein, axonemal, heavy chain 10	0.0663706	1.03488	0.395793	2.41939	0.0344406	-3.89664	0.475091	mrna
Plekho1	pleckstrin homology domain containing, family O member 1	0.000217447	1.0341	4.82524	7.00113	2.51e-05	2.43088	4.90529	mrna
1700020D05Rik	RIKEN cDNA 1700020D05 gene	0.00547557	1.03186	0.621763	4.18433	0.00158989	-0.970204	0.649335	mrna
Cfp	complement factor properdin	0.00988733	1.03148	5.69307	3.75389	0.00329532	-2.8025	5.83684	mrna
B4galt6	UDP-Gal:betaGlcNAc beta 1,4-galactosyltransferase, polypeptide 6	0.000222689	1.03069	4.96611	6.97089	2.6e-05	2.3713	5.05053	mrna
Slfn2	schlafen 2	0.0404492	1.03042	5.34202	2.76094	0.0188269	-4.46593	5.73728	mrna
Olfml2b	olfactomedin-like 2B	0.000193133	1.02878	7.69931	7.12422	2.14e-05	2.37329	7.76515	mrna
Myof	myoferlin	2.56e-05	1.02874	8.07435	9.52333	1.39e-06	5.28967	8.13929	mrna
Txndc5	thioredoxin domain containing 5	2.5e-05	1.02871	7.70034	9.55515	1.35e-06	5.32471	7.76469	mrna
Gria3	glutamate receptor, ionotropic, AMPA3 (alpha 3)	0.000441056	1.02745	4.4747	6.28626	6.48e-05	1.46423	4.54292	mrna
Capn12	calpain 12	0.00490911	1.02624	1.6788	4.26784	0.00138386	-1.06551	1.73174	mrna
Homer3	homer scaffolding protein 3	0.000910427	1.02473	4.47329	5.63142	0.000164357	0.498165	4.55806	mrna
Fat3	FAT atypical cadherin 3	0.0256127	1.02397	2.78226	3.07821	0.0107283	-3.56179	2.95084	mrna
Tmem9	transmembrane protein 9	4.55e-05	1.0232	3.88902	8.77008	3.09e-06	4.76663	3.94294	mrna
Serpinb9	serine (or cysteine) peptidase inhibitor, clade B, member 9	0.0034265	1.02203	4.26161	4.54289	0.000881828	-1.2313	4.34682	mrna
Ccnb2	cyclin B2	0.0012864	1.01949	3.41044	5.33144	0.000256783	0.309477	3.57487	mrna
Fcgr3	Fc receptor, IgG, low affinity III	0.00067693	1.01942	5.89257	5.89322	0.000112503	0.731874	6.08725	mrna
Jun	jun proto-oncogene	0.00351418	1.01754	6.81756	4.52319	0.000910448	-1.55458	7.02422	mrna
Gadd45a	growth arrest and DNA-damage-inducible 45 alpha	0.0333836	1.01715	3.29638	2.89124	0.0149414	-3.64535	4.01195	mrna
Foxm1	forkhead box M1	0.00752166	1.01549	2.98526	3.95423	0.00234103	-1.88043	3.1292	mrna
Pcdhb13	protocadherin beta 13	0.0269438	1.0147	1.17847	3.041	0.0114585	-3.05546	1.2406	mrna
Pcdhb20	protocadherin beta 20	0.0106476	1.01401	1.94625	3.70053	0.00361212	-2.1404	2.01876	mrna
Ptprj	protein tyrosine phosphatase, receptor type, J	0.000211886	1.01395	7.15124	7.02661	2.43e-05	2.25579	7.24991	mrna
Edn1	endothelin 1	0.0253337	1.01329	2.56264	3.08571	0.010587	-3.33786	2.66096	mrna
Clec2i	C-type lectin domain family 2, member i	0.0578504	1.01294	1.81828	2.51596	0.0290508	-4.10834	1.92716	mrna
Dsel	dermatan sulfate epimerase-like	0.000352698	1.0108	7.36315	6.51489	4.75e-05	1.52966	7.43095	mrna
Dpp4	dipeptidylpeptidase 4	0.0175674	1.00879	6.18888	3.34143	0.0067464	-3.65114	6.51561	mrna
Dennd5b	DENN/MADD domain containing 5B	3.13e-05	1.00804	4.99115	9.26164	1.83e-06	5.16804	5.04751	mrna
Aqp3	aquaporin 3	0.0341199	1.0076	6.64227	2.87545	0.0153658	-4.46774	6.77863	mrna
Cacna1c	calcium channel, voltage-dependent, L type, alpha 1C subunit	0.00143664	1.00759	5.30563	5.23463	0.000297365	-0.268653	5.38114	mrna
Fut4	fucosyltransferase 4	0.00576124	1.00619	2.53928	4.14817	0.00168884	-1.4394	2.64911	mrna
Cd33	CD33 antigen	0.0177613	1.00551	3.88841	3.33308	0.00684604	-3.16862	4.16364	mrna
Pcdhga2	protocadherin gamma subfamily A, 2	0.0443102	1.0055	1.69965	2.69673	0.0210972	-3.81851	1.80487	mrna
Fbxo17	F-box protein 17	0.00192711	1.00539	2.24721	4.99156	0.000432348	-0.0017374	2.30953	mrna
Apbb1ip	amyloid beta (A4) precursor protein-binding, family B, member 1 interacting protein	0.0175687	1.00525	3.53094	3.34121	0.00674903	-3.07348	3.75809	mrna
Casp3	caspase 3	9.77e-05	1.00516	4.93815	7.87649	8.52e-06	3.5704	5.03839	mrna
Mgat3	mannoside acetylglucosaminyltransferase 3	0.00495753	1.00461	2.1536	4.25929	0.0014036	-1.23664	2.21481	mrna
Pde3a	phosphodiesterase 3A, cGMP inhibited	0.000156163	1.0045	3.78979	7.35143	1.61e-05	3.01642	3.85584	mrna
Aff3	AF4/FMR2 family, member 3	0.000374297	-1.00215	4.57462	-6.45327	5.16e-05	1.56927	4.79569	mrna
Cyb5a	cytochrome b5 type A (microsomal)	5.8e-05	-1.00253	6.17362	-8.47331	4.29e-06	4.11243	6.29452	mrna
Thrb	thyroid hormone receptor beta	0.000396762	-1.0044	4.23259	-6.39792	5.56e-05	1.55325	4.38042	mrna
Acad10	acyl-Coenzyme A dehydrogenase family, member 10	0.00196273	-1.00512	2.36427	-4.97703	0.000442247	-0.237534	2.49477	mrna
Ccdc14	coiled-coil domain containing 14	0.0141003	-1.00543	1.8189	-3.49785	0.00513212	-2.51573	1.89691	mrna
Spag1	sperm associated antigen 1	0.00162015	-1.00599	3.25303	-5.13947	0.000343945	-0.185877	3.38904	mrna
Tuft1	tuftelin 1	0.00567211	-1.00631	5.08169	-4.15923	0.0016579	-2.12117	5.24017	mrna
Fam210b	family with sequence similarity 210, member B	1.53e-05	-1.00643	2.99846	-10.2516	6.77e-07	6.40895	3.10295	mrna
Pwwp2b	PWWP domain containing 2B	0.000691331	-1.00655	3.41524	-5.87102	0.000116135	0.956709	3.49544	mrna
Dnaja4	DnaJ heat shock protein family (Hsp40) member A4	0.00100713	-1.00658	4.35306	-5.54847	0.000185702	0.264963	4.49451	mrna
Acvr1b	activin A receptor, type 1B	1.63e-05	-1.00735	4.90756	-10.1548	7.44e-07	6.08635	4.97395	mrna
Gale	galactose-4-epimerase, UDP	0.00041919	-1.00932	3.17984	-6.33847	6.03e-05	1.74215	3.24007	mrna
Slc5a3	solute carrier family 5 (inositol transporters), member 3	5.29e-05	-1.00944	5.69582	-8.58556	3.78e-06	4.28363	5.76831	mrna
Wwc1	WW, C2 and coiled-coil domain containing 1	0.00145666	-1.00961	3.09707	-5.22358	0.000302413	-0.0225063	3.23586	mrna
Aqp9	aquaporin 9	0.00115304	-1.00998	3.80271	-5.42842	0.000221979	0.229289	3.87206	mrna
Ttc9	tetratricopeptide repeat domain 9	0.00162956	-1.01028	2.20746	-5.13317	0.00034729	0.132007	2.26416	mrna
Bcl11a	B cell CLL/lymphoma 11A (zinc finger protein)	0.00516397	-1.01036	3.38959	-4.22829	0.00147771	-1.7224	3.5191	mrna
Rdh12	retinol dehydrogenase 12	0.0141065	-1.01192	4.88373	-3.49709	0.00513891	-3.20307	4.99153	mrna
Spint2	serine protease inhibitor, Kunitz type 2	0.000986262	-1.01209	3.71734	-5.5657	0.000181038	0.397262	3.8512	mrna
Trpt1	tRNA phosphotransferase 1	0.00561699	-1.01239	1.13478	-4.16593	0.00163947	-1.25128	1.24806	mrna
Jam2	junction adhesion molecule 2	0.00100631	-1.01258	4.75674	-5.54928	0.00018548	0.223863	4.87276	mrna
Aldh3b2	aldehyde dehydrogenase 3 family, member B2	0.0114077	-1.01396	5.23508	-3.65117	0.00393332	-3.00918	5.34623	mrna
Ppp1r12b	protein phosphatase 1, regulatory (inhibitor) subunit 12B	0.000223926	-1.01431	4.0154	-6.96463	2.63e-05	2.38204	4.16306	mrna
Sox15	SRY (sex determining region Y)-box 15	0.0270336	-1.015	0.84957	-3.03839	0.0115116	-3.03408	0.910701	mrna
Msrb2	methionine sulfoxide reductase B2	0.00285705	-1.01576	1.34818	-4.68208	0.000704765	-0.408992	1.41703	mrna
Amigo2	adhesion molecule with Ig like domain 2	0.00453712	-1.01607	1.50394	-4.32946	0.00124987	-1.07303	1.61836	mrna
Tmem54	transmembrane protein 54	0.0113759	-1.01659	3.45949	-3.65336	0.00391843	-2.73462	3.58711	mrna
Trim68	tripartite motif-containing 68	0.00672471	-1.01697	2.62132	-4.03492	0.00204248	-1.8708	2.75015	mrna
Anxa9	annexin A9	0.0138753	-1.01936	4.59639	-3.51018	0.00502314	-3.2134	4.78842	mrna
Ptgr1	prostaglandin reductase 1	0.00160275	-1.01959	5.25479	-5.14862	0.000339147	-0.450763	5.33926	mrna
Ivd	isovaleryl coenzyme A dehydrogenase	0.000715122	-1.02013	4.0132	-5.84146	0.000121166	0.792455	4.10862	mrna
Hspa1b	heat shock protein 1B	0.000885546	-1.02053	6.72581	-5.65505	0.000158767	0.251933	6.83566	mrna
Sult1a1	sulfotransferase family 1A, phenol-preferring, member 1	4.15e-05	-1.02093	3.13069	-8.88372	2.73e-06	4.90642	3.30382	mrna
Col4a5	collagen, type IV, alpha 5	0.00439367	-1.02174	4.88934	-4.35324	0.00120188	-1.79089	5.17575	mrna
Atp5k	ATP synthase, H+ transporting, mitochondrial F1F0 complex, subunit E	2.61e-06	-1.02194	4.84164	-13.5112	4.21e-08	9.12362	4.90938	mrna
Pkmyt1	protein kinase, membrane associated tyrosine/threonine 1	0.00305405	-1.02228	2.01445	-4.63084	0.000765144	-0.631325	2.07686	mrna
Cbx2	chromobox 2	0.000287338	-1.02263	3.5196	-6.71208	3.65e-05	2.13002	3.63832	mrna
Gpx4	glutathione peroxidase 4	2.67e-05	-1.02429	6.87393	-9.46518	1.48e-06	5.23285	6.9522	mrna
Cyb5b	cytochrome b5 type B	4.86e-06	-1.02436	6.45822	-12.3248	1.07e-07	8.03858	6.53092	mrna
Prkcz	protein kinase C, zeta	5.35e-05	-1.02468	2.68348	-8.57436	3.83e-06	4.6732	2.76219	mrna
Barx2	BarH-like homeobox 2	0.0135626	-1.02527	3.8235	-3.52866	0.00486416	-3.06478	4.0224	mrna
Rab40b	Rab40B, member RAS oncogene family	0.00501818	-1.02576	2.39444	-4.24991	0.00142562	-1.45862	2.54231	mrna
Coq3	coenzyme Q3 methyltransferase	6.43e-05	-1.02631	3.2631	-8.34768	4.94e-06	4.32632	3.32583	mrna
Scn2b	sodium channel, voltage-gated, type II, beta	0.0103005	-1.0264	0.670447	-3.72404	0.00346881	-1.86525	0.761384	mrna
Tiam1	T cell lymphoma invasion and metastasis 1	0.000150927	-1.02642	6.9713	-7.39436	1.53e-05	2.73867	7.0749	mrna
Phyh	phytanoyl-CoA hydroxylase	0.000101433	-1.027	4.75251	-7.83388	8.96e-06	3.46293	4.82159	mrna
Dnah2	dynein, axonemal, heavy chain 2	0.0510812	-1.02892	0.623217	-2.6009	0.0250003	-3.67706	0.72129	mrna
Chpf	chondroitin polymerizing factor	0.000260711	-1.02928	5.90736	-6.80996	3.21e-05	1.98425	6.00533	mrna
Ms4a2	membrane-spanning 4-domains, subfamily A, member 2	0.0224559	-1.02968	0.217781	-3.1688	0.00914142	-2.86419	0.64904	mrna
Ccpg1os	cell cycle progression 1, opposite strand	0.036089	-1.03087	0.900374	-2.8367	0.0164592	-3.44525	1.01678	mrna
Id4	inhibitor of DNA binding 4	0.00274515	-1.03193	3.45009	-4.71199	0.000671866	-0.99532	3.77798	mrna
Ralgps1	Ral GEF with PH domain and SH3 binding motif 1	0.0024429	-1.03212	3.09197	-4.8013	0.000582908	-0.643769	3.17119	mrna
Cyp26b1	cytochrome P450, family 26, subfamily b, polypeptide 1	0.00372819	-1.03262	5.15771	-4.47789	0.00098002	-1.59581	5.39272	mrna
Uqcrc2	ubiquinol cytochrome c reductase core protein 2	1.52e-05	-1.03336	6.03977	-10.26	6.72e-07	6.10424	6.1147	mrna
Aldh1l2	aldehyde dehydrogenase 1 family, member L2	0.000316328	-1.03381	6.3908	-6.61989	4.13e-05	1.70173	6.46081	mrna
Dusp28	dual specificity phosphatase 28	0.000665272	-1.03398	2.11696	-5.90858	0.000110061	1.30121	2.19613	mrna
Coq2	coenzyme Q2 4-hydroxybenzoate polyprenyltransferase	0.000105094	-1.03409	4.00751	-7.793	9.41e-06	3.50085	4.09588	mrna
Hoxd4	homeobox D4	0.000153387	-1.03547	3.27228	-7.37619	1.56e-05	3.10506	3.34405	mrna
Carns1	carnosine synthase 1	0.0112589	-1.03647	0.477938	-3.66062	0.00386958	-1.8873	0.526753	mrna
Carns1	carnosine synthase 1	0.0112589	-1.03647	0.477938	-3.66062	0.00386958	-1.8873	0.526753	mrna
Carns1	carnosine synthase 1	0.0112589	-1.03647	0.477938	-3.66062	0.00386958	-1.8873	0.526753	mrna
Carns1	carnosine synthase 1	0.0112589	-1.03647	0.477938	-3.66062	0.00386958	-1.8873	0.526753	mrna
Mfn2	mitofusin 2	8.57e-06	-1.03654	5.2133	-11.1939	2.83e-07	7.07402	5.30511	mrna
Oas1c	2'-5' oligoadenylate synthetase 1C	0.00992616	-1.0369	0.944566	-3.75137	0.00330963	-1.92291	1.09534	mrna
Nrg2	neuregulin 2	0.0404864	-1.03707	-0.186175	-2.76024	0.01885	-3.38804	0.0500266	mrna
Pard6b	par-6 family cell polarity regulator beta	0.0215272	-1.03725	1.96248	-3.19688	0.00869957	-3.1601	2.10676	mrna
Sptbn2	spectrin beta, non-erythrocytic 2	0.00835539	-1.03882	7.26021	-3.87569	0.00267536	-2.71785	7.38799	mrna
Creb3l3	cAMP responsive element binding protein 3-like 3	0.000441056	-1.04	3.98029	-6.28624	6.48e-05	1.45619	4.08162	mrna
Ndufb11	NADH dehydrogenase (ubiquinone) 1 beta subcomplex, 11	6.21e-06	-1.04008	5.12667	-11.7895	1.68e-07	7.64085	5.19833	mrna
Lrrc1	leucine rich repeat containing 1	0.000593625	-1.04081	4.31912	-6.01297	9.49e-05	0.968913	4.4988	mrna
Ppfia2	protein tyrosine phosphatase, receptor type, f polypeptide (PTPRF), interacting protein (liprin), alpha 2	0.0188811	-1.04265	0.569515	-3.28928	0.00739346	-2.60549	0.695998	mrna
Hoxa2	homeobox A2	0.0196058	-1.0447	1.02326	-3.26437	0.00772452	-2.76102	1.14301	mrna
Ap1m2	adaptor protein complex AP-1, mu 2 subunit	0.00711699	-1.04502	3.87261	-3.99492	0.00218517	-2.21133	3.99547	mrna
Cbx4	chromobox 4	1.16e-05	-1.04531	4.8561	-10.6814	4.51e-07	6.64362	4.92181	mrna
Prss8	protease, serine 8 (prostasin)	0.0164832	-1.04558	3.85934	-3.38607	0.00623871	-3.28651	3.99719	mrna
Hadh	hydroxyacyl-Coenzyme A dehydrogenase	0.000129527	-1.04572	5.35803	-7.56326	1.24e-05	3.03675	5.45968	mrna
Bckdha	branched chain ketoacid dehydrogenase E1, alpha polypeptide	1.01e-05	-1.04597	5.01639	-10.8998	3.69e-07	6.80446	5.12561	mrna
Cdh1	cadherin 1	0.00130678	-1.04688	6.81346	-5.31783	0.000262113	-0.279312	6.91757	mrna
Grb14	growth factor receptor bound protein 14	0.00128267	-1.04705	1.99619	-5.33405	0.000255773	0.446346	2.09642	mrna
Rilp	Rab interacting lysosomal protein	0.00765898	-1.04708	1.69581	-3.94069	0.00239538	-1.7733	1.81386	mrna
Slc25a33	solute carrier family 25, member 33	0.0268405	-1.04715	2.13923	-3.0439	0.0113998	-3.33302	2.2696	mrna
Samm50	SAMM50 sorting and assembly machinery component	6.22e-06	-1.04786	5.08786	-11.7845	1.69e-07	7.64114	5.1579	mrna
Fdx1	ferredoxin 1	6.76e-05	-1.04822	3.13514	-8.28531	5.3e-06	4.24216	3.24083	mrna
Hrh1	histamine receptor H1	0.0265379	-1.04824	1.45238	-3.05251	0.0112274	-3.23679	1.57758	mrna
Hacl1	2-hydroxyacyl-CoA lyase 1	0.00293306	-1.0483	2.89539	-4.66152	0.000728363	-0.844412	2.9936	mrna
Gemin2	gem (nuclear organelle) associated protein 2	0.0282609	-1.04965	1.42477	-3.0075	0.0121588	-3.2904	1.53775	mrna
Rgmb	repulsive guidance molecule family member B	1.59e-05	-1.04993	4.63255	-10.1991	7.12e-07	6.12258	4.8258	mrna
Uqcrc1	ubiquinol-cytochrome c reductase core protein 1	1.88e-06	-1.05106	5.49018	-14.3564	2.26e-08	9.73135	5.56295	mrna
Uqcrc1	ubiquinol-cytochrome c reductase core protein 1	1.88e-06	-1.05106	5.49018	-14.3564	2.26e-08	9.73135	5.56295	mrna
Uqcrc1	ubiquinol-cytochrome c reductase core protein 1	1.88e-06	-1.05106	5.49018	-14.3564	2.26e-08	9.73135	5.56295	mrna
Uqcrc1	ubiquinol-cytochrome c reductase core protein 1	1.88e-06	-1.05106	5.49018	-14.3564	2.26e-08	9.73135	5.56295	mrna
Lad1	ladinin	0.0144578	-1.05124	5.79081	-3.47844	0.00530874	-3.36806	5.9105	mrna
Rangrf	RAN guanine nucleotide release factor	0.000203198	-1.05256	2.3131	-7.06788	2.3e-05	2.90369	2.3754	mrna
Acsl4	acyl-CoA synthetase long-chain family member 4	6.18e-06	-1.05262	6.14491	-11.8001	1.67e-07	7.59253	6.20869	mrna
Rad9b	RAD9 checkpoint clamp component B	0.0156942	-1.05281	0.428715	-3.41828	0.0058968	-2.33113	0.524899	mrna
Pik3r1	phosphatidylinositol 3-kinase, regulatory subunit, polypeptide 1 (p85 alpha)	2.47e-06	-1.05375	7.25667	-13.7124	3.62e-08	9.17818	7.37334	mrna
Rhbdl2	rhomboid, veinlet-like 2 (Drosophila)	0.0259123	-1.05426	1.44715	-3.06927	0.0108992	-3.20001	1.57158	mrna
Abhd12b	abhydrolase domain containing 12B	0.0339437	-1.05458	1.86762	-2.87888	0.0152727	-3.73118	2.09069	mrna
Ephx3	epoxide hydrolase 3	0.0545103	-1.05463	4.02986	-2.55571	0.0270805	-4.77918	4.19576	mrna
Ndufv1	NADH dehydrogenase (ubiquinone) flavoprotein 1	2.47e-06	-1.05464	5.80715	-13.7059	3.63e-08	9.21199	5.88206	mrna
Cry2	cryptochrome 2 (photolyase-like)	6.94e-06	-1.05571	4.27093	-11.5746	2.02e-07	7.50837	4.39659	mrna
Grhpr	glyoxylate reductase/hydroxypyruvate reductase	0.00263053	-1.05587	2.50335	-4.74545	0.000636964	-0.594097	2.59012	mrna
Syde2	synapse defective 1, Rho GTPase, homolog 2 (C. elegans)	3.63e-05	-1.05603	3.49115	-9.05104	2.28e-06	5.05036	3.63411	mrna
Dnase1l3	deoxyribonuclease 1-like 3	0.0241469	-1.05622	2.89026	-3.11828	0.00999451	-3.59892	3.10791	mrna
Ahr	aryl-hydrocarbon receptor	9.61e-05	-1.0566	5.81145	-7.89817	8.3e-06	3.42431	5.94707	mrna
Gfra1	glial cell line derived neurotrophic factor family receptor alpha 1	0.00953054	-1.05748	3.38546	-3.78053	0.00314802	-2.40246	3.48414	mrna
Sema4g	sema domain, immunoglobulin domain (Ig), transmembrane domain (TM) and short cytoplasmic domain, (semaphorin) 4G	0.000142093	-1.0576	2.28156	-7.46722	1.4e-05	3.33913	2.4988	mrna
Sh3gl2	SH3-domain GRB2-like 2	0.0245198	-1.05807	0.861195	-3.10801	0.0101776	-2.97819	0.992909	mrna
Bckdk	branched chain ketoacid dehydrogenase kinase	1e-05	-1.05936	5.07646	-10.9115	3.65e-07	6.82547	5.14928	mrna
Sbsn	suprabasin	0.0357158	-1.05981	8.33667	-2.84341	0.0162644	-4.54172	8.51718	mrna
Cdca7l	cell division cycle associated 7 like	5.8e-05	-1.06025	2.74505	-8.47529	4.28e-06	4.54649	2.83086	mrna
Lmo4	LIM domain only 4	0.000267741	-1.06036	4.30844	-6.78369	3.32e-05	2.12788	4.38606	mrna
Dmpk	dystrophia myotonica-protein kinase	0.000562821	-1.061	4.16746	-6.06092	8.87e-05	1.06867	4.33325	mrna
Dusp4	dual specificity phosphatase 4	0.0143915	-1.06111	2.43713	-3.48215	0.00527447	-2.68072	2.5347	mrna
Gpld1	glycosylphosphatidylinositol specific phospholipase D1	0.000193187	-1.06191	4.90478	-7.12342	2.14e-05	2.48613	5.05354	mrna
Frat2	frequently rearranged in advanced T cell lymphomas 2	0.0144571	-1.06268	1.7898	-3.47858	0.00530747	-2.50784	1.88239	mrna
Slc25a16	solute carrier family 25 (mitochondrial carrier, Graves disease autoantigen), member 16	4.61e-05	-1.06303	4.21302	-8.7568	3.13e-06	4.63983	4.29484	mrna
Mapk12	mitogen-activated protein kinase 12	0.000279921	-1.06307	3.50977	-6.73893	3.52e-05	2.18434	3.60787	mrna
Cox19	cytochrome c oxidase assembly protein 19	1.8e-05	-1.06331	3.20952	-10.0183	8.5e-07	6.16266	3.28441	mrna
Fabp4	fatty acid binding protein 4, adipocyte	0.00387273	-1.06367	6.97323	-4.44944	0.00102656	-1.71391	7.06129	mrna
Rp9	retinitis pigmentosa 9 (human)	0.000857616	-1.06623	3.77943	-5.68173	0.000152696	0.596077	3.8785	mrna
Gapdh	glyceraldehyde-3-phosphate dehydrogenase	0.000173726	-1.06728	9.40281	-7.2285	1.88e-05	2.54328	9.50858	mrna
Smco1	single-pass membrane protein with coiled-coil domains 1	0.00289273	-1.06767	2.13264	-4.67277	0.000715358	-0.66538	2.25942	mrna
Pafah2	platelet-activating factor acetylhydrolase 2	0.000422662	-1.06773	3.78903	-6.33035	6.1e-05	1.53018	3.93592	mrna
Lrrc61	leucine rich repeat containing 61	0.0056641	-1.06788	3.24146	-4.16036	0.00165478	-1.75281	3.33359	mrna
Adora3	adenosine A3 receptor	0.0234592	-1.06803	1.03718	-3.13804	0.00965167	-2.91414	1.12273	mrna
Irx5	Iroquois related homeobox 5 (Drosophila)	0.000332537	-1.06832	3.83704	-6.5769	4.37e-05	1.86031	4.02167	mrna
Rora	RAR-related orphan receptor alpha	0.00435607	-1.06877	7.52338	-4.35974	0.00118909	-1.87095	7.73945	mrna
Ttc39a	tetratricopeptide repeat domain 39A	0.00186689	-1.06893	2.60302	-5.01888	0.000414359	-0.176852	2.6862	mrna
Elovl1	elongation of very long chain fatty acids (FEN1/Elo2, SUR4/Elo3, yeast)-like 1	0.00048841	-1.07075	6.14726	-6.18847	7.42e-05	1.08792	6.22854	mrna
Fstl3	follistatin-like 3	0.00149289	-1.07095	3.31792	-5.20486	0.00031117	-0.0842629	3.44728	mrna
Gphn	gephyrin	1.88e-05	-1.07171	4.37027	-9.95833	9.01e-07	5.92148	4.48971	mrna
Slc25a10	solute carrier family 25 (mitochondrial carrier, dicarboxylate transporter), member 10	0.000109962	-1.07237	4.28406	-7.74483	9.96e-06	3.41048	4.36367	mrna
Uqcrfs1	ubiquinol-cytochrome c reductase, Rieske iron-sulfur polypeptide 1	2.23e-06	-1.07302	5.49232	-13.9377	3.06e-08	9.4098	5.57306	mrna
Ndufs1	NADH dehydrogenase (ubiquinone) Fe-S protein 1	1.88e-06	-1.07306	6.2372	-14.3497	2.27e-08	9.69082	6.3156	mrna
Pdss2	prenyl (solanesyl) diphosphate synthase, subunit 2	0.000430485	-1.07334	2.15515	-6.31351	6.24e-05	1.86483	2.26049	mrna
Cebpzos	CCAAT/enhancer binding protein (C/EBP), zeta, opposite strand	0.00111269	-1.07424	2.4554	-5.45976	0.000211835	0.548206	2.5486	mrna
Col20a1	collagen, type XX, alpha 1	0.00175896	-1.07426	2.55192	-5.07092	0.000382261	-0.188705	2.80522	mrna
Ndufb3	NADH dehydrogenase (ubiquinone) 1 beta subcomplex 3	5.44e-06	-1.07448	4.10175	-12.0886	1.31e-07	8.00391	4.18461	mrna
Ndufa9	NADH dehydrogenase (ubiquinone) 1 alpha subcomplex, 9	5.19e-06	-1.07622	5.24928	-12.1958	1.19e-07	7.9924	5.32646	mrna
Magix	MAGI family member, X-linked	0.010995	-1.07645	0.781104	-3.67817	0.00375414	-1.92824	0.843313	mrna
Cyp39a1	cytochrome P450, family 39, subfamily a, polypeptide 1	0.00162586	-1.07753	1.88333	-5.1357	0.000345942	0.131472	2.03179	mrna
Trpv3	transient receptor potential cation channel, subfamily V, member 3	0.00516343	-1.07814	2.52403	-4.2285	0.0014772	-1.54202	2.70056	mrna
Alox5	arachidonate 5-lipoxygenase	0.00462162	-1.07824	3.3993	-4.31496	0.00128014	-1.50493	3.48915	mrna
Npr3	natriuretic peptide receptor 3	0.0053784	-1.07842	2.87052	-4.19743	0.00155556	-1.64681	3.0031	mrna
Glyctk	glycerate kinase	0.0109638	-1.07844	1.07794	-3.68079	0.00373721	-2.01936	1.17395	mrna
Angptl6	angiopoietin-like 6	0.00638828	-1.07951	0.0474377	-4.07178	0.00191959	-1.19514	0.202255	mrna
Camkk1	calcium/calmodulin-dependent protein kinase kinase 1, alpha	9.69e-05	-1.07953	4.15602	-7.88945	8.39e-06	3.56303	4.34191	mrna
Schip1	schwannomin interacting protein 1	2.63e-05	-1.08003	3.85207	-9.49117	1.44e-06	5.53359	3.91583	mrna
Hdhd3	haloacid dehalogenase-like hydrolase domain containing 3	0.0211587	-1.08011	1.63318	-3.20949	0.00850838	-3.04763	1.78413	mrna
Ugp2	UDP-glucose pyrophosphorylase 2	0.00020307	-1.08078	7.0473	-7.07028	2.29e-05	2.30378	7.17152	mrna
Ptpru	protein tyrosine phosphatase, receptor type, U	0.000827604	-1.08167	2.65778	-5.71339	0.000145814	0.844559	2.79449	mrna
Crb3	crumbs family member 3	0.0025986	-1.0822	2.10429	-4.75424	0.000628119	-0.468039	2.18513	mrna
Cdr2	cerebellar degeneration-related 2	0.000727914	-1.08283	5.63329	-5.8249	0.000124086	0.568407	5.74128	mrna
Cyc1	cytochrome c-1	4.58e-05	-1.08374	4.81893	-8.76388	3.11e-06	4.57659	4.8974	mrna
Ndor1	NADPH dependent diflavin oxidoreductase 1	1.31e-05	-1.08443	5.22854	-10.4852	5.42e-07	6.37528	5.35489	mrna
Vamp1	vesicle-associated membrane protein 1	0.000707605	-1.08621	2.82255	-5.85024	0.000119649	1.09816	2.89514	mrna
Tnmd	tenomodulin	0.0407227	-1.08768	5.05025	-2.75614	0.0189879	-4.62918	5.37657	mrna
Hint3	histidine triad nucleotide binding protein 3	0.000928037	-1.08785	2.70527	-5.61551	0.00016824	0.718441	2.81216	mrna
Tle1	transducin-like enhancer of split 1	1.38e-05	-1.08836	4.86515	-10.3991	5.88e-07	6.32008	4.99257	mrna
Pcdh10	protocadherin 10	0.0427363	-1.08877	0.364947	-2.72143	0.0201934	-3.64945	0.782568	mrna
Cmtm8	CKLF-like MARVEL transmembrane domain containing 8	0.0196388	-1.0888	1.37043	-3.26295	0.00774389	-2.81479	1.48295	mrna
Acot6	acyl-CoA thioesterase 6	0.000596742	-1.08886	1.30412	-6.00835	9.55e-05	1.59893	1.42163	mrna
Ech1	enoyl coenzyme A hydratase 1, peroxisomal	2.52e-06	-1.09074	5.89049	-13.6394	3.82e-08	9.15184	5.98691	mrna
Acaa2	acetyl-Coenzyme A acyltransferase 2 (mitochondrial 3-oxoacyl-Coenzyme A thiolase)	0.000181722	-1.09091	5.61999	-7.18581	1.98e-05	2.52191	5.71858	mrna
Emid1	EMI domain containing 1	0.000262345	-1.09152	1.97423	-6.8022	3.24e-05	2.59675	2.06098	mrna
Ndufb2	NADH dehydrogenase (ubiquinone) 1 beta subcomplex, 2	6.85e-05	-1.09193	3.70326	-8.26553	5.42e-06	4.13613	3.7926	mrna
Idh3b	isocitrate dehydrogenase 3 (NAD+) beta	1.7e-05	-1.0925	5.60366	-10.0957	7.88e-07	5.95843	5.69854	mrna
Arrdc3	arrestin domain containing 3	0.000239925	-1.09335	6.83639	-6.88977	2.89e-05	2.06238	6.9221	mrna
Igsf9	immunoglobulin superfamily, member 9	0.00164519	-1.09336	3.03852	-5.12611	0.000351076	-0.204043	3.28776	mrna
Ccdc120	coiled-coil domain containing 120	0.00172562	-1.09385	3.81898	-5.08622	0.000373331	-0.371075	3.95093	mrna
Ndufb8	NADH dehydrogenase (ubiquinone) 1 beta subcomplex 8	1.25e-05	-1.09423	5.73602	-10.558	5.06e-07	6.42665	5.81248	mrna
Ipmk	inositol polyphosphate multikinase	2.3e-05	-1.09474	5.47452	-9.67979	1.19e-06	5.53852	5.54867	mrna
Cdh19	cadherin 19, type 2	0.00617226	-1.0952	1.73831	-4.09636	0.00184194	-1.65436	2.11192	mrna
Sqle	squalene epoxidase	0.00451676	-1.09713	5.81137	-4.3328	0.00124302	-1.85711	5.90576	mrna
Kcnc4	potassium voltage gated channel, Shaw-related subfamily, member 4	0.0796954	-1.09758	0.672361	-2.29174	0.0430793	-4.25958	0.815195	mrna
Cd36	CD36 antigen	0.000869193	-1.09825	7.41626	-5.67069	0.000155177	0.270601	7.54125	mrna
Lepr	leptin receptor	0.00538474	-1.0996	4.35352	-4.19637	0.00155832	-1.96621	4.53286	mrna
Plekhg6	pleckstrin homology domain containing, family G (with RhoGef domain) member 6	0.00405273	-1.09969	2.9978	-4.41454	0.00108683	-1.29878	3.11584	mrna
Gan	giant axonal neuropathy	0.000142531	-1.10119	4.941	-7.46187	1.4e-05	2.91485	5.18192	mrna
Kdm1b	lysine (K)-specific demethylase 1B	2.12e-06	-1.10197	5.26321	-14.0953	2.73e-08	9.537	5.38599	mrna
Acox1	acyl-Coenzyme A oxidase 1, palmitoyl	8.67e-06	-1.10237	6.34462	-11.172	2.88e-07	6.98987	6.44127	mrna
Dusp18	dual specificity phosphatase 18	5.96e-05	-1.10308	3.60556	-8.43812	4.46e-06	4.3473	3.71061	mrna
Tmc7	transmembrane channel-like gene family 7	0.00226298	-1.10349	2.10662	-4.86079	0.000530623	-0.276388	2.18145	mrna
Acadvl	acyl-Coenzyme A dehydrogenase, very long chain	1.67e-06	-1.10355	5.9752	-14.6317	1.86e-08	9.90955	6.07257	mrna
Atl2	atlastin GTPase 2	2.3e-05	-1.10415	5.11294	-9.67486	1.2e-06	5.55161	5.21615	mrna
Hephl1	hephaestin-like 1	0.000466399	-1.10422	4.21856	-6.23295	6.98e-05	1.32427	4.36485	mrna
Adamtsl3	ADAMTS-like 3	0.071423	-1.10513	2.43143	-2.36998	0.0375644	-4.71978	2.62856	mrna
Tmem254a	transmembrane protein 254a	0.0353166	-1.10616	0.841504	-2.85145	0.016034	-3.35673	0.938033	mrna
Deptor	DEP domain containing MTOR-interacting protein	0.000150389	-1.10636	5.55344	-7.39928	1.52e-05	2.79783	5.70726	mrna
Aamdc	adipogenesis associated Mth938 domain containing	0.000189487	-1.10781	2.43737	-7.14219	2.09e-05	2.93142	2.56434	mrna
Tmem238	transmembrane protein 238	0.000898248	-1.10783	1.97971	-5.64139	0.000161973	0.931141	2.0824	mrna
Fuz	fuzzy planar cell polarity protein	0.000396302	-1.1081	2.495	-6.39914	5.55e-05	1.92321	2.59204	mrna
Fcho1	FCH domain only 1	0.000466583	-1.10816	2.98347	-6.23192	6.99e-05	1.54679	3.12603	mrna
Ptpn3	protein tyrosine phosphatase, non-receptor type 3	3.95e-06	-1.10858	5.01125	-12.6397	8.31e-08	8.37243	5.17944	mrna
Klhl2	kelch-like 2, Mayven	4.44e-05	-1.10881	4.31737	-8.80223	2.98e-06	4.72101	4.39874	mrna
Klhl2	kelch-like 2, Mayven	4.44e-05	-1.10881	4.31737	-8.80223	2.98e-06	4.72101	4.39874	mrna
Atp9a	ATPase, class II, type 9A	0.000104892	-1.10959	6.01763	-7.79526	9.38e-06	3.28464	6.15533	mrna
Plek2	pleckstrin 2	0.00183767	-1.11018	3.51584	-5.0327	0.00040557	-0.388145	3.6362	mrna
Hoga1	4-hydroxy-2-oxoglutarate aldolase 1	0.00159784	-1.11047	0.971813	-5.15104	0.000337887	0.40014	1.06917	mrna
Pdhb	pyruvate dehydrogenase (lipoamide) beta	2.83e-06	-1.11085	5.15309	-13.3403	4.79e-08	8.95516	5.25549	mrna
Crispld2	cysteine-rich secretory protein LCCL domain containing 2	0.00171739	-1.11095	7.00692	-5.09011	0.000371097	-0.644315	7.09968	mrna
Mthfd1	methylenetetrahydrofolate dehydrogenase (NADP+ dependent), methenyltetrahydrofolate cyclohydrolase, formyltetrahydrofolate synthase	5.64e-06	-1.11113	4.39858	-12.0013	1.4e-07	7.89412	4.48903	mrna
Celf4	CUGBP, Elav-like family member 4	0.00521292	-1.11116	1.21077	-4.22117	0.00149531	-1.1679	1.33748	mrna
Fgfbp1	fibroblast growth factor binding protein 1	0.00233444	-1.11171	4.62646	-4.83626	0.000551559	-0.871705	4.71581	mrna
Pex19	peroxisomal biogenesis factor 19	9.04e-06	-1.11239	5.67688	-11.1094	3.05e-07	6.96223	5.77689	mrna
Thsd7a	thrombospondin, type I, domain containing 7A	4.72e-05	-1.1126	4.43646	-8.72641	3.24e-06	4.56743	4.539	mrna
Ptk6	PTK6 protein tyrosine kinase 6	0.00234191	-1.11371	3.27415	-4.83386	0.000553647	-0.628829	3.37003	mrna
Adamts20	a disintegrin-like and metallopeptidase (reprolysin type) with thrombospondin type 1 motif, 20	0.0023224	-1.11497	1.14735	-4.84049	0.000547886	-0.226421	1.45895	mrna
Cited2	Cbp/p300-interacting transactivator, with Glu/Asp-rich carboxy-terminal domain, 2	1.09e-05	-1.11501	4.84093	-10.7818	4.11e-07	6.72982	4.91313	mrna
Esrp1	epithelial splicing regulatory protein 1	0.00123161	-1.11587	6.04117	-5.36841	0.000242876	-0.179029	6.21972	mrna
Abhd14b	abhydrolase domain containing 14b	0.00013943	-1.11603	2.34138	-7.48664	1.36e-05	3.36412	2.54075	mrna
Emb	embigin	0.000369127	-1.11673	6.54983	-6.46613	5.07e-05	1.49095	6.68329	mrna
2310050C09Rik	RIKEN cDNA 2310050C09 gene	0.00950848	-1.11683	3.90217	-3.78255	0.00313717	-2.64624	4.17443	mrna
Aqp7	aquaporin 7	0.00504326	-1.11717	1.5188	-4.2453	0.00143656	-1.29228	1.80838	mrna
Gprin3	GPRIN family member 3	0.00131423	-1.1172	2.28596	-5.31361	0.000263789	0.324003	2.42756	mrna
Hebp2	heme binding protein 2	0.0036105	-1.11849	4.42003	-4.50295	0.000940874	-1.46287	4.63874	mrna
Ubxn2a	UBX domain protein 2A	1.9e-05	-1.11889	4.57011	-9.9355	9.22e-07	5.88391	4.67502	mrna
Hmgn5	high-mobility group nucleosome binding domain 5	0.00181559	-1.11904	0.587433	-5.04271	0.000399322	0.34576	0.622145	mrna
Slc43a1	solute carrier family 43, member 1	0.000125064	-1.11908	3.07241	-7.59864	1.19e-05	3.43131	3.15532	mrna
AA986860	expressed sequence AA986860	0.00317394	-1.12056	4.02533	-4.60282	0.000800447	-1.2074	4.17394	mrna
Me1	malic enzyme 1, NADP(+)-dependent, cytosolic	0.000738179	-1.12328	6.52171	-5.81154	0.000126497	0.498706	6.6478	mrna
Tgfbi	transforming growth factor, beta induced	0.00188312	-1.12365	8.71167	-5.01076	0.000419625	-0.765635	8.80662	mrna
Homer2	homer scaffolding protein 2	0.00267455	-1.12377	3.88636	-4.73254	0.000650203	-0.988769	4.08227	mrna
Fhl3	four and a half LIM domains 3	0.00149289	-1.12424	3.4636	-5.20507	0.000311072	-0.0357604	3.55114	mrna
AI429214	expressed sequence AI429214	0.00392677	-1.12597	2.01677	-4.43953	0.00104331	-1.00085	2.14345	mrna
Pcgf5	polycomb group ring finger 5	0.000704957	-1.12628	2.34913	-5.85399	0.000119007	1.21393	2.42051	mrna
Cirbp	cold inducible RNA binding protein	1.92e-05	-1.12871	4.45291	-9.91159	9.44e-07	5.8784	4.54617	mrna
Chchd3	coiled-coil-helix-coiled-coil-helix domain containing 3	1.67e-06	-1.12881	5.34389	-14.6651	1.81e-08	9.96586	5.44487	mrna
Fxyd2	FXYD domain-containing ion transport regulator 2	0.0247123	-1.12897	1.42015	-3.10237	0.0102796	-3.05935	1.52727	mrna
Mknk2	MAP kinase-interacting serine/threonine kinase 2	1.25e-05	-1.12916	6.85903	-10.5653	5.03e-07	6.38825	6.93584	mrna
Ptgs1	prostaglandin-endoperoxide synthase 1	0.000742401	-1.12979	5.56696	-5.80647	0.000127425	0.529713	5.7565	mrna
Nlrc5	NLR family, CARD domain containing 5	0.00477226	-1.13073	5.97564	-4.2885	0.00133734	-1.9552	6.09835	mrna
Cdkl2	cyclin-dependent kinase-like 2 (CDC2-related kinase)	0.00182723	-1.13082	2.56843	-5.03738	0.000402638	-0.230636	2.79621	mrna
Vamp5	vesicle-associated membrane protein 5	0.0809474	-1.13104	1.39206	-2.28106	0.04389	-4.52053	1.57032	mrna
Vamp5	vesicle-associated membrane protein 5	0.0809474	-1.13104	1.39206	-2.28106	0.04389	-4.52053	1.57032	mrna
Gid4	GID complex subunit 4, VID24 homolog	2.01e-05	-1.13113	5.28776	-9.85009	1e-06	5.71236	5.44307	mrna
Pcyt2	phosphate cytidylyltransferase 2, ethanolamine	1.86e-05	-1.13124	3.80297	-9.972	8.89e-07	6.02543	3.89628	mrna
Pex14	peroxisomal biogenesis factor 14	1.38e-05	-1.13171	4.27713	-10.3994	5.88e-07	6.39985	4.37161	mrna
Acvr2b	activin receptor IIB	0.000893603	-1.13213	1.0644	-5.64682	0.000160689	1.10884	1.20783	mrna
Itgb8	integrin beta 8	0.000461517	-1.13232	3.37049	-6.2429	6.88e-05	1.45838	3.57829	mrna
Pof1b	premature ovarian failure 1B	0.0168753	-1.13263	7.67253	-3.36964	0.00642084	-3.61484	7.83419	mrna
Cdh13	cadherin 13	0.00119098	-1.13462	5.52443	-5.40179	0.000231007	-0.0888773	5.6807	mrna
Lysmd1	LysM, putative peptidoglycan-binding, domain containing 1	4.35e-05	-1.13467	3.70122	-8.82878	2.9e-06	4.78704	3.81552	mrna
Ankrd6	ankyrin repeat domain 6	0.00198926	-1.13729	2.58403	-4.9657	0.00045013	-0.30313	2.73216	mrna
Syt7	synaptotagmin VII	0.00164595	-1.13863	0.938394	-5.12546	0.00035143	0.403886	0.989414	mrna
Flnc	filamin C, gamma	0.00442602	-1.13884	7.93095	-4.34802	0.00121225	-1.88745	8.10721	mrna
Sp6	trans-acting transcription factor 6	0.00641805	-1.13908	3.43652	-4.06778	0.00193254	-2.05082	3.67012	mrna
Esrp2	epithelial splicing regulatory protein 2	0.000386524	-1.13971	4.56615	-6.42259	5.38e-05	1.56207	4.69305	mrna
Elovl5	ELOVL family member 5, elongation of long chain fatty acids (yeast)	3.66e-06	-1.14083	6.61341	-12.7974	7.32e-08	8.43812	6.73012	mrna
Zfp775	zinc finger protein 775	0.00276341	-1.14135	1.49157	-4.70678	0.000677477	-0.396023	1.57303	mrna
Pfn2	profilin 2	4.39e-05	-1.14168	3.83677	-8.81331	2.95e-06	4.71452	4.04116	mrna
Ephb6	Eph receptor B6	0.00067284	-1.14188	5.9495	-5.89862	0.000111638	0.643009	6.18765	mrna
Sema3b	sema domain, immunoglobulin domain (Ig), short basic domain, secreted, (semaphorin) 3B	1.89e-05	-1.14266	6.29021	-9.94753	9.11e-07	5.75321	6.61266	mrna
Cpxm2	carboxypeptidase X 2 (M14 family)	0.0237066	-1.14274	5.03359	-3.13087	0.00977469	-3.96526	5.38295	mrna
Nhej1	nonhomologous end-joining factor 1	0.00344303	-1.1444	0.599773	-4.53876	0.000887744	-0.457941	0.651819	mrna
Zfp536	zinc finger protein 536	0.00221721	-1.14566	1.14982	-4.87751	0.000516835	-0.275456	1.77097	mrna
P3h2	prolyl 3-hydroxylase 2	9.84e-05	-1.14703	3.45774	-7.86672	8.62e-06	3.67415	3.57945	mrna
Scrn3	secernin 3	0.000452045	-1.14718	2.78712	-6.26228	6.7e-05	1.63814	2.93399	mrna
Ripply3	ripply transcriptional repressor 3	0.000565004	-1.14723	1.26214	-6.05786	8.91e-05	1.6835	1.37927	mrna
Hdac11	histone deacetylase 11	0.000245799	-1.1474	2.6264	-6.86459	2.99e-05	2.47007	2.87647	mrna
Tyrp1	tyrosinase-related protein 1	0.066742	-1.14742	0.971806	-2.41554	0.0346748	-4.32788	1.3874	mrna
Mmd	monocyte to macrophage differentiation-associated	0.000183568	-1.14829	4.71698	-7.17403	2.01e-05	2.59855	4.82009	mrna
Chd1l	chromodomain helicase DNA binding protein 1-like	0.000597374	-1.14883	3.40198	-6.0073	9.57e-05	1.14751	3.52658	mrna
Ndufb10	NADH dehydrogenase (ubiquinone) 1 beta subcomplex, 10	3.94e-05	-1.14893	4.43218	-8.94882	2.54e-06	4.83362	4.52488	mrna
Fzd10	frizzled class receptor 10	0.00278632	-1.14914	3.17091	-4.70003	0.000684821	-0.94462	3.48108	mrna
Elmo3	engulfment and cell motility 3	1.08e-05	-1.14965	3.34718	-10.8025	4.03e-07	6.89109	3.5086	mrna
Asb13	ankyrin repeat and SOCS box-containing 13	0.000632996	-1.15189	2.68974	-5.95559	0.000102933	1.18877	2.87664	mrna
Cs	citrate synthase	6.07e-07	-1.15196	7.10543	-17.3434	3.18e-09	11.7387	7.20115	mrna
Fhdc1	FH2 domain containing 1	0.000221368	-1.1521	4.86732	-6.97904	2.58e-05	2.28977	5.05116	mrna
Ripk4	receptor-interacting serine-threonine kinase 4	0.00268327	-1.15214	4.93026	-4.72964	0.000653207	-1.1145	5.06589	mrna
Penk	preproenkephalin	0.00675846	-1.15229	2.00429	-4.03115	0.00205552	-1.88594	2.53211	mrna
Fbxo44	F-box protein 44	0.08665	-1.15244	0.190177	-2.23383	0.0476566	-4.29788	0.432506	mrna
Gpr146	G protein-coupled receptor 146	0.000812252	-1.153	5.13609	-5.73086	0.000142157	0.495134	5.2272	mrna
Ecsit	ECSIT signalling integrator	2.49e-05	-1.15319	3.58004	-9.5617	1.34e-06	5.62034	3.69017	mrna
Tmub1	transmembrane and ubiquitin-like domain containing 1	0.00234549	-1.15527	1.77578	-4.83271	0.000554656	-0.228179	1.86084	mrna
Pgrmc2	progesterone receptor membrane component 2	9.11e-06	-1.15543	5.60296	-11.0915	3.1e-07	6.94029	5.76123	mrna
Zfp711	zinc finger protein 711	0.000893603	-1.15586	2.7852	-5.64669	0.00016072	0.752417	2.89605	mrna
Mef2c	myocyte enhancer factor 2C	0.000358928	-1.15591	6.32594	-6.49577	4.87e-05	1.5186	6.4596	mrna
Nrip3	nuclear receptor interacting protein 3	0.00134778	-1.15719	2.08792	-5.29085	0.00027303	0.28162	2.34619	mrna
Rgs7bp	regulator of G-protein signalling 7 binding protein	0.0001911	-1.15745	2.66349	-7.13403	2.11e-05	2.92982	2.74019	mrna
Fam161b	family with sequence similarity 161, member B	0.00046915	-1.15832	1.73277	-6.22629	7.04e-05	1.8144	1.88918	mrna
Sytl1	synaptotagmin-like 1	0.000777479	-1.15838	4.83712	-5.76897	0.000134517	0.537805	5.03894	mrna
Lamb3	laminin, beta 3	0.00320096	-1.15874	6.47695	-4.59571	0.000809669	-1.43002	6.63633	mrna
Reln	reelin	0.0017843	-1.16138	3.96004	-5.05718	0.000390472	-0.515187	4.34625	mrna
Clic3	chloride intracellular channel 3	0.00723346	-1.16143	4.25833	-3.98228	0.00223239	-2.30993	4.42284	mrna
Ankrd35	ankyrin repeat domain 35	0.00272275	-1.16149	4.97102	-4.71783	0.000665632	-1.16692	5.20276	mrna
Tmem97	transmembrane protein 97	0.000202672	-1.16205	4.58905	-7.07325	2.28e-05	2.51334	4.67376	mrna
Hint2	histidine triad nucleotide binding protein 2	0.000397198	-1.16261	1.91581	-6.39551	5.58e-05	2.0171	2.07008	mrna
Ak1	adenylate kinase 1	0.00270423	-1.16295	6.42506	-4.72335	0.0006598	-1.23812	6.54553	mrna
Krt5	keratin 5	0.000193742	-1.16526	9.07046	-7.12028	2.15e-05	2.40152	9.18452	mrna
Syp	synaptophysin	0.00236893	-1.16545	0.730121	-4.82531	0.000561177	-0.034805	0.793861	mrna
Sphk1	sphingosine kinase 1	0.000168928	-1.16625	4.20687	-7.26295	1.8e-05	2.80565	4.29247	mrna
Rnf146	ring finger protein 146	2.52e-06	-1.16653	5.59564	-13.6276	3.85e-08	9.15397	5.72537	mrna
Cx3cl1	chemokine (C-X3-C motif) ligand 1	0.00585132	-1.1669	1.97609	-4.13627	0.00172278	-1.4862	2.08875	mrna
Hoxb6	homeobox B6	0.009229	-1.16823	1.36103	-3.80416	0.00302313	-1.91358	1.50633	mrna
Oxld1	oxidoreductase like domain containing 1	0.000169632	-1.1699	1.27182	-7.25671	1.81e-05	3.31047	1.34642	mrna
C1ql3	C1q-like 3	0.00203132	-1.17017	0.33785	-4.94924	0.000461852	0.191365	0.433679	mrna
Id2	inhibitor of DNA binding 2	3.26e-05	-1.17125	4.37033	-9.20444	1.94e-06	5.16372	4.45502	mrna
Gyg	glycogenin	0.0014078	-1.17126	4.24781	-5.25478	0.000288389	-0.149186	4.3614	mrna
Fam126b	family with sequence similarity 126, member B	6.12e-06	-1.17142	5.3048	-11.8302	1.62e-07	7.65665	5.41706	mrna
Fem1a	feminization 1 homolog a (C. elegans)	5.43e-06	-1.17193	6.12951	-12.1122	1.28e-07	7.86123	6.24234	mrna
Marveld1	MARVEL (membrane-associating) domain containing 1	9.45e-05	-1.17409	6.42007	-7.91631	8.13e-06	3.4229	6.5636	mrna
Pdha1	pyruvate dehydrogenase E1 alpha 1	2.3e-05	-1.17462	7.01975	-9.6743	1.2e-06	5.45866	7.12537	mrna
Fh1	fumarate hydratase 1	7.42e-06	-1.17547	5.30065	-11.458	2.24e-07	7.32596	5.38832	mrna
Ndufa5	NADH dehydrogenase (ubiquinone) 1 alpha subcomplex, 5	1.17e-05	-1.17589	3.97824	-10.6572	4.61e-07	6.70226	4.06704	mrna
Abcd3	ATP-binding cassette, sub-family D (ALD), member 3	8.36e-06	-1.17632	6.01017	-11.2545	2.68e-07	7.07524	6.17126	mrna
Ngfr	nerve growth factor receptor (TNFR superfamily, member 16)	0.00176668	-1.17659	1.63478	-5.06606	0.000385142	0.142185	1.72584	mrna
Optn	optineurin	0.000681306	-1.17698	3.80386	-5.88632	0.000113619	0.958659	3.9005	mrna
Abcb1b	ATP-binding cassette, sub-family B (MDR/TAP), member 1B	0.000219848	-1.17716	3.49705	-6.98762	2.55e-05	2.57797	3.58225	mrna
Fst	follistatin	3.13e-05	-1.17736	5.18751	-9.26132	1.83e-06	5.1041	5.28043	mrna
4930486L24Rik	RIKEN cDNA 4930486L24 gene	0.00473634	-1.1786	0.396221	-4.2956	0.00132172	-0.869394	0.528341	mrna
Fndc9	fibronectin type III domain containing 9	0.0128648	-1.17986	4.05991	-3.56797	0.00454295	-3.04878	4.34475	mrna
S100a14	S100 calcium binding protein A14	0.00435475	-1.18042	6.51589	-4.36044	0.00118772	-1.85659	6.6464	mrna
Gata6	GATA binding protein 6	0.00082932	-1.18084	2.43396	-5.71143	0.00014623	0.864177	2.67138	mrna
Nexn	nexilin	0.000819936	-1.18101	3.06441	-5.72226	0.000143944	0.762677	3.24295	mrna
Sptssa	serine palmitoyltransferase, small subunit A	6.31e-05	-1.18155	5.5058	-8.36655	4.83e-06	4.02937	5.63404	mrna
Spink5	serine peptidase inhibitor, Kazal type 5	0.0245927	-1.18157	8.91428	-3.10577	0.010218	-4.06407	9.06483	mrna
Trpc3	transient receptor potential cation channel, subfamily C, member 3	0.0282553	-1.18267	0.527077	-3.00774	0.0121535	-3.00652	0.630509	mrna
Plxnb1	plexin B1	9.75e-05	-1.18279	5.38718	-7.88123	8.47e-06	3.4304	5.56093	mrna
Slc25a12	solute carrier family 25 (mitochondrial carrier, Aralar), member 12	0.00014093	-1.18301	5.12326	-7.47448	1.38e-05	2.95387	5.22488	mrna
Fam83f	family with sequence similarity 83, member F	0.000897733	-1.18301	3.92656	-5.6423	0.000161756	0.478484	4.10473	mrna
Tmprss11f	transmembrane protease, serine 11f	0.0114998	-1.18391	3.99926	-3.64524	0.00397378	-2.88966	4.24366	mrna
Sel1l3	sel-1 suppressor of lin-12-like 3 (C. elegans)	0.00769306	-1.18494	3.39329	-3.93758	0.00240806	-2.17507	3.52208	mrna
Cdc25b	cell division cycle 25B	9.9e-06	-1.1857	4.25048	-10.9451	3.54e-07	6.95812	4.33048	mrna
Rdm1	RAD52 motif 1	0.00287942	-1.18574	1.94753	-4.67617	0.000711472	-0.662731	2.19025	mrna
Svip	small VCP/p97-interacting protein	0.00475186	-1.18611	1.80684	-4.29243	0.00132867	-1.21376	1.97346	mrna
Atp6v1c2	ATPase, H+ transporting, lysosomal V1 subunit C2	0.00753895	-1.18626	4.14977	-3.95259	0.00234751	-2.38724	4.44214	mrna
Reep1	receptor accessory protein 1	0.000953844	-1.1884	2.5528	-5.59349	0.000173773	0.71892	2.67429	mrna
Krt80	keratin 80	0.000442054	-1.18849	6.73991	-6.28304	6.51e-05	1.1992	6.87337	mrna
Agpat2	1-acylglycerol-3-phosphate O-acyltransferase 2 (lysophosphatidic acid acyltransferase, beta)	0.00124368	-1.18865	4.22881	-5.36007	0.000245943	0.04199	4.33189	mrna
Slc27a4	solute carrier family 27 (fatty acid transporter), member 4	0.000239466	-1.18975	6.86616	-6.89345	2.88e-05	2.06956	6.95765	mrna
Lipg	lipase, endothelial	0.0305133	-1.19097	1.95406	-2.9533	0.0133844	-3.43113	2.10526	mrna
Hoxd9	homeobox D9	0.00351271	-1.19109	1.39325	-4.52361	0.000909824	-0.679166	1.49839	mrna
Hopx	HOP homeobox	0.00395173	-1.19127	4.83782	-4.43509	0.00105092	-1.58346	4.95668	mrna
Il22ra1	interleukin 22 receptor, alpha 1	0.0110103	-1.1948	4.74079	-3.67693	0.00376214	-2.92426	4.94155	mrna
Gjb3	gap junction protein, beta 3	0.0142666	-1.19722	4.4695	-3.48889	0.00521295	-3.25549	4.78703	mrna
Trabd2b	TraB domain containing 2B	0.00060875	-1.19777	2.73742	-5.99002	9.8e-05	1.24323	2.90107	mrna
Mcee	methylmalonyl CoA epimerase	3.41e-05	-1.19954	2.49928	-9.14878	2.06e-06	5.32861	2.64934	mrna
Tmem30b	transmembrane protein 30B	9.06e-05	-1.19972	3.34945	-7.96484	7.68e-06	3.78675	3.5435	mrna
Dkkl1	dickkopf-like 1	0.0129237	-1.19993	3.37651	-3.56467	0.0045691	-2.92864	3.66282	mrna
Atp5g1	ATP synthase, H+ transporting, mitochondrial F0 complex, subunit C1 (subunit 9)	1.81e-06	-1.20012	5.49922	-14.4788	2.07e-08	9.82466	5.59004	mrna
Grik3	glutamate receptor, ionotropic, kainate 3	0.0137435	-1.20051	0.857461	-3.51884	0.00494796	-2.36388	1.16438	mrna
Klhl8	kelch-like 8	9.64e-06	-1.2008	3.63837	-10.9845	3.41e-07	7.03668	3.78323	mrna
Nampt	nicotinamide phosphoribosyltransferase	0.00755874	-1.20145	6.37214	-3.95041	0.00235621	-2.55434	6.49685	mrna
Tgfb2	transforming growth factor, beta 2	0.000114446	-1.20155	4.87738	-7.69808	1.05e-05	3.24879	5.03804	mrna
Acly	ATP citrate lyase	1.67e-06	-1.20213	7.65018	-14.6592	1.82e-08	9.90594	7.75927	mrna
Znrd1as	zinc ribbon domain containing 1, antisense	0.00691059	-1.20296	0.523017	-4.01621	0.00210798	-1.34698	0.661747	mrna
Pick1	protein interacting with C kinase 1	9.56e-06	-1.20457	3.3271	-10.9997	3.37e-07	7.0815	3.49962	mrna
Cpne5	copine V	0.00658182	-1.20494	1.01517	-4.05023	0.00199046	-1.31629	1.09663	mrna
Sar1b	secretion associated Ras related GTPase 1B	9.92e-06	-1.20595	5.20743	-10.9404	3.55e-07	6.83934	5.3099	mrna
Cyp2j6	cytochrome P450, family 2, subfamily j, polypeptide 6	5.44e-05	-1.20638	4.5421	-8.55159	3.93e-06	4.33067	4.72009	mrna
Hoxa6	homeobox A6	0.014539	-1.20673	0.203885	-3.47405	0.00534955	-2.19185	0.33089	mrna
Trim2	tripartite motif-containing 2	3.57e-05	-1.20763	6.17429	-9.07535	2.22e-06	4.8101	6.3815	mrna
Cycs	cytochrome c, somatic	6.09e-06	-1.20781	6.16786	-11.8467	1.6e-07	7.63041	6.25343	mrna
H2-Ke6	H2-K region expressed gene 6	7.85e-06	-1.20884	3.10685	-11.3573	2.45e-07	7.45286	3.24936	mrna
Ndufs7	NADH dehydrogenase (ubiquinone) Fe-S protein 7	1.04e-05	-1.20972	4.25987	-10.8478	3.87e-07	6.84902	4.3572	mrna
Foxred2	FAD-dependent oxidoreductase domain containing 2	0.000119907	-1.21012	3.20293	-7.64426	1.12e-05	3.4365	3.34372	mrna
Zfp2	zinc finger protein 2	0.000333394	-1.21123	1.4911	-6.57459	4.38e-05	2.33144	1.70298	mrna
Asrgl1	asparaginase like 1	4.66e-05	-1.21318	2.57607	-8.74515	3.17e-06	4.8751	2.70693	mrna
Ptges3l	prostaglandin E synthase 3 (cytosolic)-like	0.00413639	-1.21402	1.26722	-4.40035	0.0011124	-0.842654	1.369	mrna
Pnpla2	patatin-like phospholipase domain containing 2	0.00206342	-1.21533	3.65597	-4.93689	0.000470864	-0.539116	3.76928	mrna
Dnajc27	DnaJ heat shock protein family (Hsp40) member C27	0.00031105	-1.21664	3.35056	-6.63766	4.03e-05	2.06739	3.49139	mrna
L2hgdh	L-2-hydroxyglutarate dehydrogenase	2.3e-05	-1.21796	3.45681	-9.67962	1.19e-06	5.76789	3.57245	mrna
Syne2	spectrin repeat containing, nuclear envelope 2	1.48e-05	-1.21862	8.37756	-10.3021	6.45e-07	6.13008	8.5512	mrna
Tanc1	tetratricopeptide repeat, ankyrin repeat and coiled-coil containing 1	2.35e-05	-1.21911	6.68781	-9.644	1.23e-06	5.429	6.84957	mrna
C2cd2	C2 calcium-dependent domain containing 2	0.000100596	-1.22042	6.18968	-7.84482	8.84e-06	3.33883	6.36528	mrna
Bspry	B-box and SPRY domain containing	0.00173643	-1.22193	2.36104	-5.0807	0.000376527	-0.0372496	2.49746	mrna
Gm14137	predicted gene 14137	0.00066423	-1.22277	2.66638	-5.90997	0.000109843	1.16402	2.81112	mrna
Slc2a5	solute carrier family 2 (facilitated glucose transporter), member 5	0.00206343	-1.22284	0.98238	-4.93665	0.000471036	0.0590491	1.10338	mrna
Loxl4	lysyl oxidase-like 4	0.00015555	-1.22319	5.04392	-7.35676	1.6e-05	2.7825	5.22927	mrna
Cnr1	cannabinoid receptor 1 (brain)	0.0101772	-1.22506	1.00853	-3.73312	0.00341507	-1.97482	1.21193	mrna
Ppp2r3a	protein phosphatase 2, regulatory subunit B'', alpha	4.5e-05	-1.2252	6.63852	-8.78864	3.03e-06	4.47289	6.78226	mrna
Grb7	growth factor receptor bound protein 7	0.00546066	-1.22562	2.38059	-4.18625	0.00158481	-1.57382	2.60944	mrna
Sucla2	succinate-Coenzyme A ligase, ADP-forming, beta subunit	1.28e-06	-1.22562	5.8078	-15.1926	1.26e-08	10.3259	5.92218	mrna
Dach1	dachshund 1 (Drosophila)	0.00176692	-1.22588	2.48236	-5.06569	0.000385364	-0.0506245	2.58571	mrna
Oxct1	3-oxoacid CoA transferase 1	3.59e-06	-1.22754	7.42899	-12.8416	7.07e-08	8.47027	7.62181	mrna
Axin2	axin 2	9.72e-06	-1.22766	4.48224	-10.9696	3.46e-07	6.88599	4.81505	mrna
Mblac2	metallo-beta-lactamase domain containing 2	3.42e-05	-1.2278	2.6325	-9.14114	2.07e-06	5.3017	2.78491	mrna
Nme3	NME/NM23 nucleoside diphosphate kinase 3	0.000415036	-1.22804	2.42107	-6.35031	5.94e-05	1.85684	2.57101	mrna
Ndufb9	NADH dehydrogenase (ubiquinone) 1 beta subcomplex, 9	7.09e-06	-1.22875	5.48408	-11.5283	2.11e-07	7.37284	5.59241	mrna
Tcaim	T cell activation inhibitor, mitochondrial	8.66e-06	-1.22888	2.72221	-11.1775	2.87e-07	7.34466	2.83265	mrna
Epm2a	epilepsy, progressive myoclonic epilepsy, type 2 gene alpha	0.000155004	-1.23046	1.67153	-7.36271	1.59e-05	3.36118	1.83184	mrna
Lgals4	lectin, galactose binding, soluble 4	0.000124299	-1.23224	1.65586	-7.60489	1.18e-05	3.68791	1.77001	mrna
Ppm1l	protein phosphatase 1 (formerly 2C)-like	0.000228213	-1.23302	2.92906	-6.94273	2.7e-05	2.56729	3.08109	mrna
Por	P450 (cytochrome) oxidoreductase	0.000163296	-1.23313	6.36441	-7.30193	1.71e-05	2.64889	6.46756	mrna
Erbb2	erb-b2 receptor tyrosine kinase 2	0.000852676	-1.23338	5.75452	-5.68702	0.000151523	0.338161	5.94784	mrna
Snrpn	small nuclear ribonucleoprotein N	0.0080105	-1.23464	1.04841	-3.90566	0.0025423	-1.60419	1.1606	mrna
Ephx4	epoxide hydrolase 4	0.0222902	-1.23517	0.5717	-3.17367	0.00906321	-2.8477	0.826806	mrna
1700020L24Rik	RIKEN cDNA 1700020L24 gene	0.0208086	-1.23519	-0.0976979	-3.2211	0.00833606	-2.63008	0.195321	mrna
Rasgrf2	RAS protein-specific guanine nucleotide-releasing factor 2	0.000567413	-1.23818	2.3415	-6.0536	8.96e-05	1.44264	2.4927	mrna
Rasgrf2	RAS protein-specific guanine nucleotide-releasing factor 2	0.000567413	-1.23818	2.3415	-6.0536	8.96e-05	1.44264	2.4927	mrna
Amot	angiomotin	0.000114168	-1.23835	4.74841	-7.70096	1.05e-05	3.25925	4.94651	mrna
Nqo1	NAD(P)H dehydrogenase, quinone 1	0.000746674	-1.24018	2.38934	-5.80138	0.000128364	1.12057	2.47963	mrna
Acbd4	acyl-Coenzyme A binding domain containing 4	2.09e-05	-1.24083	4.01789	-9.79657	1.06e-06	5.78632	4.19785	mrna
Idh3a	isocitrate dehydrogenase 3 (NAD+) alpha	6.23e-06	-1.24138	4.80336	-11.7745	1.7e-07	7.65943	4.89979	mrna
Trim29	tripartite motif-containing 29	0.00286627	-1.24213	8.01314	-4.67937	0.000707828	-1.31964	8.22752	mrna
Tmem47	transmembrane protein 47	0.000161058	-1.24223	4.91876	-7.32073	1.67e-05	2.78791	5.0163	mrna
Tubb4b	tubulin, beta 4B class IVB	1.42e-05	-1.24437	7.53934	-10.3541	6.14e-07	6.16914	7.6338	mrna
1700029J07Rik	RIKEN cDNA 1700029J07 gene	0.000617718	-1.24543	0.985748	-5.97609	0.0001	1.5983	1.16201	mrna
Bcl2	B cell leukemia/lymphoma 2	3.59e-05	-1.24587	4.00218	-9.06919	2.24e-06	5.00262	4.1651	mrna
Prune2	prune homolog 2 (Drosophila)	0.000154761	-1.24593	4.6123	-7.36464	1.58e-05	2.88859	4.7091	mrna
Bcl7a	B cell CLL/lymphoma 7A	6.5e-05	-1.24649	2.95846	-8.33648	5e-06	4.31538	3.13937	mrna
Tfap4	transcription factor AP4	5.89e-05	-1.24653	1.85804	-8.45293	4.39e-06	4.65794	1.98806	mrna
Cracr2b	calcium release activated channel regulator 2B	1.93e-05	-1.24689	3.02985	-9.90469	9.5e-07	6.06903	3.14703	mrna
Nyap1	neuronal tyrosine-phosphorylated phosphoinositide 3-kinase adaptor 1	0.00118589	-1.24751	0.958921	-5.40489	0.000229938	0.746287	1.18088	mrna
Lsamp	limbic system-associated membrane protein	0.0320737	-1.24856	-0.191349	-2.91873	0.0142305	-3.20366	0.35914	mrna
Dsc3	desmocollin 3	0.000524658	-1.24862	8.83597	-6.12581	8.1e-05	0.987107	8.98587	mrna
Osbpl3	oxysterol binding protein-like 3	2.45e-05	-1.24912	4.77999	-9.58419	1.31e-06	5.49184	4.89761	mrna
Tacr1	tachykinin receptor 1	0.00203132	-1.24986	2.11919	-4.94967	0.000461541	-0.143732	2.22444	mrna
Map9	microtubule-associated protein 9	0.000453281	-1.25069	2.31567	-6.25862	6.73e-05	1.74109	2.4744	mrna
Sdk2	sidekick cell adhesion molecule 2	0.000638553	-1.2511	2.14012	-5.94766	0.000104101	1.28771	2.37754	mrna
Ldlr	low density lipoprotein receptor	0.000296098	-1.2513	5.75515	-6.68365	3.79e-05	1.84581	5.85766	mrna
Sod2	superoxide dismutase 2, mitochondrial	0.000586169	-1.25133	6.34096	-6.02559	9.32e-05	0.853076	6.47294	mrna
Zfp106	zinc finger protein 106	1.62e-05	-1.25245	8.28497	-10.1663	7.35e-07	5.98465	8.39248	mrna
Snta1	syntrophin, acidic 1	0.000432573	-1.25246	4.11037	-6.30791	6.29e-05	1.46445	4.26168	mrna
Tmem139	transmembrane protein 139	0.000554186	-1.25421	0.742521	-6.07598	8.68e-05	1.7633	0.968398	mrna
Stim1	stromal interaction molecule 1	1.36e-05	-1.25436	6.01406	-10.4288	5.72e-07	6.26677	6.20488	mrna
Ptpn4	protein tyrosine phosphatase, non-receptor type 4	2.54e-06	-1.25535	4.53815	-13.5802	3.99e-08	9.18984	4.6871	mrna
Dlat	dihydrolipoamide S-acetyltransferase (E2 component of pyruvate dehydrogenase complex)	4.05e-07	-1.25609	5.39843	-18.5861	1.54e-09	12.5296	5.50834	mrna
Fxyd1	FXYD domain-containing ion transport regulator 1	0.000397753	-1.25643	3.86011	-6.39357	5.6e-05	1.59775	4.08013	mrna
Frmd7	FERM domain containing 7	0.0145159	-1.25645	0.761651	-3.4755	0.00533607	-2.30912	0.907366	mrna
Tnfrsf4	tumor necrosis factor receptor superfamily, member 4	0.00615949	-1.2569	0.783927	-4.09801	0.00183686	-1.22216	0.88144	mrna
Ptpn13	protein tyrosine phosphatase, non-receptor type 13	6.94e-06	-1.25706	6.77772	-11.5777	2.02e-07	7.35766	6.96863	mrna
Slc27a3	solute carrier family 27 (fatty acid transporter), member 3	2.91e-05	-1.25837	4.09419	-9.35646	1.66e-06	5.31382	4.24534	mrna
Gna14	guanine nucleotide binding protein, alpha 14	0.000520914	-1.2584	1.96112	-6.13277	8.02e-05	1.54865	2.34336	mrna
Shmt1	serine hydroxymethyltransferase 1 (soluble)	2.58e-05	-1.25971	2.7937	-9.51675	1.4e-06	5.67799	2.95874	mrna
Arl4a	ADP-ribosylation factor-like 4A	0.00010157	-1.25984	5.06382	-7.83078	8.99e-06	3.38614	5.30055	mrna
Osgepl1	O-sialoglycoprotein endopeptidase-like 1	0.000215322	-1.26019	2.60059	-7.01032	2.48e-05	2.75339	2.72107	mrna
Gstk1	glutathione S-transferase kappa 1	7.46e-05	-1.26034	2.09073	-8.17614	6.01e-06	4.29135	2.24647	mrna
Galnt18	UDP-N-acetyl-alpha-D-galactosamine:polypeptide N-acetylgalactosaminyltransferase 18	9.26e-06	-1.26208	3.34359	-11.0619	3.18e-07	7.14582	3.50658	mrna
Srebf1	sterol regulatory element binding transcription factor 1	1.09e-05	-1.26259	6.14508	-10.7918	4.07e-07	6.62826	6.28947	mrna
Flt3l	FMS-like tyrosine kinase 3 ligand	0.00279073	-1.26332	1.81449	-4.69854	0.000686453	-0.533834	1.98046	mrna
Unc13d	unc-13 homolog D (C. elegans)	0.00639413	-1.26393	3.24875	-4.07109	0.00192181	-1.90265	3.3789	mrna
Gm6034	predicted gene 6034	0.0550073	-1.26458	0.500494	-2.54932	0.0273881	-3.89452	0.819667	mrna
Rps6ka6	ribosomal protein S6 kinase polypeptide 6	0.00985299	-1.26534	3.96259	-3.7564	0.00328116	-2.70935	4.30888	mrna
Hspa4l	heat shock protein 4 like	5.72e-05	-1.26663	4.9685	-8.48914	4.21e-06	4.23829	5.07718	mrna
Proca1	protein interacting with cyclin A1	0.00691467	-1.26676	0.543499	-4.01572	0.00210971	-1.34812	0.68356	mrna
Rassf10	Ras association (RalGDS/AF-6) domain family (N-terminal) member 10	0.00431826	-1.26711	2.5355	-4.36714	0.0011747	-1.34292	2.85014	mrna
Mdh1	malate dehydrogenase 1, NAD (soluble)	1.33e-06	-1.26772	6.29406	-15.0933	1.35e-08	10.2373	6.41679	mrna
Rapgefl1	Rap guanine nucleotide exchange factor (GEF)-like 1	0.000722793	-1.26822	5.34273	-5.83066	0.000123064	0.574702	5.63251	mrna
Dbt	dihydrolipoamide branched chain transacylase E2	1.48e-05	-1.26888	3.61699	-10.2982	6.48e-07	6.36907	3.76999	mrna
Spry1	sprouty homolog 1 (Drosophila)	0.000238085	-1.26922	3.79172	-6.89997	2.86e-05	2.3388	3.96205	mrna
Gjb5	gap junction protein, beta 5	0.00117338	-1.27043	3.65307	-5.41292	0.000227189	0.160042	3.87344	mrna
Rab11fip1	RAB11 family interacting protein 1 (class I)	0.000340816	-1.2742	6.09771	-6.54883	4.54e-05	1.6436	6.25736	mrna
Slc26a10	solute carrier family 26, member 10	0.00848997	-1.27502	0.207156	-3.86443	0.00272723	-1.55281	0.384577	mrna
Ttc7	tetratricopeptide repeat domain 7	5.72e-06	-1.2756	5.79058	-11.9681	1.44e-07	7.75728	5.89186	mrna
Col23a1	collagen, type XXIII, alpha 1	0.00328532	-1.27603	4.07821	-4.57539	0.000836666	-1.20893	4.20931	mrna
Cited4	Cbp/p300-interacting transactivator, with Glu/Asp-rich carboxy-terminal domain, 4	0.000633529	-1.27744	2.81647	-5.9544	0.000103107	1.23727	2.92516	mrna
Ppa1	pyrophosphatase (inorganic) 1	5.1e-05	-1.27869	5.32434	-8.63453	3.58e-06	4.37368	5.43977	mrna
Itgb4	integrin beta 4	5.72e-05	-1.2789	6.34721	-8.48886	4.21e-06	4.13728	6.44828	mrna
Tead4	TEA domain family member 4	5.47e-05	-1.28032	2.61067	-8.54544	3.96e-06	4.66762	2.71221	mrna
Necab3	N-terminal EF-hand calcium binding protein 3	0.0231303	-1.28042	-0.0695504	-3.14806	0.00948228	-2.8273	0.448026	mrna
Ptp4a3	protein tyrosine phosphatase 4a3	8.48e-05	-1.28092	4.19179	-8.03698	7.06e-06	3.79186	4.30248	mrna
Pim3	proviral integration site 3	2.52e-06	-1.28191	4.84499	-13.6194	3.88e-08	9.21157	4.94673	mrna
Sh3rf2	SH3 domain containing ring finger 2	0.00138743	-1.28341	4.29974	-5.26748	0.000282877	-0.202311	4.6237	mrna
Ddit4l	DNA-damage-inducible transcript 4-like	0.021241	-1.28358	2.93342	-3.2068	0.00854879	-3.44139	3.19608	mrna
Zbtb42	zinc finger and BTB domain containing 42	0.00156772	-1.28726	2.89554	-5.16643	0.000330006	0.013074	3.01387	mrna
Klc3	kinesin light chain 3	0.00696978	-1.28813	4.86084	-4.00969	0.00213132	-2.35256	5.08282	mrna
Moxd1	monooxygenase, DBH-like 1	0.000541822	-1.28971	5.48267	-6.09772	8.42e-05	1.01878	5.59671	mrna
Nupr1	nuclear protein transcription regulator 1	5.09e-05	-1.28981	4.9379	-8.63935	3.56e-06	4.39926	5.10739	mrna
Stard10	START domain containing 10	4.13e-05	-1.29278	3.62918	-8.89478	2.7e-06	4.87	3.77847	mrna
Trpv6	transient receptor potential cation channel, subfamily V, member 6	0.000187213	-1.29307	1.25626	-7.15428	2.06e-05	3.09192	1.67945	mrna
Hmgcr	3-hydroxy-3-methylglutaryl-Coenzyme A reductase	0.000239767	-1.2943	6.17624	-6.89204	2.88e-05	2.09083	6.29755	mrna
Mapkapk3	mitogen-activated protein kinase-activated protein kinase 3	1.19e-05	-1.29617	5.34777	-10.6345	4.71e-07	6.52206	5.489	mrna
Sorbs1	sorbin and SH3 domain containing 1	5.57e-06	-1.29643	5.5206	-12.033	1.37e-07	7.82603	5.64673	mrna
Limch1	LIM and calponin homology domains 1	0.00169036	-1.29773	4.12943	-5.103	0.000363792	-0.441494	4.45915	mrna
Tmtc1	transmembrane and tetratricopeptide repeat containing 1	0.00015071	-1.2994	4.71484	-7.39645	1.52e-05	2.85184	5.00078	mrna
Ly6g6c	lymphocyte antigen 6 complex, locus G6C	0.0101041	-1.2997	5.28164	-3.73839	0.00338427	-2.87167	5.49196	mrna
Hunk	hormonally upregulated Neu-associated kinase	0.0189577	-1.29971	1.41336	-3.28658	0.00742868	-2.692	1.55921	mrna
Piwil2	piwi-like RNA-mediated gene silencing 2	0.000356767	-1.30144	1.58265	-6.50486	4.81e-05	2.34516	1.69387	mrna
Usp18	ubiquitin specific peptidase 18	0.0894647	-1.30454	3.37489	-2.21106	0.0495807	-5.28602	3.81018	mrna
Rab3d	RAB3D, member RAS oncogene family	1.09e-05	-1.30476	5.23219	-10.7852	4.1e-07	6.67462	5.39746	mrna
Dgcr6	DiGeorge syndrome critical region gene 6	3.95e-06	-1.30592	3.26542	-12.6549	8.21e-08	8.57115	3.39832	mrna
Lef1	lymphoid enhancer binding factor 1	0.00704175	-1.30774	0.906816	-4.00201	0.00215915	-1.50163	1.14446	mrna
C77080	expressed sequence C77080	0.000221378	-1.30863	5.17265	-6.97833	2.58e-05	2.26725	5.35528	mrna
Aldh5a1	aldhehyde dehydrogenase family 5, subfamily A1	5.2e-05	-1.30863	2.84311	-8.6098	3.68e-06	4.66532	3.0236	mrna
Strip2	striatin interacting protein 2	0.00968075	-1.30878	1.5213	-3.76938	0.00320882	-1.96148	1.6563	mrna
Amacr	alpha-methylacyl-CoA racemase	5e-05	-1.31451	3.56831	-8.66185	3.48e-06	4.62485	3.70139	mrna
Decr1	2,4-dienoyl CoA reductase 1, mitochondrial	1.48e-05	-1.31845	5.06654	-10.2937	6.5e-07	6.20086	5.21998	mrna
Arhgef16	Rho guanine nucleotide exchange factor (GEF) 16	0.000358353	-1.31878	1.81851	-6.49932	4.85e-05	2.17535	2.02729	mrna
C1qtnf4	C1q and tumor necrosis factor related protein 4	0.0133866	-1.32054	-0.112271	-3.53816	0.00478443	-2.0528	0.0938447	mrna
Apol7a	apolipoprotein L 7a	0.0530495	-1.32207	0.832537	-2.57486	0.0261793	-3.89276	1.08783	mrna
Cables1	CDK5 and Abl enzyme substrate 1	8.89e-06	-1.32379	3.71794	-11.1387	2.97e-07	7.17386	3.88054	mrna
Clmn	calmin	0.00844999	-1.3248	3.40913	-3.86846	0.00270856	-2.34211	3.60265	mrna
Gpt2	glutamic pyruvate transaminase (alanine aminotransferase) 2	0.000819936	-1.32538	4.82511	-5.72222	0.000143953	0.486656	5.00386	mrna
Grhl1	grainyhead-like 1 (Drosophila)	0.0012278	-1.32722	6.09015	-5.3714	0.000241786	-0.174605	6.316	mrna
Pex11g	peroxisomal biogenesis factor 11 gamma	9.17e-05	-1.32723	1.8351	-7.9529	7.79e-06	4.06852	2.00655	mrna
Pitx2	paired-like homeodomain transcription factor 2	0.00870292	-1.32732	-0.0385477	-3.84553	0.00281662	-1.6035	0.32976	mrna
Oplah	5-oxoprolinase (ATP-hydrolysing)	3.59e-07	-1.32798	4.78407	-19.0153	1.21e-09	12.7867	5.01814	mrna
Rassf3	Ras association (RalGDS/AF-6) domain family member 3	9.92e-06	-1.32832	5.17895	-10.9377	3.56e-07	6.84175	5.29756	mrna
Kctd1	potassium channel tetramerisation domain containing 1	0.000407347	-1.32894	2.88716	-6.36923	5.79e-05	1.75387	3.10698	mrna
Cadm2	cell adhesion molecule 2	0.0019254	-1.3316	1.90883	-4.99311	0.000431301	-0.0396301	2.05934	mrna
Got1	glutamic-oxaloacetic transaminase 1, soluble	1.09e-06	-1.33171	4.58425	-15.6394	9.32e-09	10.7111	4.70762	mrna
1810037I17Rik	RIKEN cDNA 1810037I17 gene	3.19e-05	-1.33218	4.77283	-9.23159	1.89e-06	5.11699	4.88902	mrna
Pgm2	phosphoglucomutase 2	0.000421243	-1.33298	5.68128	-6.33385	6.07e-05	1.33986	5.80163	mrna
Peli3	pellino 3	0.00609904	-1.3333	0.639181	-4.10505	0.00181528	-1.23229	0.828534	mrna
Hlcs	holocarboxylase synthetase (biotin- [propriony-Coenzyme A-carboxylase (ATP-hydrolysing)] ligase)	1.09e-05	-1.33379	3.72034	-10.7878	4.09e-07	6.83212	3.90467	mrna
Arhgef5	Rho guanine nucleotide exchange factor (GEF) 5	0.000101164	-1.33562	6.0651	-7.83875	8.91e-06	3.34134	6.23236	mrna
Ablim3	actin binding LIM protein family, member 3	3.01e-05	-1.3364	3.00053	-9.31436	1.73e-06	5.40142	3.26509	mrna
Slitrk6	SLIT and NTRK-like family, member 6	0.00205808	-1.33687	4.68162	-4.93928	0.000469106	-0.768556	4.96902	mrna
Rnls	renalase, FAD-dependent amine oxidase	0.00177318	-1.33728	1.03707	-5.06244	0.000387305	0.277133	1.14951	mrna
Alcam	activated leukocyte cell adhesion molecule	1.16e-05	-1.33784	5.71805	-10.6761	4.53e-07	6.56261	5.82515	mrna
Lgi1	leucine-rich repeat LGI family, member 1	0.00169036	-1.33804	0.945288	-5.10281	0.0003639	0.249053	1.29318	mrna
Col15a1	collagen, type XV, alpha 1	1.9e-05	-1.33954	7.81932	-9.92803	9.28e-07	5.72939	7.92529	mrna
Hr	hairless	6.73e-06	-1.34092	6.52067	-11.6451	1.9e-07	7.42204	6.8037	mrna
Galnt12	UDP-N-acetyl-alpha-D-galactosamine:polypeptide N-acetylgalactosaminyltransferase 12	0.000582979	-1.3435	2.29786	-6.03069	9.26e-05	1.46554	2.42701	mrna
Plekhb1	pleckstrin homology domain containing, family B (evectins) member 1	0.00339599	-1.34525	2.11956	-4.54957	0.000872339	-0.834045	2.28378	mrna
Fndc7	fibronectin type III domain containing 7	0.00845599	-1.34541	-0.108576	-3.86792	0.00271107	-1.50306	0.111139	mrna
Card14	caspase recruitment domain family, member 14	0.00023286	-1.34612	3.83446	-6.92349	2.77e-05	2.31405	4.19386	mrna
St14	suppression of tumorigenicity 14 (colon carcinoma)	0.00155904	-1.34893	4.57591	-5.17284	0.000326784	-0.346647	4.76123	mrna
Vdac1	voltage-dependent anion channel 1	1.49e-06	-1.35033	6.78486	-14.889	1.55e-08	10.0804	6.9061	mrna
Mapt	microtubule-associated protein tau	0.000346348	-1.35144	1.94439	-6.52955	4.66e-05	2.21192	2.12211	mrna
Heph	hephaestin	1.04e-05	-1.35145	4.43535	-10.8474	3.87e-07	6.79133	4.68863	mrna
Tfrc	transferrin receptor	1.6e-05	-1.35185	5.9292	-10.1911	7.18e-07	6.05386	6.03609	mrna
Slain1	SLAIN motif family, member 1	0.0341048	-1.3531	0.116656	-2.87586	0.0153546	-3.19926	0.330843	mrna
Ptgfr	prostaglandin F receptor	0.00111269	-1.35439	4.51932	-5.45981	0.000211819	0.144581	4.65013	mrna
Paqr4	progestin and adipoQ receptor family member IV	0.000143976	-1.35534	2.70885	-7.45079	1.42e-05	3.29376	2.86087	mrna
Rab27a	RAB27A, member RAS oncogene family	0.000698448	-1.35708	3.41127	-5.86188	0.000117667	0.96766	3.53819	mrna
Kcnk7	potassium channel, subfamily K, member 7	0.000368583	-1.35867	1.49319	-6.46797	5.06e-05	2.23825	1.63286	mrna
Srd5a1	steroid 5 alpha-reductase 1	1.1e-05	-1.35951	3.55925	-10.7519	4.23e-07	6.82082	3.74979	mrna
Fgl2	fibrinogen-like protein 2	0.0137858	-1.35986	6.50224	-3.51653	0.00496794	-3.32429	6.68235	mrna
Gas2l1	growth arrest-specific 2 like 1	8.64e-05	-1.36075	5.28667	-8.01519	7.24e-06	3.61839	5.44808	mrna
Xlr	X-linked lymphocyte-regulated	0.00712859	-1.36238	0.960301	-3.9933	0.00219118	-1.49397	1.17231	mrna
Fahd1	fumarylacetoacetate hydrolase domain containing 1	0.000228171	-1.36258	2.35152	-6.94372	2.7e-05	2.71074	2.50693	mrna
Kcnn3	potassium intermediate/small conductance calcium-activated channel, subfamily N, member 3	0.00400438	-1.36522	1.1402	-4.42367	0.00107072	-0.887256	1.4849	mrna
Pdzk1	PDZ domain containing 1	0.00059238	-1.36616	1.88475	-6.01506	9.46e-05	1.47422	2.09989	mrna
Atp6v0a4	ATPase, H+ transporting, lysosomal V0 subunit A4	0.00371169	-1.36621	4.38215	-4.48202	0.000973458	-1.45102	4.5615	mrna
Ghr	growth hormone receptor	1.15e-05	-1.36915	6.13009	-10.694	4.46e-07	6.53076	6.32215	mrna
Lpcat3	lysophosphatidylcholine acyltransferase 3	1.73e-05	-1.37028	5.03625	-10.0743	8.04e-07	5.99009	5.16678	mrna
Ssx2ip	synovial sarcoma, X breakpoint 2 interacting protein	4.25e-06	-1.3704	4.43587	-12.5221	9.13e-08	8.33263	4.60476	mrna
Syt12	synaptotagmin XII	0.00928183	-1.37141	1.63985	-3.8007	0.00304107	-1.94011	1.79172	mrna
Bnipl	BCL2/adenovirus E1B 19kD interacting protein like	0.00154363	-1.37198	4.69854	-5.18019	0.000323127	-0.352337	4.89602	mrna
Ptprf	protein tyrosine phosphatase, receptor type, F	0.000167115	-1.37299	7.31124	-7.27682	1.77e-05	2.58506	7.55747	mrna
Ptpn14	protein tyrosine phosphatase, non-receptor type 14	4.09e-05	-1.37321	6.52607	-8.90368	2.67e-06	4.6051	6.80149	mrna
Rph3al	rabphilin 3A-like (without C2 domains)	0.00111855	-1.37623	0.352114	-5.45478	0.000213412	0.943431	0.513857	mrna
Fzd7	frizzled class receptor 7	8.57e-06	-1.3771	5.33262	-11.1953	2.82e-07	7.05545	5.55603	mrna
Cyb5rl	cytochrome b5 reductase-like	0.00206432	-1.37755	1.14881	-4.93618	0.000471382	0.0445207	1.29808	mrna
Krba1	KRAB-A domain containing 1	3.19e-05	-1.37823	3.72405	-9.23697	1.88e-06	5.20867	3.98872	mrna
Elovl7	ELOVL family member 7, elongation of long chain fatty acids (yeast)	0.00277953	-1.37893	6.25922	-4.70226	0.000682387	-1.2743	6.51181	mrna
Ntrk2	neurotrophic tyrosine kinase, receptor, type 2	0.00947202	-1.38337	4.12897	-3.78568	0.00312038	-2.65547	4.42965	mrna
Sema3e	sema domain, immunoglobulin domain (Ig), short basic domain, secreted, (semaphorin) 3E	6.15e-05	-1.38419	3.54053	-8.39703	4.67e-06	4.20999	4.07536	mrna
Ankrd29	ankyrin repeat domain 29	0.00176714	-1.38686	2.57994	-5.06526	0.000385623	-0.158654	2.8221	mrna
Rasl10a	RAS-like, family 10, member A	0.00397349	-1.38923	0.133991	-4.43039	0.00105901	-0.65857	0.487285	mrna
Arntl2	aryl hydrocarbon receptor nuclear translocator-like 2	0.000446003	-1.39132	1.24768	-6.27305	6.6e-05	1.97985	1.44913	mrna
Bola3	bolA-like 3 (E. coli)	0.000161681	-1.39505	2.5272	-7.31232	1.69e-05	3.1959	2.64389	mrna
Echs1	enoyl Coenzyme A hydratase, short chain, 1, mitochondrial	3.54e-06	-1.39567	5.04077	-12.8679	6.92e-08	8.57552	5.20437	mrna
Tmem159	transmembrane protein 159	1.87e-05	-1.39568	4.29378	-9.961	8.99e-07	5.9255	4.51296	mrna
Ccdc85a	coiled-coil domain containing 85A	0.00711699	-1.39578	0.940658	-3.99494	0.0021851	-1.39715	1.06631	mrna
Akap6	A kinase (PRKA) anchor protein 6	0.00012484	-1.39602	4.1917	-7.60071	1.19e-05	3.21362	4.38034	mrna
Ccng1	cyclin G1	0.000237429	-1.39844	7.2464	-6.90491	2.84e-05	2.08015	7.40093	mrna
Coq6	coenzyme Q6 monooxygenase	5.4e-06	-1.40022	3.39525	-12.126	1.27e-07	8.10472	3.5721	mrna
Pstk	phosphoseryl-tRNA kinase	9.36e-06	-1.40279	2.3992	-11.0299	3.28e-07	7.24777	2.51976	mrna
Grhl2	grainyhead-like 2 (Drosophila)	1.34e-05	-1.40305	4.17249	-10.4501	5.6e-07	6.43403	4.40968	mrna
Gnao1	guanine nucleotide binding protein, alpha O	0.00152936	-1.40444	2.25585	-5.18756	0.000319508	0.11484	2.50893	mrna
Pacsin3	protein kinase C and casein kinase substrate in neurons 3	0.000277744	-1.40481	4.44708	-6.74736	3.48e-05	2.05676	4.59492	mrna
Papln	papilin, proteoglycan-like sulfated glycoprotein	0.000601913	-1.4062	2.90798	-6.00042	9.66e-05	1.16845	3.27224	mrna
Frat1	frequently rearranged in advanced T cell lymphomas	3.03e-05	-1.40649	2.16508	-9.30057	1.75e-06	5.57184	2.29002	mrna
Tmem109	transmembrane protein 109	1.02e-06	-1.40664	5.0785	-15.8431	8.15e-09	10.8172	5.23268	mrna
Pknox2	Pbx/knotted 1 homeobox 2	0.00483729	-1.40748	1.74963	-4.27854	0.00135956	-1.11628	1.8839	mrna
Cd96	CD96 antigen	0.0127087	-1.40779	0.509452	-3.57632	0.00447764	-2.07843	0.69894	mrna
Ppp1r14c	protein phosphatase 1, regulatory (inhibitor) subunit 14c	6.05e-05	-1.40845	3.88119	-8.41728	4.56e-06	4.26053	4.10119	mrna
Kcnj15	potassium inwardly-rectifying channel, subfamily J, member 15	0.0022824	-1.40865	3.08557	-4.85444	0.000535961	-0.472044	3.24493	mrna
Qpct	glutaminyl-peptide cyclotransferase (glutaminyl cyclase)	2.63e-05	-1.40963	4.26235	-9.49113	1.44e-06	5.36995	4.82275	mrna
Fgf9	fibroblast growth factor 9	0.0126176	-1.40993	0.432785	-3.58118	0.00444002	-2.03007	0.592039	mrna
Plb1	phospholipase B1	0.00341023	-1.41008	1.78624	-4.54633	0.000876937	-0.826564	2.09749	mrna
Cyp2b19	cytochrome P450, family 2, subfamily b, polypeptide 19	0.00105591	-1.41071	3.78059	-5.50602	0.000197752	0.208218	4.33849	mrna
Phtf2	putative homeodomain transcription factor 2	1.28e-05	-1.41077	4.62965	-10.5288	5.2e-07	6.48505	4.78713	mrna
Enpp5	ectonucleotide pyrophosphatase/phosphodiesterase 5	0.000466583	-1.4113	2.85533	-6.23224	6.98e-05	1.54022	3.16028	mrna
Cblc	Casitas B-lineage lymphoma c	0.00374956	-1.41178	2.43104	-4.47367	0.000986777	-1.04951	2.62256	mrna
Cdca7	cell division cycle associated 7	7.48e-06	-1.41201	3.53087	-11.4382	2.28e-07	7.50338	3.65105	mrna
Gas6	growth arrest specific 6	0.00033367	-1.41295	7.92757	-6.57358	4.39e-05	1.61961	8.09445	mrna
Erbb3	erb-b2 receptor tyrosine kinase 3	0.000177394	-1.41593	5.78265	-7.20886	1.92e-05	2.52657	6.04628	mrna
Larp1b	La ribonucleoprotein domain family, member 1B	2.54e-06	-1.41605	3.82898	-13.5867	3.98e-08	9.26825	3.97424	mrna
Dtna	dystrobrevin alpha	0.0021598	-1.41652	3.00863	-4.8993	0.000499435	-0.57289	3.39122	mrna
Sowahb	sosondowah ankyrin repeat domain family member B	0.0258374	-1.41757	1.28199	-3.07133	0.0108596	-3.04956	1.47998	mrna
Id1	inhibitor of DNA binding 1	1.32e-05	-1.41854	3.86056	-10.4786	5.45e-07	6.59839	4.0034	mrna
Tmem8b	transmembrane protein 8B	3.21e-05	-1.41858	2.51558	-9.22183	1.9e-06	5.38605	2.77859	mrna
Pak3	p21 protein (Cdc42/Rac)-activated kinase 3	1.9e-05	-1.41931	4.6422	-9.93144	9.25e-07	5.82837	5.02773	mrna
Cd3g	CD3 antigen, gamma polypeptide	0.0658514	-1.42153	2.10275	-2.42552	0.0340714	-4.53013	2.45014	mrna
Lrrn3	leucine rich repeat protein 3, neuronal	7.53e-06	-1.42249	2.824	-11.423	2.31e-07	7.54445	3.01927	mrna
Cadm3	cell adhesion molecule 3	0.00217854	-1.42373	4.99556	-4.89153	0.00050557	-0.91391	5.55484	mrna
Chrna1	cholinergic receptor, nicotinic, alpha polypeptide 1 (muscle)	0.0150523	-1.42379	1.36062	-3.44827	0.00559573	-2.4748	1.51655	mrna
Ly6g6e	lymphocyte antigen 6 complex, locus G6E	0.000279039	-1.42395	3.067	-6.74216	3.51e-05	2.25066	3.30106	mrna
Retsat	retinol saturase (all trans retinol 13,14 reductase)	0.000125537	-1.42438	3.06085	-7.59445	1.19e-05	3.46043	3.18348	mrna
Abca8a	ATP-binding cassette, sub-family A (ABC1), member 8a	0.00400438	-1.43015	5.37565	-4.42386	0.00107039	-1.71501	5.82395	mrna
Apmap	adipocyte plasma membrane associated protein	4.85e-07	-1.43095	4.84629	-18.048	2.09e-09	12.2343	4.99606	mrna
Bcat2	branched chain aminotransferase 2, mitochondrial	0.000753039	-1.4312	3.43245	-5.79466	0.000129614	0.837074	3.61076	mrna
Nr3c2	nuclear receptor subfamily 3, group C, member 2	0.000111135	-1.43266	2.70863	-7.73281	1.01e-05	3.64533	2.8969	mrna
Slc46a2	solute carrier family 46, member 2	0.00224028	-1.43299	3.24751	-4.86962	0.000523293	-0.697905	3.70473	mrna
Slc4a8	solute carrier family 4 (anion exchanger), member 8	0.000632091	-1.43321	2.59299	-5.95749	0.000102655	1.31588	2.72381	mrna
Klhl33	kelch-like 33	0.000911888	-1.43379	0.524728	-5.6298	0.000164747	1.16665	0.755988	mrna
Arhgef37	Rho guanine nucleotide exchange factor (GEF) 37	0.000473303	-1.43448	3.31909	-6.2148	7.15e-05	1.42945	3.6074	mrna
Ttk	Ttk protein kinase	6.17e-05	-1.4348	3.00221	-8.39274	4.69e-06	4.464	3.12199	mrna
Rassf7	Ras association (RalGDS/AF-6) domain family (N-terminal) member 7	0.000873485	-1.43532	3.23899	-5.66643	0.000156147	0.673017	3.43474	mrna
Smpdl3b	sphingomyelin phosphodiesterase, acid-like 3B	0.00104276	-1.43837	2.45973	-5.51571	0.000194929	0.704857	2.59067	mrna
Nebl	nebulette	0.000196955	-1.43867	3.77538	-7.10198	2.2e-05	2.58531	4.08358	mrna
Fat2	FAT atypical cadherin 2	0.000238085	-1.44048	6.78613	-6.89977	2.86e-05	2.07477	7.06012	mrna
Nrbp2	nuclear receptor binding protein 2	1.51e-05	-1.4411	4.40054	-10.271	6.65e-07	6.23438	4.61957	mrna
Dpf1	D4, zinc and double PHD fingers family 1	0.00968075	-1.44159	0.133234	-3.76933	0.00320913	-1.62917	0.26555	mrna
Ppfibp2	PTPRF interacting protein, binding protein 2 (liprin beta 2)	9.98e-05	-1.44235	4.60158	-7.85302	8.76e-06	3.48565	4.79177	mrna
Ctnnal1	catenin (cadherin associated protein), alpha-like 1	8.01e-06	-1.4426	4.33251	-11.3286	2.51e-07	7.27455	4.54019	mrna
Zdbf2	zinc finger, DBF-type containing 2	0.0299923	-1.44275	0.360642	-2.96514	0.0131065	-2.97837	0.541039	mrna
Cadps2	Ca2+-dependent activator protein for secretion 2	0.0526969	-1.44489	0.978536	-2.57917	0.0259803	-3.88235	1.25132	mrna
Aco2	aconitase 2, mitochondrial	6.91e-06	-1.4467	7.08144	-11.5957	1.99e-07	7.37537	7.2304	mrna
Klhl29	kelch-like 29	0.000113097	-1.44788	2.8385	-7.71398	1.03e-05	3.55549	3.13125	mrna
Ramp1	receptor (calcitonin) activity modifying protein 1	0.000376295	-1.449	2.71728	-6.44731	5.2e-05	1.8713	3.04179	mrna
Slc6a19	solute carrier family 6 (neurotransmitter transporter), member 19	0.00880424	-1.4492	2.24475	-3.83751	0.00285548	-2.18494	2.65022	mrna
Acad11	acyl-Coenzyme A dehydrogenase family, member 11	6.29e-07	-1.45219	4.62261	-17.2202	3.42e-09	11.7318	4.84721	mrna
Gcnt4	glucosaminyl (N-acetyl) transferase 4, core 2 (beta-1,6-N-acetylglucosaminyltransferase)	0.000369013	-1.45481	2.76343	-6.46673	5.07e-05	1.95532	2.94662	mrna
Tcf24	transcription factor 24	0.0108553	-1.4556	0.210802	-3.68744	0.00369455	-1.77903	0.349352	mrna
Sms	spermine synthase	3.41e-05	-1.45797	3.88465	-9.14927	2.06e-06	5.11767	4.07576	mrna
Cd3e	CD3 antigen, epsilon polypeptide	0.0356466	-1.45812	0.503776	-2.84518	0.0162133	-3.26046	0.701153	mrna
Rhpn2	rhophilin, Rho GTPase binding protein 2	0.000919035	-1.46159	1.06345	-5.62344	0.000166291	1.07013	1.30703	mrna
Npy1r	neuropeptide Y receptor Y1	0.000427963	-1.46229	1.85668	-6.31848	6.2e-05	1.92533	2.08754	mrna
Tmem102	transmembrane protein 102	0.00165753	-1.46294	1.38137	-5.11967	0.000354575	0.254195	1.59692	mrna
Phkb	phosphorylase kinase beta	8.49e-06	-1.46365	5.55729	-11.2113	2.78e-07	7.05811	5.79217	mrna
Pdzd2	PDZ domain containing 2	3.46e-05	-1.46398	6.65559	-9.12681	2.11e-06	4.85779	6.98455	mrna
Cubn	cubilin (intrinsic factor-cobalamin receptor)	0.00161785	-1.46452	2.29503	-5.1406	0.000343346	0.129355	2.43572	mrna
Nfasc	neurofascin	0.0144544	-1.46684	2.79779	-3.47879	0.0053055	-2.72329	3.02425	mrna
Llgl2	lethal giant larvae homolog 2 (Drosophila)	8.45e-05	-1.46806	3.83984	-8.0407	7.03e-06	3.84216	4.00285	mrna
Hrct1	histidine rich carboxyl terminus 1	0.00196419	-1.46893	0.965939	-4.97618	0.000442833	0.171461	1.10275	mrna
Cdkl5	cyclin-dependent kinase-like 5	4.01e-05	-1.46953	1.64588	-8.92961	2.6e-06	5.20946	1.83638	mrna
Plekhh1	pleckstrin homology domain containing, family H (with MyTH4 domain) member 1	0.000610765	-1.4703	1.75907	-5.98709	9.84e-05	1.51042	1.93522	mrna
Tacstd2	tumor-associated calcium signal transducer 2	0.000113016	-1.47147	6.13351	-7.71566	1.03e-05	3.17831	6.37522	mrna
Scp2	sterol carrier protein 2, liver	8.41e-07	-1.47358	6.66172	-16.4868	5.39e-09	11.1935	6.80924	mrna
Aldoc	aldolase C, fructose-bisphosphate	0.000289085	-1.4737	2.1432	-6.70503	3.69e-05	2.47394	2.27914	mrna
Rasgrf2	RAS protein-specific guanine nucleotide-releasing factor 2	0.00118023	-1.47398	1.22961	-5.40856	0.000228677	0.730291	1.44873	mrna
Rasgrf2	RAS protein-specific guanine nucleotide-releasing factor 2	0.00118023	-1.47398	1.22961	-5.40856	0.000228677	0.730291	1.44873	mrna
Pnkd	paroxysmal nonkinesiogenic dyskinesia	1.78e-05	-1.4748	3.65223	-10.033	8.37e-07	6.10662	3.82429	mrna
Kctd15	potassium channel tetramerisation domain containing 15	2.12e-06	-1.47568	4.11106	-14.0475	2.82e-08	9.58995	4.30014	mrna
Tacc2	transforming, acidic coiled-coil containing protein 2	5.32e-06	-1.47603	6.84655	-12.1504	1.24e-07	7.87618	7.12994	mrna
Adamts8	a disintegrin-like and metallopeptidase (reprolysin type) with thrombospondin type 1 motif, 8	0.0242538	-1.47723	0.350889	-3.11521	0.0100488	-2.91811	0.72667	mrna
Jmjd7	jumonji domain containing 7	0.0597848	-1.4775	-0.147058	-2.49229	0.0302899	-3.72376	0.0815989	mrna
Dhdh	dihydrodiol dehydrogenase (dimeric)	0.000774466	-1.47969	2.91016	-5.77254	0.000133824	0.920452	3.10275	mrna
Gstm5	glutathione S-transferase, mu 5	3.54e-06	-1.48126	3.98398	-12.8626	6.95e-08	8.66341	4.17416	mrna
Ndufa4l2	NADH dehydrogenase (ubiquinone) 1 alpha subcomplex, 4-like 2	3.85e-05	-1.48179	4.99845	-8.98518	2.45e-06	4.81386	5.15062	mrna
Mgst3	microsomal glutathione S-transferase 3	8.41e-06	-1.48275	4.00424	-11.2425	2.71e-07	7.24854	4.16671	mrna
Secisbp2l	SECIS binding protein 2-like	7.4e-07	-1.48336	7.24318	-16.7971	4.44e-09	11.3912	7.45377	mrna
Agl	amylo-1,6-glucosidase, 4-alpha-glucanotransferase	0.000307414	-1.48459	6.1029	-6.64891	3.97e-05	1.75031	6.29939	mrna
Acbd6	acyl-Coenzyme A binding domain containing 6	1.86e-06	-1.48554	4.03667	-14.4253	2.15e-08	9.87737	4.23917	mrna
Avil	advillin	0.00106906	-1.48735	1.10858	-5.49398	0.000201319	0.911593	1.25809	mrna
Trp73	transformation related protein 73	0.00072056	-1.4876	1.72179	-5.83422	0.000122435	1.20035	2.08856	mrna
Satb1	special AT-rich sequence binding protein 1	0.000159276	-1.49009	3.81242	-7.3318	1.65e-05	2.93653	3.99146	mrna
Sdc4	syndecan 4	6.13e-06	-1.49144	6.65021	-11.8246	1.63e-07	7.59328	6.79325	mrna
Vdr	vitamin D receptor	6.64e-05	-1.495	4.49415	-8.31162	5.14e-06	4.04106	4.78053	mrna
Arhgef26	Rho guanine nucleotide exchange factor (GEF) 26	6.53e-06	-1.49616	3.07942	-11.6981	1.82e-07	7.76749	3.27656	mrna
Mmrn1	multimerin 1	0.000638553	-1.49668	3.15258	-5.94789	0.000104066	0.969096	3.80678	mrna
Ptpn21	protein tyrosine phosphatase, non-receptor type 21	9.51e-07	-1.5016	4.57455	-16.1789	6.55e-09	11.0563	4.87815	mrna
Fcamr	Fc receptor, IgA, IgM, high affinity	0.000433053	-1.50318	0.839062	-6.30548	6.31e-05	2.11045	0.986606	mrna
Ctsk	cathepsin K	4.19e-06	-1.50403	8.36921	-12.5559	8.89e-08	8.24179	8.62139	mrna
Chl1	cell adhesion molecule L1-like	0.00659614	-1.50634	6.90084	-4.04867	0.0019957	-2.39558	7.11007	mrna
Slc17a9	solute carrier family 17, member 9	0.000905008	-1.5067	1.58258	-5.63601	0.000163254	1.00609	1.78637	mrna
Mmp28	matrix metallopeptidase 28 (epilysin)	0.000238615	-1.50744	2.07264	-6.89699	2.87e-05	2.68957	2.27815	mrna
Map7	microtubule-associated protein 7	5.67e-05	-1.50886	4.21944	-8.50104	4.16e-06	4.31276	4.46484	mrna
P2ry4	pyrimidinergic receptor P2Y, G-protein coupled, 4	0.000342349	-1.50895	2.30665	-6.54279	4.57e-05	2.01126	2.9302	mrna
C2cd4c	C2 calcium-dependent domain containing 4C	0.00240911	-1.5101	0.237246	-4.81289	0.000572316	-0.0437168	0.548433	mrna
Abca5	ATP-binding cassette, sub-family A (ABC1), member 5	0.000343693	-1.51062	5.83654	-6.53746	4.61e-05	1.60095	6.07636	mrna
Per2	period circadian clock 2	0.00646398	-1.51064	3.63309	-4.06246	0.00194993	-2.00998	3.83659	mrna
Ddt	D-dopachrome tautomerase	0.0120244	-1.51093	2.58971	-3.61498	0.00418738	-2.57717	2.86943	mrna
Nipsnap1	nipsnap homolog 1 (C. elegans)	0.000294907	-1.51286	1.59057	-6.6871	3.77e-05	2.50844	1.78607	mrna
Ung	uracil DNA glycosylase	0.000225988	-1.51555	1.99526	-6.95304	2.67e-05	2.81683	2.14264	mrna
Hspb1	heat shock protein 1	0.000408302	-1.51601	6.49757	-6.36643	5.81e-05	1.33025	6.69908	mrna
Cxadr	coxsackie virus and adenovirus receptor	0.000279186	-1.51759	6.18963	-6.74135	3.51e-05	1.86377	6.56759	mrna
Tmem246	transmembrane protein 246	3.59e-05	-1.51763	1.88805	-9.07018	2.24e-06	5.32225	2.14364	mrna
Pink1	PTEN induced putative kinase 1	1.04e-05	-1.5186	6.24813	-10.8487	3.87e-07	6.67891	6.49012	mrna
Esr1	estrogen receptor 1 (alpha)	0.000367945	-1.51988	5.01382	-6.46965	5.05e-05	1.55154	5.36675	mrna
Mief2	mitochondrial elongation factor 2	8.01e-06	-1.51994	3.45203	-11.3299	2.51e-07	7.40385	3.61732	mrna
[truncated: 1,048 more rows]
