# Supplementary material for: Insulin-like growth factor 2 mRNA binding protein 2 regulates proliferation, migration, and angiogenesis of keratinocytes by modulating heparanase stability
Source: Bioengineered. 2021 Dec 7;12(2):11267–76. doi: 10.1080/21655979.2021.2002495 (PMC8810085; doi:10.1080/21655979.2021.2002495)
Supplement: Supplemental Material [file KBIE_A_2002495_SM3490.zip › supplementary/Supplementary_Table_2.xlsx]

## Sheet: Sheet1
Common elements in List 1 List 2 List 3 :
	0d vs 7d		0d vs 14d
Genename	logFC	P.Value	logFC	P.Value
SPRR2D	8.59392	0.00698912	7.0632	0.020107
SPP1	7.65125	0.000353573	3.90069	0.0256381
LRRC15	7.58168	8.99e-06	8.20245	4.34e-06
PTGS2	7.36537	2.38e-05	3.07336	0.0155371
AKR1D1	7.35406	0.0180962	6.98846	0.0233599
PLEKHG4	7.13314	7.49e-06	7.47107	4.81e-06
SLPI	7.1072	0.00230019	4.78428	0.0232849
BRINP3	6.98216	0.000265865	6.52212	0.000460379
P4HA3	6.88198	9.76e-05	6.47563	0.000164531
TUBB3	6.72059	0.0109977	5.39261	0.0332716
TNC	6.46999	9.63e-10	5.18943	7.37e-09
CEMIP	6.26747	4.09e-06	5.39216	1.71e-05
FAM71F1	6.00883	5.67e-07	1.69791	0.0418974
CCRL2	6.00436	4.47e-06	1.74682	0.045239
PTX3	6.00198	0.000269114	5.23816	0.000800646
MGARP	5.84567	0.000494083	5.37407	0.00104589
CDHR1	5.72526	0.00851517	5.10718	0.017469
ADAMTS16	5.67257	0.000277774	6.35825	0.000106679
KLK13	5.66066	1.33e-05	4.43753	0.000122844
COL12A1	5.65913	9.61e-12	5.71048	8.61e-12
SERPINE1	5.62585	4.94e-07	3.67613	3.08e-05
MGAM	5.5084	0.00097191	3.06272	0.0386007
STEAP1	5.47825	1.04e-05	3.77306	0.000335626
F10	5.47203	8.4e-05	2.86715	0.011355
CSF3R	5.43907	3.36e-06	2.23632	0.00596751
DISP2	5.41287	3.24e-05	3.86787	0.000767745
UPP1	5.30611	1.16e-05	2.23022	0.0117326
HHIPL1	5.2645	1.29e-05	5.06692	1.86e-05
SRGN	5.25928	2.3e-07	1.46262	0.0107452
MEST	5.235	6.5e-06	4.48025	2.82e-05
SOX11	5.20731	0.000162955	4.65902	0.000422799
IL21R	5.13472	0.00175175	3.88831	0.011143
SAMSN1	5.11841	2.9e-06	1.70941	0.0198658
SFRP2	5.10266	1.17e-07	5.50342	5.44e-08
NRG1	4.99905	9.78e-05	4.18661	0.000465225
IGF2BP1	4.91267	0.000317968	4.09536	0.00148507
TIMP1	4.88401	2.04e-08	3.10856	2.25e-06
HAVCR1	4.85077	0.000416703	4.11427	0.00177622
ADAM12	4.83624	5.74e-10	5.30774	2.23e-10
GABRB3	4.83236	0.0026332	6.159	0.000425292
COL24A1	4.76463	7.51e-08	4.43844	1.59e-07
PLOD2	4.74555	5.06e-07	4.1573	1.95e-06
GPR176	4.72717	3.99e-07	3.5709	6.94e-06
LHX8	4.60677	0.000621681	4.90596	0.000375306
CBLN2	4.59784	0.000251058	5.98272	1.77e-05
A2M	4.54166	0.0178463	4.09729	0.034479
GPR35	4.50792	1.39e-07	2.44798	6.47e-05
B3GNT5	4.41778	2.44e-06	1.48654	0.0204184
GLIS3	4.39454	2.6e-07	4.03614	6.35e-07
FOSL1	4.34178	0.0015112	2.6314	0.0339097
THBS1	4.34082	5.43e-08	1.97593	7.24e-05
CXCR4	4.31184	7.46e-10	2.78486	9.04e-08
CPN1	4.29832	0.000724907	2.79506	0.0162406
PLAUR	4.27393	1.23e-08	1.6411	0.000201155
FCRLB	4.2574	2.26e-05	1.99113	0.0121203
NRK	4.25548	0.00819737	6.9347	0.000233702
ADAM8	4.24462	1.97e-08	2.04909	2.96e-05
SLC7A11	4.20729	1.43e-08	1.33812	0.00094146
FHL2	4.2045	1.14e-07	4.06201	1.66e-07
STX11	4.19931	1.11e-08	1.1324	0.00325614
COL11A1	4.16441	2.37e-05	3.72724	6.62e-05
BCAN	4.16348	0.000388758	2.78929	0.00830652
FBN2	4.14998	4.68e-09	5.15551	5.12e-10
ATP1A3	4.10079	1.4e-06	3.51306	6.91e-06
UNC5C	4.07542	0.000166724	4.71636	4.61e-05
FIBIN	4.0592	1.12e-07	3.69099	3.05e-07
PTGER2	4.02606	4.1e-07	1.75928	0.00133008
TFPI2	4.01906	5.15e-08	3.75391	1.08e-07
SMOX	3.99766	5.9e-09	1.97098	1.01e-05
INHBA	3.94259	7.42e-05	2.13336	0.00900447
MMP9	3.92633	0.000125992	2.42475	0.00512524
ARG2	3.91841	1.5e-07	1.07364	0.0136012
SLC11A1	3.88819	7.91e-09	2.52167	8.29e-07
SH2D3C	3.84889	3.45e-07	1.08206	0.0180429
CD80	3.84606	1.03e-05	2.02584	0.0029323
PPP1R3B	3.81888	2.96e-06	1.65523	0.00430997
BASP1	3.75849	4.95e-09	2.14603	1.89e-06
COL8A1	3.71323	7.74e-08	3.95898	4.01e-08
LOXL3	3.67883	3.08e-09	2.84982	4.98e-08
PILRA	3.67784	0.000509804	2.56874	0.00709065
SLC1A2	3.61931	5.25e-06	1.19665	0.0343838
HMOX1	3.57897	1.17e-08	2.43281	6.17e-07
SORCS2	3.55875	5.75e-07	3.64116	4.59e-07
PODNL1	3.51391	0.000627023	4.06498	0.000187435
MARCKSL1	3.49741	5.83e-09	1.58089	1.8e-05
COL5A3	3.47531	1.55e-09	2.98946	6.86e-09
SDK1	3.4437	1.36e-07	3.49468	1.18e-07
GADD45A	3.42794	3.84e-07	1.01715	0.0149414
MMP12	3.41272	6.49e-05	2.73037	0.000460635
SERPINI1	3.40945	0.000607509	2.38286	0.00902224
ADAMTS18	3.4089	0.00188664	4.10021	0.000444125
MFAP5	3.37949	3.73e-07	4.41747	2.39e-08
ARSJ	3.37458	5.98e-06	3.28199	8.02e-06
TNFAIP6	3.36085	0.00032505	2.7843	0.00146733
PIK3AP1	3.3244	6.39e-06	1.49738	0.00536617
GLIPR2	3.32127	1.41e-10	2.79309	9.64e-10
TNFRSF1B	3.29693	3.19e-08	1.92286	7.71e-06
GRM8	3.28217	0.0233021	3.24855	0.0253257
GLIPR1	3.26771	1.09e-07	2.62026	1.17e-06
SRPX2	3.24741	2.43e-10	2.95579	7.01e-10
ADAMTS15	3.19474	8.12e-05	3.38356	4.91e-05
GRIA1	3.193	0.00277358	4.31496	0.000245292
KIF26B	3.18459	2.43e-06	3.67773	5.79e-07
COL27A1	3.15117	1.44e-08	3.03334	2.2e-08
CLCF1	3.1237	0.00124377	2.55323	0.00562898
NFIL3	3.1218	5.43e-07	1.56886	0.000432311
LANCL3	3.10951	0.021981	3.46901	0.0119426
IL1RL1	3.09044	1.77e-07	2.17578	6.77e-06
HGF	3.08496	3.54e-09	2.21732	1.41e-07
GLA	3.07704	1.6e-07	1.15321	0.0017563
DBN1	3.06502	6.82e-10	3.41376	2.12e-10
C5AR1	3.06358	8.09e-06	1.09412	0.0245449
PCSK5	3.06049	7.65e-07	1.91377	6.96e-05
HOXC10	3.04692	3.38e-05	2.59886	0.00015352
TLR1	3.03011	1.1e-07	2.10963	5.17e-06
HCK	2.99859	0.000237831	1.85609	0.00863778
SPIB	2.99396	0.0333207	3.01843	0.0328099
LRP8	2.97747	3.07e-06	2.21895	5.88e-05
CSRP2	2.97673	5.13e-08	3.08215	3.6e-08
CFAP69	2.96617	0.00051378	2.31798	0.00377178
APLNR	2.92788	1.7e-07	1.96085	1.09e-05
MSR1	2.89919	1.36e-07	1.60685	5.34e-05
PMAIP1	2.89359	4.85e-08	2.05894	1.94e-06
PRTG	2.89082	0.000309334	2.98085	0.000243875
CCDC88B	2.87821	7.8e-05	1.26237	0.0287413
FBLIM1	2.87218	2.03e-07	2.06572	6.67e-06
PTGIS	2.86775	0.000770974	2.79854	0.000953871
MDK	2.86673	1.08e-05	4.03578	3.34e-07
SEMA4D	2.86537	3.43e-06	1.68649	0.000496197
TMEM26	2.85944	4.09e-07	2.93113	3.22e-07
ITGAL	2.8589	3.54e-05	1.3374	0.013349
TLR2	2.82817	2.84e-06	1.37113	0.00189499
NEK6	2.82596	1.03e-07	1.80753	1.1e-05
SLC7A8	2.81908	1.17e-09	2.39232	7.6e-09
BCL2L11	2.80596	2.43e-08	1.6989	4.85e-06
CDH10	2.79585	0.015325	2.83954	0.0143955
HBEGF	2.76076	0.000314262	2.04653	0.00328227
SYK	2.74908	5.92e-09	1.3759	6.84e-06
TRO	2.74331	0.000330795	2.74711	0.000335114
LAMC2	2.74135	0.000107601	1.22588	0.0237616
PCDH17	2.74066	2.72e-05	1.76068	0.00148008
ST18	2.73617	0.0100695	2.67651	0.0119277
EPHA3	2.7266	0.000355276	2.53662	0.000657216
SLC20A1	2.71925	1.32e-07	1.5324	3.98e-05
CLSTN2	2.7165	1.87e-05	2.98577	7.56e-06
ST8SIA2	2.71245	0.00765309	4.3674	0.000193126
TGFB1	2.71085	3.19e-06	1.59656	0.000470891
LRRC17	2.67608	1.98e-08	3.10419	4.24e-09
GALNT6	2.67586	1.76e-06	2.28278	9.05e-06
ADAMTS3	2.67139	0.015077	2.21697	0.0389117
FXYD5	2.66609	1.47e-09	1.05913	2.03e-05
LCP1	2.66321	6.49e-08	1.09362	0.000238886
KLK6	2.66277	8.89e-05	1.49779	0.00709412
SPATS2L	2.65043	7.99e-07	2.60745	9.71e-07
ARL11	2.63737	2.68e-06	1.96902	5.43e-05
THEMIS2	2.61369	8.15e-05	1.05817	0.0403405
IGF2BP2	2.61177	2.86e-08	1.93336	8.03e-07
LCP2	2.6052	1.04e-05	1.25224	0.00521726
RBP1	2.59967	5.22e-07	1.45002	0.0001721
CD22	2.59448	0.0137716	3.27333	0.00312081
ATP13A4	2.59007	8.4e-05	3.3112	7.99e-06
BFSP1	2.58528	0.000175939	1.43016	0.0141832
EMILIN2	2.58424	5.34e-08	2.16556	3.16e-07
TRIM46	2.58199	0.000371384	2.68911	0.000266952
SCG2	2.56436	0.00774342	5.96831	2.2e-06
TMEM132E	2.55864	0.00165808	2.66083	0.00124472
PTAFR	2.55274	2.14e-06	1.52247	0.000293877
FSCN1	2.55056	9.48e-07	2.03336	8.98e-06
VAV1	2.54158	2.5e-06	1.22514	0.00179024
PMEPA1	2.52249	4.38e-05	2.77024	1.85e-05
SHROOM1	2.52196	0.000614527	2.1027	0.0027524
PXDN	2.52164	1.14e-09	3.01945	1.79e-10
CHST2	2.51999	3.59e-06	2.27176	1.06e-05
STEAP2	2.51703	6.46e-07	1.84395	1.6e-05
LAMB1	2.51324	2.06e-11	2.73969	8.34e-12
TUBB6	2.51271	5e-10	1.70453	3.26e-08
ITGA5	2.51179	5.62e-07	1.86444	1.09e-05
SPSB1	2.51133	1.74e-05	2.69203	8.99e-06
ENO2	2.51111	2.69e-07	2.11391	1.74e-06
F2RL3	2.50333	2.29e-05	1.60572	0.00142796
PLAT	2.49723	6.63e-09	2.80284	1.99e-09
S1PR3	2.48445	1.96e-09	1.87803	4.5e-08
BMPER	2.47713	0.000112162	1.83772	0.00140482
NCAM1	2.47521	2.57e-05	2.80883	7.83e-06
ANGPTL4	2.47055	0.000424247	1.27594	0.0295492
SPIC	2.46948	0.0036267	3.13181	0.000595097
GLIS1	2.46904	0.000818887	2.63925	0.000480451
ADAMTS7	2.46701	9.61e-07	2.32572	1.83e-06
ULBP1	2.46401	1.49e-05	1.99673	0.000116096
LYN	2.44899	9.72e-07	1.38482	0.000203466
PLAGL1	2.434	1.59e-06	2.75551	4.56e-07
EFEMP2	2.42747	8.77e-09	2.1037	4.18e-08
EDIL3	2.41716	0.00590187	3.01111	0.00128588
PIK3R5	2.39699	4.53e-06	1.60528	0.000213107
SPON1	2.39211	0.000149313	2.88394	2.86e-05
EGLN3	2.38939	7.91e-06	1.04806	0.00626988
RILPL2	2.38591	5.03e-07	1.05481	0.00119256
ASS1	2.38355	1.73e-07	1.27606	9.78e-05
PRR7	2.35308	0.00660331	2.49421	0.00457449
FMNL3	2.33406	9.66e-08	1.8156	1.41e-06
FCER1G	2.33398	1.13e-05	1.26701	0.00233125
CTSS	2.32148	2.93e-05	1.87251	0.000176643
COL14A1	2.31949	1.8e-07	3.64827	2.11e-09
SLC38A1	2.30514	4.04e-06	1.15819	0.0019659
MECOM	2.30423	5.64e-05	2.30063	5.92e-05
SULF1	2.29669	1.43e-07	2.3839	9.8e-08
CHSY1	2.28995	9.49e-08	1.86074	8.15e-07
GDF11	2.28747	1.91e-05	2.55902	6.41e-06
MMP11	2.28565	0.00552998	3.98291	7.12e-05
GSTO1	2.28286	1.15e-05	1.96216	4.85e-05
ADAMTS9	2.28055	3.54e-07	2.40473	2.07e-07
FN1	2.25001	5.18e-07	3.00606	3.24e-08
VASH1	2.24708	1.3e-06	2.45559	5.26e-07
VCAN	2.24229	9e-07	2.33112	6.13e-07
IL10RA	2.23452	3.31e-06	1.45655	0.000188566
THBS2	2.23264	6.73e-07	3.2498	1.83e-08
TES	2.22657	6.22e-08	1.16805	4.63e-05
ANO3	2.22623	0.0291778	2.08123	0.042644
RAC2	2.22046	0.000332393	1.30719	0.0142244
CCNE1	2.21673	2.43e-05	1.15822	0.00620551
TYROBP	2.21634	2.85e-06	1.22594	0.000615124
NID2	2.19686	2.66e-08	1.88421	1.34e-07
HS6ST2	2.19605	1.39e-05	1.6502	0.00022121
IL2RG	2.19276	0.000340239	1.04135	0.0431743
TMEM119	2.19251	2.59e-07	2.07655	4.7e-07
ATP6V0D2	2.18918	0.000847583	4.93192	3.28e-07
PLSCR1	2.18913	0.000118887	1.50488	0.00273321
CDH5	2.17769	7.94e-08	1.48639	3.81e-06
NUAK2	2.17767	8.07e-08	1.23957	2.89e-05
RUNX2	2.16774	4.85e-07	1.95981	1.46e-06
CD33	2.16159	1.16e-05	1.00551	0.00684604
S1PR1	2.16145	3.63e-08	1.22426	1.34e-05
COTL1	2.15506	1.59e-09	1.56972	4.97e-08
CMTM7	2.15331	1.01e-05	1.82778	5.18e-05
MEX3A	2.15262	6.76e-05	2.22205	5.2e-05
TFEC	2.14978	0.000371264	1.72716	0.00224113
KLF2	2.13388	0.00121919	1.6064	0.00876864
ITGAX	2.13113	4.1e-05	1.57857	0.000591116
BMPR1B	2.11213	0.00016117	1.57841	0.00184571
DENND4A	2.10978	1.17e-07	1.18395	3.38e-05
EMCN	2.10782	4.27e-07	1.34919	4.07e-05
PLA1A	2.10293	0.000613219	3.52835	5.39e-06
EMILIN1	2.09068	1.61e-08	1.79426	8.31e-08
CD38	2.09049	0.000138589	1.4285	0.00313428
ABCC3	2.08631	5.19e-08	1.69739	4.93e-07
BUB1	2.07605	4.74e-07	1.32822	4.88e-05
DDAH1	2.07459	3.12e-06	1.65918	2.73e-05
LRCH2	2.07088	0.000174399	2.3418	5.77e-05
LGMN	2.06796	4.12e-09	1.60201	5.45e-08
LRRC75B	2.06422	0.00157956	2.49926	0.000329627
COL6A3	2.06333	1.49e-07	2.32519	4.58e-08
FAM83A	2.06067	5.38e-05	1.23477	0.00414964
CDH2	2.05793	1.36e-05	2.05556	1.43e-05
KCNN4	2.05319	0.000832889	1.61573	0.00513377
HOXA10	2.03205	4.93e-05	1.50708	0.000729669
SAT1	2.03187	7.13e-08	1.134	2.16e-05
INPP5D	2.01736	4.83e-08	1.07781	2.51e-05
IGSF3	2.01162	2.86e-06	2.75685	1.18e-07
HDX	2.00094	9.5e-05	1.88572	0.000175732
TUBB2B	2.00035	1.63e-07	1.75984	6.59e-07
FCGR2B	1.99831	1.51e-07	1.24755	1.72e-05
SLC37A2	1.99396	8.93e-06	1.7907	2.51e-05
SLC9A5	1.99345	2.27e-05	1.60899	0.000185974
CDH11	1.98679	3.57e-07	2.05581	2.53e-07
ADAM19	1.98262	4.69e-08	2.37953	7.03e-09
ZFP57	1.98123	3.73e-05	1.77777	0.00011326
APBB1IP	1.97307	2.69e-05	1.00525	0.00674903
DCLK1	1.97268	8.07e-07	2.109	4.16e-07
TBX18	1.9679	6.41e-06	2.02178	5.08e-06
MDFI	1.95431	6.13e-06	1.68032	2.98e-05
RUNX1	1.95091	1.29e-06	1.53748	1.3e-05
OAF	1.94966	1.12e-07	2.10888	4.97e-08
STK36	1.94286	0.00054759	2.06367	0.000341631
CD44	1.9318	2.67e-06	1.15466	0.000239424
PRELID2	1.92666	6.7e-05	1.05537	0.00924943
PDPN	1.92381	4.28e-05	1.35221	0.000920411
DOK1	1.92247	7.64e-08	1.44854	1.65e-06
CACNA1H	1.91144	0.00583798	2.10491	0.00305681
BGN	1.90921	4.11e-07	1.76179	8.76e-07
PLEKHO2	1.90859	1.78e-07	1.35833	5.42e-06
TCIRG1	1.90814	2.53e-07	1.38661	6.29e-06
GRB10	1.90118	1.26e-07	2.39135	1.24e-08
CD84	1.90098	4.43e-07	1.62588	2.17e-06
CSGALNACT1	1.8996	1.39e-08	1.0898	5.19e-06
DPYSL3	1.89745	1.14e-06	2.20462	2.58e-07
JUN	1.88963	4.36e-06	1.01754	0.000910448
GJC1	1.8895	1.48e-06	1.76749	3.08e-06
MEX3B	1.88518	0.00214681	2.5492	0.000192429
TCFL5	1.87932	0.000350851	1.79244	0.000545173
TRIM25	1.87452	3.25e-08	1.2372	2.41e-06
ADA	1.87135	2.47e-05	1.61306	0.000104801
NCKAP1L	1.87021	8.79e-07	1.08013	0.000145803
NOTCH4	1.865	4.57e-06	1.22245	0.000258872
MORC1	1.85559	0.00200033	1.52608	0.00831375
MGP	1.84853	0.00143862	1.99693	0.000802127
LHX6	1.83973	1.75e-05	1.15587	0.00123757
PIEZO2	1.83764	0.00104342	2.30713	0.000159809
PXYLP1	1.8361	3.32e-08	1.56915	1.94e-07
NSG1	1.83523	3.15e-07	1.543	2.07e-06
ITGA11	1.82608	0.000196387	3.37313	5.77e-07
SPRED3	1.8197	9.96e-06	1.46632	8.65e-05
THBS3	1.81766	0.000131598	2.18563	2.6e-05
MSN	1.81652	1.27e-08	1.0634	2.54e-06
E2F7	1.80097	4.76e-05	1.22384	0.00147587
LAPTM5	1.79733	2.6e-06	1.30181	5.41e-05
GAS2	1.79695	0.00121659	3.55473	2.19e-06
PROCR	1.79667	0.000219549	1.56612	0.000721894
MYADM	1.79203	0.000107591	1.46683	0.000559881
PGM1	1.79199	1.3e-07	1.18332	1.06e-05
ELK3	1.79112	4.98e-09	1.40827	6.85e-08
UCK2	1.78946	5.67e-05	1.4905	0.00029134
FSTL1	1.7836	2.8e-07	2.35463	1.85e-08
COL4A1	1.78322	2.03e-08	1.08766	2.48e-06
LSP1	1.77861	1.68e-09	1.9629	5.94e-10
CCNB2	1.77795	1.08e-06	1.01949	0.000256783
COL18A1	1.77542	6.21e-09	1.42225	5.77e-08
ARHGAP22	1.77309	2.02e-05	1.86215	1.3e-05
FBP1	1.77257	0.00561107	2.75764	0.000164917
CALD1	1.7716	2.44e-09	1.60177	6.92e-09
TMEM98	1.763	2.77e-06	1.9136	1.23e-06
LHFPL2	1.76092	3.55e-10	2.03187	7.64e-11
NT5DC2	1.75789	4.36e-07	1.35991	6.42e-06
MYO1F	1.75747	4.25e-05	1.29475	0.000595292
POSTN	1.75663	2.26e-06	2.57778	5.89e-08
DCHS1	1.75555	0.000151583	2.72298	2.57e-06
CD68	1.75048	2.53e-06	1.3321	3.54e-05
EBF3	1.74993	8.73e-06	1.6648	1.49e-05
TMEM44	1.74913	5.14e-06	1.81962	3.57e-06
SYTL2	1.74834	1.63e-05	2.58896	2.97e-07
EXOC3L4	1.74748	7.18e-05	1.36486	0.000707245
TTYH3	1.74554	4.77e-07	1.31736	8.02e-06
GGT7	1.74002	0.00286669	1.70259	0.00350925
ZYX	1.7399	7.67e-06	1.10949	0.00041345
SEMA7A	1.73456	1.85e-05	1.08604	0.00116152
ITM2A	1.72852	1.51e-05	2.73619	1.65e-07
CD276	1.7277	6.75e-05	1.71039	7.58e-05
TBXAS1	1.72016	2.35e-05	1.70302	2.7e-05
KIF21B	1.71853	1.89e-06	1.22812	5.31e-05
RGS5	1.71841	2.94e-06	1.54872	8.12e-06
EVL	1.71796	3.08e-06	1.84495	1.52e-06
KLHL6	1.71104	0.000682168	1.28049	0.00611243
GTSE1	1.70928	2.17e-05	1.04949	0.00176418
BNC2	1.70139	2.66e-07	1.57502	6.09e-07
DOCK2	1.69556	1.3e-05	1.11387	0.000533236
RHOB	1.69311	9.93e-09	1.04689	1.37e-06
RHOC	1.68958	3.93e-08	1.53415	1.13e-07
COL6A2	1.68747	1.09e-07	1.9685	2.35e-08
LPAR4	1.6854	0.000374748	1.84379	0.000178855
GOLM1	1.68045	6.9e-10	1.07286	9.79e-08
LIPA	1.67757	3.82e-06	2.0316	5.8e-07
MYO1B	1.66706	1.08e-07	1.59497	1.74e-07
PHACTR1	1.6645	3.45e-05	1.97113	6.71e-06
RNF144A	1.66221	2.83e-08	1.56547	5.61e-08
MXRA8	1.66141	3.69e-06	1.89442	1.03e-06
MATN2	1.65972	0.000167471	2.39329	6.38e-06
TSPAN11	1.65052	7.15e-08	1.61161	9.53e-08
MLKL	1.64757	5.3e-05	1.33483	0.000370293
LPXN	1.64696	9.76e-05	1.23687	0.00120012
ENAH	1.64138	4.56e-07	1.56207	7.48e-07
BEND6	1.63752	0.000659929	1.28172	0.00440841
SLC8A1	1.62231	4.92e-08	1.48247	1.29e-07
KCTD11	1.62017	0.000134317	1.60948	0.000145597
PAMR1	1.61976	0.0156596	4.09941	1.17e-05
KCNMB4	1.6189	0.0140443	3.04323	0.000105586
SKIL	1.61712	7.01e-09	1.20854	1.46e-07
CPXM1	1.60541	1.27e-06	1.75262	5.39e-07
ANTXR2	1.6015	1.67e-07	1.26243	1.75e-06
B4GALT5	1.59536	3.61e-07	1.25257	4.38e-06
FOXM1	1.58522	5.2e-05	1.01549	0.00234103
TUBB2A	1.581	7.57e-06	1.15096	0.000127412
OSR1	1.57935	4.29e-05	1.88691	7.81e-06
RIN3	1.57774	2.19e-05	1.29285	0.000145626
PCDHGC5	1.57631	0.000738828	1.86062	0.000184562
NAV3	1.57331	3.01e-06	1.65499	1.87e-06
AOAH	1.55321	0.00585306	1.14639	0.0330411
LRRC32	1.55014	0.0001997	1.57391	0.000180285
IL7R	1.54707	0.000114321	1.08561	0.00218142
COL5A1	1.54514	1.24e-08	1.64446	6.52e-09
IMPG2	1.54392	0.00374568	1.86869	0.000899625
UGCG	1.53947	1.2e-07	1.11489	2.91e-06
THBD	1.5357	7.05e-08	1.14904	1.39e-06
DACT1	1.53548	1.02e-07	2.41736	7.54e-10
CTHRC1	1.53523	7.59e-07	1.75362	1.98e-07
ARID3A	1.51768	5.56e-07	1.03831	2.66e-05
TENM3	1.51657	0.000714679	2.40675	1.3e-05
SPSB4	1.51463	0.00634068	2.14947	0.000451717
PARPBP	1.50799	0.000210757	1.05826	0.00373874
CYBA	1.50202	7.47e-06	1.09886	0.000141652
TTC12	1.49192	6.85e-05	1.04935	0.00150234
MYCT1	1.49024	2.75e-05	1.04909	0.000699288
PDIA5	1.48554	2.27e-05	1.43785	3.23e-05
GARNL3	1.47827	0.000696026	1.70321	0.000216575
WNT5A	1.4753	1.29e-05	1.39741	2.25e-05
CIT	1.46994	1.2e-05	1.33778	3.14e-05
TICAM2	1.4683	0.000101298	1.25645	0.000438744
GNG11	1.46789	5.06e-07	1.40406	8.49e-07
TRPC6	1.45964	2.1e-05	1.76035	3.31e-06
NOSTRIN	1.45777	0.000190607	1.23721	0.000836324
NID1	1.45556	3.56e-07	2.5393	1.39e-09
HSPG2	1.44922	4.31e-06	1.61948	1.5e-06
F2R	1.4461	0.0251909	1.84431	0.00689163
ADAP2	1.43922	3.42e-05	1.42937	3.85e-05
MAB21L1	1.43459	0.00171975	2.1753	4.92e-05
COL6A1	1.43323	2.59e-07	1.69539	4.9e-08
CFP	1.43073	0.00027775	1.03148	0.00329532
LGALS3BP	1.42816	0.00680602	1.73539	0.00194188
FUT4	1.42089	8.36e-05	1.00619	0.00168884
PDGFC	1.41663	0.000567735	1.58574	0.000227733
ARMCX2	1.41464	3.84e-07	1.24048	1.56e-06
RRAD	1.407	0.0095658	1.0463	0.0453565
MAN2A1	1.40174	1.19e-08	1.28734	2.82e-08
ADAMTS6	1.39731	0.00133248	1.09905	0.00727297
DCLK3	1.39246	0.0330678	2.51323	0.000682777
UNC93B1	1.39085	2.8e-05	1.22764	8.67e-05
NPAS2	1.39017	0.00036762	1.6631	7.56e-05
PCDHB9	1.38864	0.00645633	1.78146	0.00110823
POU2F2	1.38358	0.00814062	1.29399	0.0125845
SPECC1	1.38147	4.36e-07	1.27422	1.07e-06
CASP3	1.3788	3.27e-07	1.00516	8.52e-06
ZFYVE28	1.37847	0.000487077	1.98362	1.72e-05
MOV10	1.37596	0.000118125	1.21671	0.000366057
CACNA1G	1.36924	0.000621728	2.08089	1.62e-05
MYEF2	1.36435	6.15e-08	1.08446	7.57e-07
ITGB3	1.36022	9.82e-05	1.65581	1.65e-05
SP110	1.35977	0.00445739	1.06542	0.0196476
SCARF1	1.35958	4.1e-05	1.07895	0.000347004
PLAU	1.35792	4.33e-06	1.38271	3.7e-06
TGFB1I1	1.35074	0.00025494	1.48578	0.000114247
TMEFF1	1.35073	0.00110291	1.49786	0.000496858
CCBE1	1.33864	0.00571971	1.14657	0.0147148
MAGED2	1.33714	2.14e-07	1.50301	6.49e-08
ST6GALNAC3	1.3365	0.0135647	1.91925	0.00117844
VASH2	1.32294	0.000220598	2.12722	2.37e-06
MAMDC2	1.31961	0.00544586	1.87472	0.000411133
UCN2	1.31797	0.0304199	2.00701	0.002276
EXT1	1.31603	3.23e-07	1.63572	3.55e-08
MORC4	1.31399	9.03e-05	1.47427	3.24e-05
ARHGAP28	1.311	2.8e-05	1.77619	1.4e-06
RAB31	1.30907	1.03e-07	1.2468	1.7e-07
TFPI	1.30725	6.48e-06	1.18417	1.76e-05
PTPRJ	1.30666	2.25e-06	1.01395	2.43e-05
RNF122	1.3056	1.76e-05	1.14954	6.39e-05
RNF157	1.30124	0.00035744	1.36687	0.000245088
ROR2	1.29525	0.000325497	1.46423	0.000115186
NR2F1	1.2936	0.00237152	1.95639	7.11e-05
NLGN2	1.28896	2.12e-05	1.66438	1.77e-06
DCBLD2	1.28473	2.3e-05	1.62516	2.45e-06
FBXL7	1.28421	1.44e-06	1.54999	2.02e-07
SLC7A7	1.28229	2.66e-05	1.21186	4.82e-05
CDKN1C	1.27797	0.000102735	1.53502	1.95e-05
VCL	1.2777	7.14e-07	1.09995	3.05e-06
IRF8	1.27528	0.0104853	1.03868	0.0307924
TMEM229B	1.27423	3.25e-05	1.33256	2.21e-05
KCND1	1.27356	0.0068211	1.53107	0.00193439
ADRA2A	1.27151	0.00237023	1.19216	0.00383903
HPSE	1.2671	0.000206041	1.35803	0.000116923
WNT9A	1.2581	0.00558297	1.71567	0.000591292
SP100	1.2561	0.00645426	1.09541	0.0146363
DNAH8	1.24774	0.0274017	1.90893	0.00207365
NAV1	1.24764	3.29e-07	1.41433	9.27e-08
NMNAT2	1.24724	0.00609674	1.54195	0.00135114
TEAD2	1.24117	5.15e-05	1.1701	9.51e-05
BMP1	1.23759	3.82e-08	1.26539	3.01e-08
MRAS	1.23671	1.41e-05	1.62258	9.32e-07
ADAMTS12	1.23584	2.82e-07	1.49123	4.18e-08
SLC40A1	1.23529	0.00168231	2.41495	5.18e-06
MAFB	1.23057	0.000125682	1.42795	3.42e-05
LAMA4	1.22569	1.04e-06	1.81175	2.14e-08
ITGA4	1.22321	0.000492539	1.21041	0.00054479
CLIP3	1.21924	0.00360693	1.88989	0.00010303
TSHZ3	1.21844	3.23e-05	1.55317	3.08e-06
PRKAR1B	1.20853	0.000693898	1.25001	0.000547132
LOXL1	1.20726	0.000175389	1.79948	5.08e-06
RNF180	1.20531	0.00980455	1.74018	0.000704762
PCDHB5	1.20353	0.00642313	1.47321	0.00156217
B4GALT6	1.20153	5.69e-06	1.03069	2.6e-05
ADAMTS14	1.19738	0.00026496	1.24148	0.000200235
LRRC8C	1.19714	0.00269909	1.08772	0.00536639
LAT2	1.19254	3.91e-05	1.19973	3.91e-05
COL5A2	1.19167	5.67e-09	1.47256	6.44e-10
PCDHB3	1.19031	0.0459178	1.51123	0.0144212
PLEKHG1	1.18993	2.27e-05	1.48127	2.78e-06
SOX4	1.17997	4.28e-06	1.77041	6.47e-08
GNPDA1	1.16953	2.32e-05	1.09863	4.42e-05
IGF2R	1.16434	1.39e-07	1.04886	3.86e-07
GRK5	1.16286	2.03e-05	1.15557	2.26e-05
FBN1	1.16075	0.000407933	2.20196	1.68e-06
MARCKS	1.16071	7.5e-09	1.7592	1.02e-10
LOXL2	1.15409	1.18e-05	1.11627	1.58e-05
LRG1	1.1539	0.0203742	-1.56457	0.0141257
SNPH	1.1528	0.0152672	1.31859	0.00703885
PLEKHO1	1.14701	8.83e-06	1.0341	2.51e-05
HOMER3	1.13808	6.14e-05	1.02473	0.000164357
FAP	1.13588	0.000862453	2.03666	4.93e-06
EDN1	1.13188	0.00502565	1.01329	0.010587
EN1	1.12502	0.000955577	1.41064	0.000149194
PIK3R3	1.11562	7.2e-05	1.23937	2.82e-05
CTSB	1.10827	3.61e-06	1.06211	5.27e-06
TRAM2	1.1058	0.00545696	1.07103	0.0069287
CHD3	1.09896	2.58e-07	1.39591	2.25e-08
FAM171A1	1.09546	3.24e-07	1.26001	7.73e-08
GNG2	1.09195	7.48e-05	1.11451	6.48e-05
PHLDB2	1.08958	2.4e-05	1.70735	3.22e-07
PCDH19	1.08939	0.000255864	1.33286	4.52e-05
GFPT2	1.08631	0.00126442	1.95716	7.3e-06
IGF1	1.08204	2.19e-05	1.72258	2.61e-07
ABCG1	1.08128	3.61e-05	1.34383	4.79e-06
MTCL1	1.07933	0.0128682	1.90667	0.000201919
NCKAP5L	1.07684	0.00332187	1.05888	0.00385381
HVCN1	1.07051	0.0115437	1.5001	0.00125207
GREM2	1.06855	0.000384953	1.09309	0.000331479
SDC3	1.0602	0.00222005	1.04711	0.00243706
FAXC	1.05962	0.00139799	1.48921	8.1e-05
B3GALNT1	1.05112	0.00150834	1.17475	0.000669774
SERPINB9	1.04451	0.000708596	1.02203	0.000881828
SSC5D	1.04392	0.000650608	1.97779	2.07e-06
FBXO17	1.03764	0.000306525	1.00539	0.000432348
HEYL	1.03567	0.000397193	1.05966	0.000345648
COL7A1	1.03285	0.000107749	2.26696	7.13e-08
GDPD5	1.0314	0.000156354	1.0705	0.000117647
PALLD	1.0297	0.000958578	1.30493	0.00014745
ACKR3	1.02265	0.0242048	1.28425	0.00712717
MFGE8	1.02231	0.00021658	1.59385	4.02e-06
NFATC4	1.02134	1.47e-05	1.30584	1.35e-06
AQP3	1.01741	0.0145142	1.0076	0.0153658
KLHL13	1.01716	0.000459711	1.9303	1.14e-06
NOX4	1.01637	0.00178139	1.3556	0.000182555
STAC2	1.01474	0.0228182	1.34981	0.00428011
ZFHX3	1.00523	8.99e-05	1.21921	1.59e-05
WDR62	1.00035	0.000815551	1.11413	0.000356984
NDUFS7	-1.00222	1.79e-06	-1.20972	3.87e-07
HSPA4L	-1.00364	2.75e-05	-1.26663	4.21e-06
SLC25A12	-1.00407	4.97e-05	-1.18301	1.38e-05
CEBPZOS	-1.01249	0.000248381	-1.07424	0.000211835
RHBDL2	-1.01337	0.0112111	-1.05426	0.0108992
HMGCR	-1.02059	0.000195312	-1.2943	2.88e-05
CDCA7	-1.02112	2.69e-06	-1.41201	2.28e-07
RNLS	-1.02765	0.00146898	-1.33728	0.000387305
NDUFB2	-1.0283	7.72e-06	-1.09193	5.42e-06
WNT3A	-1.02904	0.00279398	-1.67642	0.000232836
NDUFB3	-1.03026	1.68e-07	-1.07448	1.31e-07
RP9	-1.03737	0.000161415	-1.06623	0.000152696
ADAMTSL3	-1.04499	0.0433658	-1.10513	0.0375644
COQ2	-1.05038	7.3e-06	-1.03409	9.41e-06
PPA1	-1.05083	1.8e-05	-1.27869	3.58e-06
PER2	-1.05286	0.0107341	-1.51064	0.00194993
TEAD4	-1.05317	1.38e-05	-1.28032	3.96e-06
HRH1	-1.05544	0.00961791	-1.04824	0.0112274
CIRBP	-1.05579	1.54e-06	-1.12871	9.44e-07
NLRC5	-1.05818	0.00200469	-1.13073	0.00133734
AK1	-1.05831	0.00125696	-1.16295	0.0006598
SAR1B	-1.05885	1.07e-06	-1.20595	3.55e-07
ACAA2	-1.05959	2.39e-05	-1.09091	1.98e-05
DUSP28	-1.06082	7.89e-05	-1.03398	0.000110061
MMD	-1.06181	3.49e-05	-1.14829	2.01e-05
IVD	-1.06414	8.1e-05	-1.02013	0.000121166
NT5E	-1.06493	2.64e-05	-2.34975	2.56e-08
PEX14	-1.06908	8.64e-07	-1.13171	5.88e-07
OXLD1	-1.07203	2.73e-05	-1.1699	1.81e-05
HOXD9	-1.07268	0.00139067	-1.19109	0.000909824
MTHFD1	-1.07637	1.69e-07	-1.11113	1.4e-07
DPP4	-1.07818	0.00653313	1.00879	0.0067464
RASSF3	-1.08515	2e-06	-1.32832	3.56e-07
CS	-1.08575	5.72e-09	-1.15196	3.18e-09
GALNT12	-1.08637	0.000254885	-1.3435	9.26e-05
PRKCZ	-1.09081	1.92e-06	-1.02468	3.83e-06
PCYT2	-1.09269	1.05e-06	-1.13124	8.89e-07
NDUFB9	-1.09448	5.72e-07	-1.22875	2.11e-07
AP1M2	-1.10117	0.00146085	-1.04502	0.00218517
IDH3B	-1.10134	6.88e-07	-1.0925	7.88e-07
CDH1	-1.10314	0.000169851	-1.04688	0.000262113
CDCA7L	-1.10754	2.62e-06	-1.06025	4.28e-06
VDAC1	-1.11748	9.94e-08	-1.35033	1.55e-08
ACOX1	-1.11749	2.44e-07	-1.10237	2.88e-07
TPM1	-1.11753	0.0139367	-1.55564	0.00182178
PRSS8	-1.11777	0.00399321	-1.04558	0.00623871
SDC4	-1.11876	2.45e-06	-1.49144	1.63e-07
DAPK2	-1.12204	3.07e-05	-1.6014	3e-06
PDHA1	-1.12618	1.75e-06	-1.17462	1.2e-06
CDR2	-1.12668	8.64e-05	-1.08283	0.000124086
HINT3	-1.12682	0.0001079	-1.08785	0.00016824
ALDH1L1	-1.12942	0.000657907	-1.72067	5.87e-05
TMEM54	-1.1303	0.00199797	-1.01659	0.00391843
CHPF	-1.13103	1.37e-05	-1.02928	3.21e-05
LPCAT3	-1.13692	3.77e-06	-1.37028	8.04e-07
PSTK	-1.13896	1.18e-06	-1.40279	3.28e-07
EMID1	-1.13922	1.94e-05	-1.09152	3.24e-05
ADAP1	-1.14033	3.09e-05	-1.62649	2.67e-06
ECH1	-1.14473	2.27e-08	-1.09074	3.82e-08
MFN2	-1.145	1.05e-07	-1.03654	2.83e-07
FUZ	-1.14637	3.67e-05	-1.1081	5.55e-05
CREB3L3	-1.14779	2.69e-05	-1.04	6.48e-05
DLAT	-1.14808	3.39e-09	-1.25609	1.54e-09
PACSIN3	-1.14822	0.000144476	-1.40481	3.48e-05
ACADVL	-1.14898	1.19e-08	-1.10355	1.86e-08
CADPS2	-1.15086	0.0429444	-1.44489	0.0259803
MAPK12	-1.1519	1.66e-05	-1.06307	3.52e-05
PEX19	-1.15273	2.05e-07	-1.11239	3.05e-07
THSD7A	-1.15469	2.16e-06	-1.1126	3.24e-06
ACLY	-1.16036	2.6e-08	-1.20213	1.82e-08
FGF9	-1.1642	0.00866057	-1.40993	0.00444002
UNG	-1.16716	0.000115265	-1.51555	2.67e-05
NDUFA4L2	-1.1702	1.62e-05	-1.48179	2.45e-06
CHCHD3	-1.17285	1.17e-08	-1.12881	1.81e-08
HADH	-1.17376	4.28e-06	-1.04572	1.24e-05
TMEM238	-1.17539	9.08e-05	-1.10783	0.000161973
OSBPL3	-1.17609	2.04e-06	-1.24912	1.31e-06
OSGEPL1	-1.17795	3.1e-05	-1.26019	2.48e-05
SH3GL2	-1.18489	0.00529012	-1.05807	0.0101776
ATL2	-1.1879	5.74e-07	-1.10415	1.2e-06
UBXN2A	-1.19108	4.83e-07	-1.11889	9.22e-07
CADM2	-1.19115	0.000584328	-1.3316	0.000431301
SPTBN2	-1.19262	0.00103086	-1.03882	0.00267536
RIPK4	-1.19527	0.000475424	-1.15214	0.000653207
HSPA1B	-1.19548	4.16e-05	-1.02053	0.000158767
PDHB	-1.2004	2.15e-08	-1.11085	4.79e-08
GCHFR	-1.20422	0.00120443	-2.14364	6.96e-05
TIAM1	-1.20538	3.44e-06	-1.02642	1.53e-05
SUCLA2	-1.21168	1.33e-08	-1.22562	1.26e-08
GOT1	-1.21233	1.98e-08	-1.33171	9.32e-09
GRB14	-1.21329	8.34e-05	-1.04705	0.000255773
NPR3	-1.21622	0.000668817	-1.07842	0.00155556
L2HGDH	-1.22067	9.98e-07	-1.21796	1.19e-06
ECSIT	-1.22191	7.2e-07	-1.15319	1.34e-06
FAM126B	-1.22459	9.97e-08	-1.17142	1.62e-07
FEM1A	-1.22466	8.02e-08	-1.17193	1.28e-07
DUSP18	-1.22674	1.65e-06	-1.10308	4.46e-06
RAD9B	-1.22703	0.00225281	-1.05281	0.0058968
RILP	-1.23045	0.000868667	-1.04708	0.00239538
SORBS1	-1.23299	2.03e-07	-1.29643	1.37e-07
ATP6V0A4	-1.23339	0.00170349	-1.36621	0.000973458
TCAIM	-1.23444	2.26e-07	-1.22888	2.87e-07
CRACR2B	-1.23692	8.42e-07	-1.24689	9.5e-07
CRIP2	-1.2383	0.0001334	-1.55237	2.52e-05
FDPS	-1.24039	0.000145694	-1.92663	4.43e-06
REEP1	-1.24101	0.000106942	-1.1884	0.000173773
TRIM68	-1.24107	0.000554986	-1.01697	0.00204248
MDH1	-1.2485	1.5e-08	-1.26772	1.35e-08
CHD1L	-1.24966	4.82e-05	-1.14883	9.57e-05
PARD6B	-1.25392	0.00320296	-1.03725	0.00869957
SCP2	-1.25392	2.62e-08	-1.47358	5.39e-09
HOXA2	-1.25905	0.00288185	-1.0447	0.00772452
LYSMD1	-1.26149	1.05e-06	-1.13467	2.9e-06
FDX1	-1.26389	1.02e-06	-1.04822	5.3e-06
ACO2	-1.26516	7.17e-07	-1.4467	1.99e-07
AMACR	-1.26603	3.96e-06	-1.31451	3.48e-06
PLEKHB1	-1.26992	0.000987099	-1.34525	0.000872339
JAM2	-1.27612	2.86e-05	-1.01258	0.00018548
ME1	-1.27762	4.23e-05	-1.12328	0.000126497
CCNG1	-1.28416	5.85e-05	-1.39844	2.84e-05
BCL11A	-1.2866	0.000280425	-1.01036	0.00147771
CYB5RL	-1.28795	0.000521302	-1.37755	0.000471382
HDHD3	-1.2882	0.00388612	-1.08011	0.00850838
HOXB6	-1.28832	0.00169726	-1.16823	0.00302313
PDSS2	-1.29002	1.5e-05	-1.07334	6.24e-05
NSDHL	-1.29233	4.15e-07	-1.73489	4.5e-08
SPTSSA	-1.29292	2.05e-06	-1.18155	4.83e-06
IGFBP2	-1.29341	0.0253233	1.44099	0.00196699
CD36	-1.29569	3.78e-05	-1.09825	0.000155177
INSIG1	-1.29747	4.24e-07	-1.85222	1.67e-08
BCKDHA	-1.29974	4.63e-08	-1.04597	3.69e-07
ELOVL5	-1.30163	1.92e-08	-1.14083	7.32e-08
PRKCQ	-1.30296	0.00124705	-1.58711	0.0005128
DGAT2	-1.30338	1.3e-05	-1.76057	9.69e-07
PFKFB1	-1.30571	0.000282061	-1.67268	8.74e-05
CCDC120	-1.30988	9.85e-05	-1.09385	0.000373331
LLGL2	-1.31199	1.43e-05	-1.46806	7.03e-06
HSPA2	-1.31355	9.45e-06	-1.69665	1.82e-06
FSTL3	-1.31533	7.08e-05	-1.07095	0.00031117
CLMN	-1.31762	0.0026787	-1.3248	0.00270856
P3H2	-1.31832	2.51e-06	-1.14703	8.62e-06
AVIL	-1.31919	0.000346568	-1.48735	0.000201319
MEF2C	-1.32433	1.47e-05	-1.15591	4.87e-05
SLC37A1	-1.32478	0.0216853	-1.67668	0.0101695
LIPE	-1.3259	2.47e-05	-1.75735	2.95e-06
HOXA6	-1.33098	0.00308956	-1.20673	0.00534955
LARP1B	-1.33628	5.64e-08	-1.41605	3.98e-08
CBLC	-1.33843	0.00116698	-1.41178	0.000986777
UGP2	-1.33882	3.21e-06	-1.08078	2.29e-05
SNTA1	-1.34507	3.27e-05	-1.25246	6.29e-05
FAM210B	-1.3465	5.52e-08	-1.00643	6.77e-07
CBX2	-1.34704	3.84e-06	-1.02263	3.65e-05
APMAP	-1.35367	3.16e-09	-1.43095	2.09e-09
TRPT1	-1.35384	0.000289425	-1.01239	0.00163947
CELF4	-1.35577	0.000429445	-1.11116	0.00149531
BCAT2	-1.3564	0.00015405	-1.4312	0.000129614
DNAJC27	-1.35801	1.6e-05	-1.21664	4.03e-05
DGCR6	-1.35818	4.97e-08	-1.30592	8.21e-08
PIK3R1	-1.35919	2.66e-09	-1.05375	3.62e-08
CCR4	-1.35949	0.00653862	-3.72358	0.000428811
MAPKAPK3	-1.36099	2.81e-07	-1.29617	4.71e-07
SLC2A5	-1.36214	0.000229925	-1.22284	0.000471036
GAS6	-1.36366	5.97e-05	-1.41295	4.39e-05
GPHN	-1.36862	9.66e-08	-1.07171	9.01e-07
AMIGO2	-1.36915	0.00019775	-1.01607	0.00124987
MIEF2	-1.37074	4.56e-07	-1.51994	2.51e-07
SLC1A3	-1.37164	3.73e-06	-1.87373	3.59e-07
FLNC	-1.37218	0.000295665	-1.13884	0.00121225
ACAD10	-1.37289	5.57e-05	-1.00512	0.000442247
DSC3	-1.37374	3.51e-05	-1.24862	8.1e-05
TARSL2	-1.37437	4.3e-06	-1.62106	1.79e-06
TMEM164	-1.3854	2.08e-09	-1.61332	4.56e-10
KDM1B	-1.38579	2.9e-09	-1.10197	2.73e-08
CYB5A	-1.38766	1.98e-07	-1.00253	4.29e-06
PLEKHH1	-1.38802	9.85e-05	-1.4703	9.84e-05
FAHD1	-1.39135	1.73e-05	-1.36258	2.7e-05
PHTF2	-1.39428	5.19e-07	-1.41077	5.2e-07
RNF146	-1.39467	6.61e-09	-1.16653	3.85e-08
CD3G	-1.39636	0.0336632	-1.42153	0.0340714
PPFIA2	-1.39696	0.00147789	-1.04265	0.00739346
MGST3	-1.40116	3.78e-07	-1.48275	2.71e-07
PROCA1	-1.40424	0.00105759	-1.26676	0.00210971
MVD	-1.40588	7.88e-07	-1.67624	2.35e-07
NDOR1	-1.40631	4.65e-08	-1.08443	5.42e-07
ASRGL1	-1.4102	9.51e-07	-1.21318	3.17e-06
SVIP	-1.4107	0.000490901	-1.18611	0.00132867
SREBF1	-1.41209	1.35e-07	-1.26259	4.07e-07
SPAG1	-1.41411	3e-05	-1.00599	0.000343945
SPHK2	-1.41414	1.95e-08	-1.5629	8.57e-09
CD96	-1.41428	0.00383408	-1.40779	0.00447764
STK32C	-1.4148	0.0042751	-1.83114	0.00130599
PAQR4	-1.41498	9.43e-06	-1.35534	1.42e-05
FBXO44	-1.41574	0.0233581	-1.15244	0.0476566
GAS2L1	-1.41721	4.83e-06	-1.36075	7.24e-06
ANKRD6	-1.41732	0.000101732	-1.13729	0.00045013
TLE1	-1.4181	5e-08	-1.08836	5.88e-07
TMEM109	-1.4186	6.94e-09	-1.40664	8.15e-09
PPP2R3A	-1.4254	7.13e-07	-1.2252	3.03e-06
AAMDC	-1.42553	3.09e-06	-1.10781	2.09e-05
SPINT2	-1.42556	1.34e-05	-1.01209	0.000181038
NME3	-1.42857	1.83e-05	-1.22804	5.94e-05
FOXRED2	-1.43098	2.76e-06	-1.21012	1.12e-05
STARD10	-1.43583	1.05e-06	-1.29278	2.7e-06
ATP9A	-1.43671	8.74e-07	-1.10959	9.38e-06
MARVELD1	-1.43704	1.24e-06	-1.17409	8.13e-06
RAB40B	-1.43805	0.000171263	-1.02576	0.00142562
TFAP4	-1.43968	1.34e-06	-1.24653	4.39e-06
SLC25A4	-1.44025	9.43e-06	-1.65603	2.62e-06
RIPPLY3	-1.44087	1.79e-05	-1.14723	8.91e-05
WWC1	-1.44365	2.54e-05	-1.00961	0.000302413
DECR1	-1.44403	2.67e-07	-1.31845	6.5e-07
SATB1	-1.4441	1.83e-05	-1.49009	1.65e-05
CRY2	-1.44434	1.13e-08	-1.05571	2.02e-07
PNKD	-1.44643	8.6e-07	-1.4748	8.37e-07
GMPR	-1.45149	8.12e-05	-1.82641	2.96e-05
DHRS7B	-1.45212	1.83e-07	-1.53391	1.38e-07
FCHO1	-1.45469	9.61e-06	-1.10816	6.99e-05
CFL2	-1.45534	4.46e-05	-1.54783	2.9e-05
RASSF7	-1.45646	0.000122086	-1.43532	0.000156147
GPT2	-1.45984	6.5e-05	-1.32538	0.000143953
CD82	-1.46287	3.27e-05	-2.05006	2.66e-06
AHR	-1.46509	4.14e-07	-1.0566	8.3e-06
GPRIN3	-1.46603	4.04e-05	-1.1172	0.000263789
SCRN3	-1.46646	1.07e-05	-1.14718	6.7e-05
PPM1L	-1.47026	6.7e-06	-1.23302	2.7e-05
DDT	-1.47148	0.00409216	-1.51093	0.00418738
HEPHL1	-1.47158	6.86e-06	-1.10422	6.98e-05
CDH13	-1.47492	2.78e-05	-1.13462	0.000231007
RASGRF2	-1.479	2.41e-05	-1.23818	8.96e-05
KLHL8	-1.47944	5.39e-08	-1.2008	3.41e-07
SLC27A3	-1.47977	3.92e-07	-1.25837	1.66e-06
PTPRU	-1.48015	1.66e-05	-1.08167	0.000145814
ECHS1	-1.48258	3.69e-08	-1.39567	6.92e-08
RMDN3	-1.48718	1.17e-08	-1.57428	8.08e-09
TUFT1	-1.48817	0.000101174	-1.00631	0.0016579
ARHGEF5	-1.48868	3.27e-06	-1.33562	8.91e-06
TLCD2	-1.49394	4.31e-07	-1.57882	3.15e-07
PTPN4	-1.49476	7.59e-09	-1.25535	3.99e-08
ANKRD55	-1.49797	4.97e-05	-1.59911	4.15e-05
CTNND2	-1.50447	0.000129639	-1.56974	0.000118139
DBT	-1.5078	1.44e-07	-1.26888	6.48e-07
GCNT4	-1.51006	3.4e-05	-1.45481	5.07e-05
FDFT1	-1.51332	1.5e-06	-2.01357	1.43e-07
AGL	-1.51436	3.22e-05	-1.48459	3.97e-05
BNIPL	-1.51564	0.000149317	-1.37198	0.000323127
PAFAH2	-1.51736	3.8e-06	-1.06773	6.1e-05
SLAIN1	-1.5194	0.00891291	-1.3531	0.0153546
PMVK	-1.52764	4.44e-07	-1.80095	1.39e-07
ATP1B2	-1.52941	0.000543923	-1.80139	0.000331661
HSPB1	-1.52946	5.25e-05	-1.51601	5.81e-05
GPLD1	-1.53358	8.96e-07	-1.06191	2.14e-05
STBD1	-1.53462	0.000129201	-1.98277	4.47e-05
NUPR1	-1.53485	7.5e-07	-1.28981	3.56e-06
ABHD12B	-1.5352	0.00325571	-1.05458	0.0152727
EVA1C	-1.53587	0.00040822	-1.88609	0.000176736
TFCP2L1	-1.53613	4.26e-05	-1.76244	2.32e-05
CTH	-1.53722	0.000108563	-1.53015	0.000125749
DEPTOR	-1.54466	7.74e-07	-1.10636	1.52e-05
MAP9	-1.54567	1.5e-05	-1.25069	6.73e-05
GLDC	-1.54576	0.000170679	-2.25871	4.12e-05
MID1IP1	-1.54607	2.22e-08	-2.01403	2.25e-09
RAB3D	-1.54747	8.16e-08	-1.30476	4.1e-07
CABLES1	-1.54751	7.37e-08	-1.32379	2.97e-07
ENPEP	-1.54863	0.000539026	-1.77572	0.000313333
TGFB2	-1.54871	1.14e-06	-1.20155	1.05e-05
MPC1	-1.5493	1.16e-06	-1.80129	3.46e-07
SSX2IP	-1.55043	2.85e-08	-1.3704	9.13e-08
MCEE	-1.55223	2.89e-07	-1.19954	2.06e-06
THRB	-1.5523	1.6e-06	-1.0044	5.56e-05
APOO	-1.55411	4.19e-06	-1.58852	4.53e-06
MBLAC2	-1.55647	3.14e-07	-1.2278	2.07e-06
PPFIBP2	-1.55732	4.24e-06	-1.44235	8.76e-06
CTF1	-1.55851	0.000121267	-1.6156	0.000124809
TCAF2	-1.55915	2.4e-08	-1.83741	8.05e-09
SPRY1	-1.55934	5.7e-06	-1.26922	2.86e-05
SYDE2	-1.56314	8.78e-08	-1.05603	2.28e-06
BCL2	-1.56335	3.2e-07	-1.24587	2.24e-06
PPP1R12B	-1.57055	6.96e-07	-1.01431	2.63e-05
KCNJ12	-1.5718	0.000662463	-1.54639	0.000865529
TRABD2B	-1.57396	1.49e-05	-1.19777	9.8e-05
TANC1	-1.57726	1.01e-07	-1.21911	1.23e-06
LEPR	-1.57907	0.000129021	-1.0996	0.00155832
SLC17A9	-1.58062	0.000123484	-1.5067	0.000163254
HINT2	-1.58075	6.85e-06	-1.16261	5.58e-05
GID4	-1.58133	4.49e-08	-1.13113	1e-06
MTFP1	-1.58375	3.78e-06	-1.86774	1.75e-06
PDSS1	-1.58788	7.29e-05	-1.70582	5.72e-05
CYP39A1	-1.58941	2.79e-05	-1.07753	0.000345942
FAM83F	-1.58955	1.73e-05	-1.18301	0.000161756
ANXA9	-1.59179	0.000298714	-1.01936	0.00502314
GALNT18	-1.59525	4.41e-08	-1.26208	3.18e-07
GSTK1	-1.59965	1.04e-06	-1.26034	6.01e-06
CSPG4	-1.59986	4.86e-06	-1.56118	6.35e-06
SMS	-1.60142	8.63e-07	-1.45797	2.06e-06
CIART	-1.60168	6.57e-05	-2.64843	1.18e-05
PGRMC2	-1.60285	1.38e-08	-1.15543	3.1e-07
TIGD4	-1.60499	0.0115023	-2.67861	0.00277591
KLC3	-1.60545	0.000498265	-1.28813	0.00213132
PCP4L1	-1.60767	4.58e-05	-2.23307	1.01e-05
ABCD3	-1.60798	1.3e-08	-1.17632	2.68e-07
COQ6	-1.60924	3.57e-08	-1.40022	1.27e-07
AKAP6	-1.60924	3.5e-06	-1.39602	1.19e-05
PLIN5	-1.61173	0.000785881	-1.94994	0.000361467
VSNL1	-1.61331	0.000380817	-2.16706	0.000111847
ACVR2B	-1.61639	1.56e-05	-1.13213	0.000160689
MAPT	-1.62039	1.23e-05	-1.35144	4.66e-05
PEX3	-1.62187	1.55e-08	-1.6102	1.86e-08
DMPK	-1.62484	2.95e-06	-1.061	8.87e-05
DNASE1L3	-1.62723	0.0012531	-1.05622	0.00999451
KCTD15	-1.62736	1.1e-08	-1.47568	2.82e-08
NR3C2	-1.6292	3.56e-06	-1.43266	1.01e-05
PELI3	-1.63018	0.000545004	-1.3333	0.00181528
HMGCS1	-1.63053	7.21e-08	-1.80454	2.75e-08
FAM161B	-1.63104	7.04e-06	-1.15832	7.04e-05
NIPSNAP1	-1.63246	1.97e-05	-1.51286	3.77e-05
RBM20	-1.6328	0.00137342	-1.68959	0.00139357
SLC27A1	-1.63505	7.56e-09	-1.61877	9.04e-09
SHMT1	-1.63589	1.82e-07	-1.25971	1.4e-06
SLC26A10	-1.63997	0.000688796	-1.27502	0.00272723
PEX11G	-1.64168	1.69e-06	-1.32723	7.79e-06
ALDH5A1	-1.64378	6.44e-07	-1.30863	3.68e-06
CECR2	-1.64445	6.05e-06	-2.34785	8.1e-07
ELMO3	-1.64451	2.1e-08	-1.14965	4.03e-07
C2CD2	-1.64686	5.63e-07	-1.22042	8.84e-06
ESRP1	-1.64931	9.58e-06	-1.11587	0.000242876
MGST1	-1.6532	2.74e-07	-1.65289	2.85e-07
NEXN	-1.65345	1.34e-05	-1.18101	0.000143944
PLXNB1	-1.65416	4.26e-07	-1.18279	8.47e-06
BARX2	-1.65798	0.000269556	-1.02527	0.00486416
HIBCH	-1.66234	6.27e-08	-1.54565	1.3e-07
SLC25A1	-1.66251	8.74e-09	-1.73449	6.66e-09
EPM2A	-1.66381	1.88e-06	-1.23046	1.59e-05
SYNE2	-1.66455	2.73e-08	-1.21862	6.45e-07
TMEM102	-1.66605	0.000152091	-1.46294	0.000354575
RPH3AL	-1.67243	5.75e-05	-1.37623	0.000213412
ERBB2	-1.67283	1.23e-05	-1.23338	0.000151523
SGCD	-1.67592	2e-05	-1.76406	1.7e-05
ARHGEF26	-1.67969	6.34e-08	-1.49616	1.82e-07
GHR	-1.68361	6.09e-08	-1.36915	4.46e-07
NAPEPLD	-1.68413	1.26e-06	-1.83609	9.47e-07
NGEF	-1.68768	0.000482314	-1.56573	0.000713292
SRD5A1	-1.69094	6.66e-08	-1.35951	4.23e-07
LOXL4	-1.69381	9.93e-07	-1.22319	1.6e-05
SCML2	-1.69444	5.32e-06	-1.86444	3.9e-06
ACAT2	-1.69543	5.18e-07	-2.0426	1.18e-07
HLCS	-1.69577	5.37e-08	-1.33379	4.09e-07
GIPC2	-1.69768	0.000186132	-1.84045	0.000158312
PTPN3	-1.69888	1.53e-09	-1.10858	8.31e-08
CNR1	-1.70052	0.000648103	-1.22506	0.00341507
LSR	-1.70873	2.33e-07	-1.71564	2.55e-07
HOMER2	-1.71011	3.57e-05	-1.12377	0.000650203
ACBD6	-1.71067	5.81e-09	-1.48554	2.15e-08
COQ9	-1.71079	1.75e-07	-1.69497	2.1e-07
FHDC1	-1.71229	9.06e-07	-1.1521	2.58e-05
ACBD4	-1.71252	6.75e-08	-1.24083	1.06e-06
GRB7	-1.71261	0.000237958	-1.22562	0.00158481
MCCC2	-1.71354	1.28e-06	-1.55608	2.98e-06
ASB2	-1.71488	0.00198911	-1.75374	0.00205856
FITM2	-1.71567	2.85e-09	-1.67142	4.08e-09
ATP13A5	-1.723	5.36e-05	-1.76057	5.24e-05
LRRC1	-1.72437	1.68e-06	-1.04081	9.49e-05
LRRN1	-1.72596	0.0128569	-1.87653	0.0115298
BCL7A	-1.72798	4.27e-07	-1.24649	5e-06
CDKL5	-1.72831	7.39e-07	-1.46953	2.6e-06
ECI1	-1.7296	1.56e-07	-1.81593	1.42e-07
ST6GALNAC5	-1.72984	7.33e-05	-2.69787	1.88e-05
ACADM	-1.73006	1.54e-07	-1.60259	3.27e-07
LRRN3	-1.73036	4.85e-08	-1.42249	2.31e-07
PLAG1	-1.73132	2.57e-06	-2.11494	1.28e-06
ALDOA	-1.73196	3.75e-05	-2.34404	2.1e-06
ASB13	-1.73273	6.35e-06	-1.15189	0.000102933
PTGS1	-1.74187	3.48e-06	-1.12979	0.000127425
ATP6V0E2	-1.74305	1.66e-06	-1.95514	1.26e-06
DNPH1	-1.74392	0.000429985	-1.63104	0.00062578
SECISBP2L	-1.74813	8.14e-10	-1.48336	4.44e-09
IRX5	-1.74976	9.39e-07	-1.06832	4.37e-05
SLC5A6	-1.74998	1.11e-07	-1.64762	1.95e-07
MPC2	-1.75011	3.45e-08	-1.6028	8.08e-08
SULT1A1	-1.75244	4e-08	-1.02093	2.73e-06
STIM1	-1.75538	2.33e-08	-1.25436	5.72e-07
DPYSL5	-1.76077	0.000563378	-2.11859	0.000257432
PROM1	-1.76134	0.00160304	-1.64462	0.00254204
PADI2	-1.76188	9.14e-07	-1.97161	4.7e-07
TMEM177	-1.7634	5.75e-08	-1.57332	1.51e-07
PTPN13	-1.7647	6.93e-09	-1.25706	2.02e-07
CTNNAL1	-1.76816	4.11e-08	-1.4426	2.51e-07
AMOT	-1.76892	4.95e-07	-1.23835	1.05e-05
FAM131A	-1.7698	2.99e-08	-1.77164	3.65e-08
ANK1	-1.77199	0.000103008	-2.22448	3.91e-05
GNAI1	-1.7726	5.87e-09	-1.7286	8.15e-09
TRIM29	-1.77582	3.77e-05	-1.24213	0.000707828
NFIB	-1.77609	6.1e-09	-1.79153	5.64e-09
TM7SF2	-1.77673	9.6e-08	-1.76884	1.21e-07
CAMKK1	-1.77896	1.3e-07	-1.07953	8.39e-06
OXCT1	-1.79054	1.5e-09	-1.22754	7.07e-08
KDF1	-1.79429	9.55e-06	-1.5986	2.2e-05
SMARCD3	-1.79633	5.14e-06	-1.52914	1.73e-05
ARNTL2	-1.79664	1.38e-05	-1.39132	6.6e-05
PDZK1	-1.79742	1.8e-05	-1.36616	9.46e-05
ABCA5	-1.79769	1.06e-05	-1.51062	4.61e-05
TMPRSS11F	-1.80235	0.000325539	-1.18391	0.00397378
ACSL1	-1.8045	1.48e-07	-1.78179	1.75e-07
GRHL1	-1.8062	1.99e-05	-1.32722	0.000241786
KCTD1	-1.80976	7.54e-06	-1.32894	5.79e-05
AACS	-1.80985	1.25e-08	-1.98873	5.77e-09
ACOX3	-1.81184	8.63e-09	-1.60379	2.85e-08
HEBP2	-1.82082	3.03e-05	-1.11849	0.000940874
NRBP2	-1.82216	8.68e-08	-1.4411	6.65e-07
TMEM159	-1.82368	9.1e-08	-1.39568	8.99e-07
PPP1R14C	-1.8302	5.36e-07	-1.40845	4.56e-06
ITGB8	-1.84105	2.15e-06	-1.13232	6.88e-05
STARD5	-1.85178	2.64e-08	-1.64171	8.3e-08
TECR	-1.85321	1.53e-08	-1.64098	4.99e-08
RGMB	-1.85561	4.4e-09	-1.04993	7.12e-07
ARHGEF16	-1.85582	5.5e-06	-1.31878	4.85e-05
FRY	-1.85831	1.14e-08	-1.82452	1.44e-08
FBXO31	-1.85974	4.37e-08	-1.54124	2.16e-07
FXYD1	-1.8614	2.92e-06	-1.25643	5.6e-05
PRF1	-1.86332	0.0163792	-3.03533	0.00486772
HSD17B12	-1.86349	5.71e-09	-2.00183	3.15e-09
ANKRD29	-1.86359	6.55e-05	-1.38686	0.000385623
LRP2BP	-1.86447	0.000143591	-2.21885	8.56e-05
GNAO1	-1.86518	6.67e-05	-1.40444	0.000319508
CRAT	-1.8691	2.85e-08	-1.62502	1.09e-07
SNCG	-1.86929	0.000219577	-2.04869	0.000200321
PEX16	-1.87132	8.56e-08	-1.69816	2.07e-07
TRIM2	-1.87179	3.56e-08	-1.20763	2.22e-06
DLG2	-1.87394	4.73e-06	-1.53944	2.06e-05
PSPH	-1.87498	1.06e-07	-1.61592	3.59e-07
PLEKHA7	-1.87538	2.74e-07	-1.76859	4.95e-07
SLC16A13	-1.87815	4.91e-08	-1.55926	1.85e-07
RORA	-1.87933	1.16e-05	-1.06877	0.00118909
CDC42BPG	-1.87964	6.21e-08	-1.59413	2.73e-07
ACAD11	-1.88106	3.2e-10	-1.45219	3.42e-09
FZD7	-1.88339	1.59e-08	-1.3771	2.82e-07
CRLF1	-1.88368	8.21e-05	-2.74002	2.01e-05
METTL22	-1.88618	3.2e-05	-1.92465	3.31e-05
SP6	-1.88847	9.11e-05	-1.13908	0.00193254
ELOVL7	-1.88955	6.05e-05	-1.37893	0.000682387
NTRK2	-1.88977	0.000482446	-1.38337	0.00312038
PFN2	-1.89076	4.84e-08	-1.14168	2.95e-06
B3GALT2	-1.89146	2.83e-07	-1.82719	4.31e-07
NR1D2	-1.89307	6.8e-08	-1.62098	3.08e-07
MAP7	-1.89399	6.41e-07	-1.50886	4.16e-06
KRTCAP3	-1.898	0.000118402	-1.61693	0.000324647
PHKB	-1.89866	2.48e-08	-1.46365	2.78e-07
PINK1	-1.89902	4.54e-08	-1.5186	3.87e-07
RHBDL1	-1.89906	3.39e-06	-1.9126	4.57e-06
ALDH4A1	-1.90132	8.89e-08	-1.64729	3.03e-07
ANKRD35	-1.90276	1.7e-05	-1.16149	0.000665632
LMO7	-1.90553	7.03e-10	-1.80682	1.24e-09
MYOCD	-1.91237	0.000156681	-2.01496	0.000161916
ABHD14B	-1.91307	3.47e-07	-1.11603	1.36e-05
CHST3	-1.91394	3.62e-05	-1.75226	6.3e-05
LEF1	-1.91745	0.000320592	-1.30774	0.00215915
COQ10A	-1.92304	1.2e-07	-1.60596	5.12e-07
ALAD	-1.92509	3.77e-06	-1.94003	3.89e-06
EPPK1	-1.93108	0.0028468	-1.99884	0.00226193
VIPR1	-1.93967	9.96e-07	-2.34731	5.66e-07
ME3	-1.94902	1.41e-05	-2.0302	1.86e-05
NUDT12	-1.94934	1.96e-06	-1.7753	4.48e-06
FAHD2A	-1.95565	1.31e-06	-1.63227	4.71e-06
GRHL2	-1.95996	3.43e-08	-1.40305	5.6e-07
IRX1	-1.96033	8.81e-09	-2.05917	7.5e-09
LPAR2	-1.96381	2.37e-06	-1.67327	7.17e-06
SGPP2	-1.96655	0.00205834	-2.56273	0.000777092
ZFP2	-1.96661	2.12e-06	-1.21123	4.38e-05
CDKL2	-1.96938	1.34e-05	-1.13082	0.000402638
CDS1	-1.97047	8.99e-08	-1.55358	7.36e-07
RHPN2	-1.97271	2.89e-05	-1.46159	0.000166291
ART3	-1.97614	2.01e-08	-1.93916	2.78e-08
ARL4A	-1.97708	1.86e-07	-1.25984	8.99e-06
TCEA3	-1.97724	1.06e-06	-1.85933	1.88e-06
USP18	-1.97855	0.0108662	-1.30454	0.0495807
SDK2	-1.9793	7.24e-06	-1.2511	0.000104101
PTPRF	-1.98146	5.73e-07	-1.37299	1.77e-05
CTSK	-1.98183	5.13e-09	-1.50403	8.89e-08
ACSL5	-1.98624	1.06e-10	-1.79456	3.03e-10
SOX9	-1.98948	8.71e-07	-1.76372	2.37e-06
AFF3	-1.99043	1.79e-07	-1.00215	5.16e-05
PLA2G3	-1.99129	0.000200135	-2.0019	0.00024992
PODN	-1.99145	3.05e-07	-2.35616	8.93e-08
DKKL1	-1.99255	0.000295294	-1.19993	0.0045691
LRRC39	-1.99432	2.31e-07	-1.85198	4.73e-07
GATA6	-1.99597	5.15e-06	-1.18084	0.00014623
EPHB6	-1.99788	9.29e-07	-1.14188	0.000111638
RDM1	-1.99862	4.02e-05	-1.18574	0.000711472
SLC35G1	-2.00544	1.68e-07	-1.71241	5.46e-07
OPLAH	-2.00771	2.73e-11	-1.32798	1.21e-09
RAI2	-2.01363	0.000668417	-1.55426	0.00242146
CGREF1	-2.01382	8.29e-07	-1.78531	2.32e-06
CDNF	-2.01812	1.68e-05	-2.22255	1.5e-05
SEMA4G	-2.02199	1.83e-07	-1.0576	1.4e-05
FADS6	-2.02416	0.000413212	-1.73663	0.00100021
CCDC92	-2.02771	3.66e-05	-1.54354	0.000192851
ERBB3	-2.03147	8.38e-07	-1.41593	1.92e-05
MPP3	-2.03442	0.00016558	-2.07228	0.000189385
INSIG2	-2.03789	3.1e-10	-1.72903	1.45e-09
LMCD1	-2.04094	1.62e-05	-3.0843	3.67e-06
HSPB8	-2.04571	3.33e-08	-1.58104	3.72e-07
PLEKHA6	-2.04943	5.81e-08	-1.72986	2.2e-07
SPEG	-2.04948	6.94e-06	-2.01125	8.95e-06
ABCC4	-2.0567	8.91e-09	-2.27752	3.89e-09
GAN	-2.05828	6.62e-08	-1.10119	1.4e-05
CHPT1	-2.06137	4.46e-08	-1.98769	6.73e-08
TMEM246	-2.06146	3.5e-07	-1.51763	2.24e-06
COL20A1	-2.06194	7.78e-06	-1.07426	0.000382261
ACSBG1	-2.06812	2.4e-05	-1.87156	5.58e-05
IDI1	-2.0683	9.42e-07	-2.63048	1.44e-07
APOL6	-2.06864	0.000838407	-3.20872	0.000412784
FAM13A	-2.07166	4.88e-06	-1.86631	1.21e-05
HEPH	-2.07381	9.91e-09	-1.35145	3.87e-07
NRIP3	-2.07653	9.91e-06	-1.15719	0.00027303
SLITRK6	-2.07847	1.96e-05	-1.33687	0.000469106
RDH11	-2.09129	1.89e-09	-2.40738	6.83e-10
ARHGEF37	-2.0942	6.07e-06	-1.43448	7.15e-05
CERS5	-2.09542	3.66e-09	-2.08238	4.11e-09
HDAC11	-2.09565	5.85e-07	-1.1474	2.99e-05
USP43	-2.09591	1.56e-05	-1.71487	5.42e-05
ATP6V1C2	-2.09595	6.46e-05	-1.18626	0.00234751
KRBA1	-2.09953	7.3e-08	-1.37823	1.88e-06
LPIN1	-2.10144	2.96e-07	-1.71033	1.74e-06
FERMT1	-2.10217	1.12e-07	-2.07072	1.51e-07
MANSC1	-2.10877	6.17e-07	-2.00676	9.81e-07
TMEM8B	-2.11236	1.46e-07	-1.41858	1.9e-06
GREB1L	-2.1125	7.15e-08	-1.94201	1.48e-07
NRG2	-2.11944	0.000637908	-1.03707	0.01885
SLC22A4	-2.12082	1.15e-07	-1.86104	3.2e-07
VDR	-2.12123	3.04e-07	-1.495	5.14e-06
PLB1	-2.12357	0.000117151	-1.41008	0.000876937
NPNT	-2.12443	8.43e-09	-1.78429	2.95e-08
PPARG	-2.12695	1.18e-07	-1.61525	8.42e-07
RGS9	-2.13097	0.00101165	-1.86113	0.00198987
DHRS7	-2.13526	2.53e-09	-1.97884	5.38e-09
PRKAG3	-2.13595	0.00179704	-2.16952	0.0024129
S100A1	-2.13944	4.87e-09	-1.94881	1.13e-08
CNN1	-2.14272	9.84e-07	-3.35814	4.46e-07
GRTP1	-2.14621	6.95e-05	-1.73004	0.000227153
PDK2	-2.14853	3e-06	-2.04453	4.8e-06
ABLIM3	-2.14892	6.24e-08	-1.3364	1.73e-06
EGF	-2.1501	2.91e-05	-2.57768	1.88e-05
TSHR	-2.15414	0.0013833	-3.16176	0.00054795
PTPN14	-2.15625	3.74e-08	-1.37321	2.67e-06
ATP10B	-2.16743	2.37e-06	-1.57236	2.03e-05
TACC2	-2.16779	2.75e-09	-1.47603	1.24e-07
FXYD6	-2.16961	2.24e-05	-1.78605	7.12e-05
FOXQ1	-2.17776	5.41e-06	-1.9092	1.43e-05
USP13	-2.1798	1.17e-05	-1.58284	0.000116493
MYH11	-2.18	7.3e-08	-1.92791	2.32e-07
CHMP4C	-2.18264	1.3e-05	-2.20385	1.53e-05
DUSP13	-2.18363	2.06e-05	-2.61654	1.58e-05
CACNB1	-2.1853	3.37e-06	-1.82416	1.15e-05
KLHL29	-2.18894	7.75e-07	-1.44788	1.03e-05
COL4A5	-2.19029	4.23e-06	-1.02174	0.00120188
ATP1B1	-2.19091	2.18e-07	-1.62584	2.28e-06
RAPGEFL1	-2.19235	1.49e-06	-1.26822	0.000123064
GABRB2	-2.19266	2.38e-05	-1.79353	8.71e-05
HSPA1L	-2.19577	1.93e-05	-1.81536	6.57e-05
AQP7	-2.20494	4.09e-05	-1.11717	0.00143656
ALDH6A1	-2.20524	2.5e-08	-1.76999	1.7e-07
CISD1	-2.20579	7.29e-10	-2.16689	9.63e-10
PHLDB3	-2.21196	2.46e-09	-1.96666	5.98e-09
TMTC1	-2.21356	1.98e-07	-1.2994	1.52e-05
SIM1	-2.21496	0.000130771	-2.44627	9.7e-05
CLCA2	-2.21535	9.31e-09	-1.64816	1.24e-07
SLC44A3	-2.21575	1.95e-05	-2.71058	1.12e-05
UCP3	-2.2162	0.00668952	-2.81763	0.00516347
EMC9	-2.21663	1.94e-07	-2.07562	3.4e-07
PDE4C	-2.22125	9.22e-05	-2.33113	9.39e-05
ITPR3	-2.22221	4.82e-09	-1.70669	6.87e-08
ACPP	-2.22401	9e-07	-1.6663	1.16e-05
HR	-2.22507	1.35e-09	-1.34092	1.9e-07
SHISA4	-2.22553	0.000108131	-2.41312	0.000115633
DDR1	-2.22806	7.02e-10	-1.6109	1.31e-08
ADSSL1	-2.23641	7.08e-05	-3.47628	1.27e-05
GPRIN1	-2.23959	7.19e-06	-1.88427	2.02e-05
POPDC2	-2.24272	1.2e-05	-3.7581	7.08e-06
NEBL	-2.24929	9.3e-07	-1.43867	2.2e-05
EMP2	-2.25195	1.3e-09	-1.91678	6.16e-09
NR1D1	-2.25955	1.21e-09	-1.97418	4.09e-09
GK5	-2.26359	5.35e-09	-2.04635	1.15e-08
FABP3	-2.26405	0.00448471	-2.66434	0.00493248
RPS6KA6	-2.26534	0.000108703	-1.26534	0.00328116
EPHX2	-2.26658	1.96e-06	-2.03756	4.43e-06
NRG4	-2.27619	1.73e-06	-2.7339	1.26e-06
HSD17B7	-2.27844	4.6e-07	-2.4932	2.33e-07
SLC6A9	-2.28132	1.97e-08	-1.56102	2.64e-07
ACYP2	-2.28136	1.21e-05	-2.17411	2.11e-05
PTPN21	-2.28144	1.76e-10	-1.5016	6.55e-09
HSD17B2	-2.28463	0.000189056	-1.97238	0.000385453
GRIK3	-2.28541	0.000255052	-1.20051	0.00494796
TNFSF15	-2.28818	0.000126906	-2.3156	0.000170132
VIT	-2.2932	0.00111301	-1.71564	0.00381688
CLEC11A	-2.29895	1.49e-06	-2.34568	1.43e-06
LIMCH1	-2.30496	6.92e-06	-1.29773	0.000363792
BVES	-2.30512	0.000164347	-2.34551	0.00020941
SH3RF2	-2.30514	4.53e-06	-1.28341	0.000282877
TMEM184A	-2.3121	3.89e-07	-2.53274	3.15e-07
CASZ1	-2.31299	2.58e-06	-1.54043	7.14e-05
GSTZ1	-2.31306	8.12e-10	-2.00462	2.79e-09
C2CD4C	-2.31456	5.93e-05	-1.5101	0.000572316
FBXO32	-2.31603	3.59e-07	-1.65128	6.23e-06
SYNM	-2.32978	2.78e-05	-2.55515	1.41e-05
TLCD1	-2.33135	3.57e-08	-1.75998	2.24e-07
IL7	-2.33316	0.000347114	-2.30575	0.000451907
NET1	-2.33457	6.95e-10	-2.04642	2.56e-09
P2RY1	-2.33735	4.29e-08	-1.88553	1.77e-07
MACROD1	-2.33736	2.14e-06	-2.6334	1.69e-06
GPAM	-2.33745	8.24e-10	-2.05665	2.79e-09
BCAM	-2.34054	3.99e-09	-1.64158	8.95e-08
RAMP1	-2.3436	3.32e-06	-1.449	5.2e-05
RIC3	-2.34429	9.81e-05	-2.54845	9.99e-05
CHD5	-2.35273	3.43e-05	-1.96574	9.38e-05
RNF43	-2.35528	4.74e-09	-1.60093	4.88e-08
PXMP4	-2.35675	6.31e-10	-1.99425	2.31e-09
SLC27A6	-2.35929	1.44e-08	-1.80254	7.48e-08
CLDN1	-2.37206	3.21e-07	-1.72165	5.39e-06
PDZD2	-2.37515	2.13e-08	-1.46398	2.11e-06
DHCR24	-2.37556	2.27e-06	-2.35622	2.51e-06
ESR1	-2.38056	1.46e-06	-1.51988	5.05e-05
FGFR3	-2.38085	8.79e-10	-1.54251	3.85e-08
KANK1	-2.38123	1.09e-08	-1.8471	1.09e-07
FOXO6	-2.3852	9.72e-05	-1.66485	0.000661031
SLC6A19	-2.38645	0.000329474	-1.4492	0.00285548
FMO5	-2.3885	1.83e-05	-1.89664	6.55e-05
WNK4	-2.39009	1.59e-05	-1.56417	0.000140492
ISM1	-2.39442	5.3e-07	-1.65581	5.16e-06
PCDH9	-2.39627	5.11e-05	-1.8153	0.000207011
PKIB	-2.40209	1.32e-06	-2.09715	3.18e-06
RNF208	-2.40326	9.25e-05	-2.2618	0.000125126
ADAMTS20	-2.40436	8.65e-06	-1.11497	0.000547886
KCNN3	-2.4062	6.97e-05	-1.36522	0.00107072
VWA7	-2.40763	4.21e-05	-2.0785	0.000107375
IFNLR1	-2.41115	7.31e-08	-2.039	1.81e-07
FGF18	-2.41154	2.51e-05	-1.60065	0.00015308
ACP6	-2.41792	1.66e-10	-1.98272	6.06e-10
OTUD1	-2.42173	9.89e-09	-1.68157	1.16e-07
ID4	-2.43009	2.81e-06	-1.03193	0.000671866
CAMTA1	-2.43145	2.75e-09	-1.62952	4.01e-08
SEMA3B	-2.44443	6.28e-10	-1.14266	9.11e-07
PAPLN	-2.45514	4.08e-06	-1.4062	9.66e-05
NRCAM	-2.4601	0.000103283	-2.37213	0.000156854
JAG2	-2.462	2.77e-09	-1.9283	2.22e-08
ADORA1	-2.46272	0.000406951	-3.8691	0.0002009
FGF13	-2.46708	1.4e-06	-2.12052	3.54e-06
TRIM72	-2.46972	4.91e-05	-4.40778	3.46e-05
ITGA8	-2.47082	2.66e-09	-1.65513	3.62e-08
SLCO2B1	-2.47623	4.13e-09	-2.02971	2.34e-08
ELMOD1	-2.47632	3.75e-06	-1.75131	3.05e-05
DTNA	-2.47931	2.22e-05	-1.41652	0.000499435
BHLHE41	-2.48398	1.35e-08	-2.12256	4.71e-08
AXIN2	-2.49181	9.37e-10	-1.22766	3.46e-07
ACSS3	-2.49368	8.32e-05	-1.7408	0.000514624
UNC45B	-2.50371	7.18e-06	-2.69702	7.2e-06
TMEM45A	-2.50497	4.39e-08	-1.82038	8.61e-07
BMP7	-2.50703	7.5e-07	-1.64961	1.28e-05
PPP1R26	-2.51856	0.00012855	-1.56945	0.00131292
CXADR	-2.51909	4.34e-07	-1.51759	3.51e-05
CCDC136	-2.53006	2.35e-07	-2.61162	3.09e-07
ALPK2	-2.53593	0.000329627	-2.82482	0.000392587
CDH19	-2.53923	3.81e-05	-1.0952	0.00184194
SNTB1	-2.5442	1.61e-08	-1.75958	1.62e-07
IKZF2	-2.55881	7.12e-09	-2.13503	3.31e-08
PAPPA2	-2.56141	1.44e-05	-2.31442	2.31e-05
PPP1R14A	-2.56679	1.02e-06	-2.27291	2.11e-06
TRIM7	-2.57069	3.78e-07	-2.10502	1.12e-06
POPDC3	-2.57419	2.36e-06	-2.45125	4.19e-06
EXPH5	-2.57781	8.53e-08	-1.7275	2.51e-06
MYLK4	-2.57847	0.00179797	-3.89627	0.00211389
CBX7	-2.57878	9.19e-09	-1.63449	1.07e-07
CYBRD1	-2.58007	2.5e-08	-1.9434	1.34e-07
UNC79	-2.59135	7.55e-06	-2.09292	2.56e-05
MBOAT2	-2.59629	2.01e-07	-1.6945	5.76e-06
SH3D21	-2.59723	3.17e-07	-2.08855	9.16e-07
KCNG4	-2.60019	0.00423147	-3.22255	0.00376365
RELN	-2.60031	1.85e-06	-1.16138	0.000390472
GNA14	-2.60147	2.11e-06	-1.2584	8.02e-05
RORC	-2.60737	1.81e-05	-3.32667	1.5e-05
RAPSN	-2.60848	1.93e-06	-2.62644	2.53e-06
KLHL30	-2.60944	0.00016341	-2.4598	0.00026701
PCDH10	-2.61137	0.000541703	-1.08877	0.0201934
TEF	-2.62503	1.94e-10	-2.20692	1.03e-09
CMBL	-2.63036	7.62e-06	-2.41773	1.46e-05
ARPP21	-2.63138	0.00260028	-4.537	0.0018108
PER3	-2.64292	1.67e-08	-2.1998	7.66e-08
FASN	-2.64336	1.06e-08	-2.43556	2.46e-08
FFAR4	-2.64441	1.83e-05	-2.25583	4.4e-05
PAK3	-2.64564	5.86e-09	-1.41931	9.25e-07
SYNPO2	-2.6508	8.63e-08	-2.73973	8.73e-08
CYSTM1	-2.65511	7.65e-05	-2.64112	0.000106286
LRP4	-2.65679	1.21e-08	-1.62729	1.03e-06
METTL24	-2.65856	4.17e-06	-2.25591	1.04e-05
FMO2	-2.66767	5.46e-06	-1.89024	3.43e-05
PDE4DIP	-2.67702	1.94e-05	-2.62606	2.33e-05
SERPINB10	-2.67882	6.3e-06	-2.16598	1.89e-05
TPM2	-2.68194	0.000315773	-3.29518	5.99e-05
PITX2	-2.68362	9.06e-05	-1.32732	0.00281662
TPPP	-2.68832	3.38e-05	-2.23959	0.00010586
RHBDL3	-2.69114	2.61e-08	-1.99588	1.18e-07
SH3TC2	-2.69115	1.47e-08	-2.06021	5.08e-08
EPHX1	-2.6936	7.23e-08	-1.75313	2.01e-06
EPCAM	-2.69567	1.03e-06	-1.73851	2.68e-05
ANKRD23	-2.71188	0.0065157	-3.52873	0.00272717
SCEL	-2.7152	2.87e-06	-2.34102	9.82e-06
SLC9A2	-2.72116	0.00216469	-2.00828	0.00692403
EDARADD	-2.72287	9.42e-08	-1.97013	5.03e-07
SMAD9	-2.72588	1e-05	-2.12239	3.54e-05
FBXO40	-2.73257	0.000294726	-4.13324	0.000408351
LRRC2	-2.7352	0.000227845	-3.21418	0.000243539
IL12RB2	-2.73538	8.73e-06	-1.61771	8.19e-05
DSG2	-2.74626	6.59e-09	-1.78688	8.5e-08
TPD52L1	-2.76029	8.32e-06	-2.70636	1.16e-05
EXTL1	-2.76056	1.14e-06	-2.04703	5.88e-06
LSS	-2.76305	3.35e-07	-2.9296	2.54e-07
CHDH	-2.7786	6.85e-07	-1.90288	1.04e-05
LIPK	-2.78084	1.18e-05	-1.59625	0.000131558
RGS22	-2.78356	1.32e-05	-1.79177	0.000103938
APOC1	-2.78917	1.56e-05	-1.85314	0.000187976
AR	-2.79781	1.32e-07	-2.04034	1.06e-06
RAB11FIP4	-2.8044	2.44e-09	-4.5264	4.56e-09
MYO5C	-2.81156	0.000242308	-3.11546	0.000258327
LPAR3	-2.81279	4.25e-06	-1.71448	3.39e-05
SEC31B	-2.81297	4.31e-06	-2.46869	6.9e-06
ARHGAP44	-2.81394	1.24e-08	-1.88356	1.04e-07
CIB2	-2.81651	1.12e-06	-2.12281	3.92e-06
FAM81A	-2.81857	2.31e-07	-2.63368	3.63e-07
CTNNA3	-2.81972	0.000108549	-1.9955	0.000449253
ADHFE1	-2.82035	2.29e-05	-2.4688	4.43e-05
IL20RB	-2.82223	2.55e-07	-1.71877	5.94e-06
ARVCF	-2.82368	3.24e-09	-1.79962	4.3e-08
LDHB	-2.83907	8.33e-08	-2.3249	2.52e-07
HSPB7	-2.85598	0.000294697	-2.92877	0.000392464
GSN	-2.85876	5.37e-07	-1.77447	5.23e-05
FREM1	-2.86201	1.03e-06	-2.04022	1.2e-05
DMD	-2.86318	7.95e-07	-2.51414	2.41e-06
SLC45A3	-2.8636	6.53e-09	-2.10208	2.44e-08
PAQR5	-2.86642	1.8e-08	-1.7459	2.7e-07
SLC6A7	-2.87181	0.000115927	-2.17855	0.000329947
IRX2	-2.87367	8.63e-08	-1.95259	1.25e-06
MSMO1	-2.87508	4.11e-08	-2.9586	3.36e-08
ACOT1	-2.87772	1.6e-08	-2.46887	4.84e-08
LMOD1	-2.87775	2.59e-06	-3.03398	3.34e-06
JPH2	-2.88196	0.000163236	-2.63237	0.000295936
TCEAL7	-2.89387	0.00127474	-4.31707	0.000832855
JPH1	-2.89675	0.00020211	-3.31021	0.000254358
CNKSR2	-2.90838	3.55e-06	-2.33007	9.75e-06
TJP3	-2.91726	1.47e-08	-1.82879	1.84e-07
CELSR1	-2.91886	2.74e-08	-2.04148	5.33e-07
CYP8B1	-2.92464	2.81e-05	-1.96961	0.000204547
SYNC	-2.92712	0.000131444	-2.32605	0.000349794
ALDH1A1	-2.92934	5.13e-07	-2.15259	4.64e-06
IL17RE	-2.92953	1.47e-06	-2.33404	3.63e-06
ELOVL4	-2.93003	2.91e-06	-2.56361	1e-05
ABLIM2	-2.93281	7.56e-05	-2.30822	0.000195255
FAM184B	-2.9407	1e-06	-2.43201	2.72e-06
LIPH	-2.9443	1.08e-07	-2.26324	3.31e-07
SCIN	-2.94683	1.51e-08	-3.23939	1.4e-08
DPF3	-2.9521	5.04e-06	-3.30132	4.5e-06
EFNA3	-2.95419	1.99e-06	-2.08082	1.34e-05
SLC1A1	-2.96575	6.83e-07	-2.93743	9.08e-07
PEX11A	-2.97835	3.08e-05	-2.7482	5.28e-05
NDRG2	-2.98022	8.75e-06	-2.89985	1.16e-05
SPTB	-2.9822	3.67e-06	-3.09612	3.85e-06
SPTLC3	-2.99709	2.38e-07	-2.43584	9.27e-07
CHCHD10	-3.00048	2.21e-05	-3.49989	3.28e-05
CDO1	-3.00717	1.84e-09	-3.36602	1.83e-09
WNT7B	-3.00998	1.88e-08	-1.94364	1.49e-07
KCNC1	-3.01192	0.000370831	-4.45436	0.000572699
CLDN10	-3.0193	1.05e-08	-1.77217	2.44e-07
CNTN1	-3.02211	1.58e-05	-2.54109	3.47e-05
MST1	-3.02409	1.51e-06	-2.27519	4.52e-06
SRPK3	-3.0294	1.31e-05	-3.08998	1.7e-05
PNPLA3	-3.03517	1.05e-07	-1.86076	2.84e-06
DES	-3.04289	0.00133394	-3.9662	0.000231355
NECAB3	-3.0457	0.000277186	-1.28042	0.00948228
PKIA	-3.04831	3.56e-05	-2.22373	0.000258329
SOX21	-3.04878	4.04e-08	-1.78494	5.98e-07
DCT	-3.05865	5.56e-06	-2.01715	2.76e-05
PENK	-3.06174	4e-05	-1.15229	0.00205552
CRYAB	-3.06205	3.59e-06	-2.53839	9.98e-06
APBA2	-3.07002	4.01e-05	-2.15943	0.000156184
KCNA2	-3.08158	2.86e-06	-2.0287	1.4e-05
LSAMP	-3.08177	0.000462656	-1.24856	0.0142305
RTN4R	-3.08633	1.01e-05	-2.36584	2.58e-05
CCDC3	-3.089	1.28e-08	-1.95636	2e-07
RBFOX1	-3.08948	0.000161305	-3.44876	0.000218032
MYH14	-3.09047	1.94e-10	-2.62059	6.23e-10
TDRP	-3.10072	3.4e-05	-3.56288	3.68e-05
SRL	-3.11067	0.00277547	-3.83004	0.00118919
SLC2A4	-3.12584	9.43e-05	-3.6769	0.00010778
PPARGC1A	-3.12695	9.26e-05	-2.29217	0.000296116
CTTNBP2	-3.1275	2.21e-07	-2.88069	3.87e-07
KLF15	-3.13692	5.67e-08	-2.47349	1.38e-07
TMEM150C	-3.13932	4.99e-06	-2.90025	5.89e-06
PFKM	-3.13948	0.000454083	-3.50421	0.000251016
KCNQ5	-3.14853	8.73e-06	-3.8921	1.45e-05
FGFR2	-3.15467	3.38e-09	-2.00941	1.47e-07
RTN2	-3.1679	0.000151853	-3.09584	0.000213058
EYA1	-3.16817	8.7e-06	-3.48986	9.48e-06
FUT1	-3.1708	1.02e-05	-1.70904	9.05e-05
NUDT17	-3.17632	7.12e-08	-2.57783	1.32e-07
ASCL2	-3.179	8.94e-05	-2.94287	0.000115694
NEGR1	-3.18627	9.23e-07	-1.5708	2.74e-05
PM20D2	-3.1887	1.9e-07	-2.59448	4.13e-07
TENM2	-3.18916	8.33e-10	-2.5224	4.41e-09
SYNPO2L	-3.19157	0.000153282	-4.31095	0.000275207
SEMA3E	-3.1937	3.03e-08	-1.38419	4.67e-06
TMEM182	-3.20467	0.000291412	-4.14139	0.000413447
NALCN	-3.21061	4.22e-06	-2.09197	2.19e-05
KCND3	-3.21109	5.39e-06	-3.33496	6.44e-06
KIF21A	-3.21263	1.47e-09	-3.32174	1.34e-09
PDZRN4	-3.21458	3.03e-07	-3.04087	4.17e-07
FHL1	-3.22438	1.44e-05	-2.81608	4.55e-05
DTX1	-3.22634	0.000357699	-2.47447	0.000824909
SDR16C5	-3.22867	1.81e-08	-1.88629	7.51e-07
SNAP91	-3.23085	1.96e-07	-2.2921	6.91e-07
RRAGD	-3.25688	2.13e-05	-3.21013	3.23e-05
HSPB6	-3.2714	4.8e-05	-4.16678	9.89e-05
GPM6A	-3.27348	5.59e-06	-2.04761	2.89e-05
TMEM38A	-3.27844	0.000264644	-3.46311	0.000297036
TRPM3	-3.29302	1.69e-05	-2.37321	5.79e-05
QPCT	-3.29865	3.54e-09	-1.40963	1.44e-06
TMOD1	-3.30047	1.26e-05	-3.39737	1.79e-05
MYO16	-3.30134	3.03e-06	-2.05407	1.22e-05
ITGB1BP2	-3.30164	0.000801583	-3.38765	0.00139683
SLC7A10	-3.30517	0.00119083	-3.43571	0.00139097
WNT3	-3.30623	2.69e-07	-1.64961	5.79e-06
CAMSAP3	-3.30793	9.59e-09	-2.40681	6.6e-08
COL4A4	-3.30946	3.11e-08	-2.20463	1.3e-07
LAMA1	-3.3121	1.61e-06	-5.14427	3.42e-06
COBL	-3.3125	1e-05	-1.74824	0.000403643
TBX1	-3.31491	5.25e-06	-1.94766	3.39e-05
PCTP	-3.31915	5.98e-08	-3.27981	7.16e-08
PAQR6	-3.32594	9.03e-05	-2.68296	0.000235592
PHKG1	-3.32614	0.000354435	-3.62362	0.000568711
NPTX1	-3.32849	3.48e-06	-2.80563	4.82e-06
WNK2	-3.32989	1.13e-08	-2.12659	6.27e-08
TST	-3.33027	4.67e-08	-3.09018	7.79e-08
ESPN	-3.33743	3e-06	-1.74354	6.31e-05
TMOD4	-3.34896	0.000161017	-3.54824	0.000275945
GRIA4	-3.35355	3.04e-05	-2.87962	5.93e-05
CPZ	-3.35641	6.43e-10	-1.83479	1.49e-07
HSPB3	-3.36621	0.000997541	-1.84442	0.00833388
COLQ	-3.37159	1e-06	-3.72847	1.06e-06
SLC6A4	-3.3827	1.21e-07	-1.99451	6.4e-07
ACHE	-3.38317	2.07e-06	-2.55777	5.04e-06
SLC8A3	-3.39045	0.000704034	-3.8914	0.00108346
PROB1	-3.39565	8.6e-09	-2.5915	2.03e-08
WIPF3	-3.39878	4.56e-06	-2.15035	2.55e-05
GREM1	-3.40301	3.04e-06	-2.55899	5.87e-06
SOX6	-3.40844	2e-06	-2.31162	1.46e-05
ABCB4	-3.42439	5.89e-06	-3.01042	1.04e-05
DDO	-3.43569	3.31e-05	-3.00684	5.62e-05
MARVELD3	-3.4375	1.41e-07	-2.55192	4.12e-07
MLF1	-3.44008	7.09e-06	-3.94989	1.23e-05
RPL3L	-3.45018	0.000484422	-4.1156	0.000963596
UGT1A1	-3.45861	5.85e-08	-2.98756	1.11e-07
MYRIP	-3.46381	1.65e-06	-2.48684	5.32e-06
GCK	-3.46477	3.01e-06	-3.58579	4.45e-06
RBM24	-3.46728	0.00075875	-4.49576	0.00177273
SLC2A12	-3.47424	1.07e-10	-2.42031	3.92e-10
CMYA5	-3.47466	0.00262106	-3.54586	0.00238371
MYOM1	-3.47992	0.000504421	-3.93001	0.000325211
RNASE1	-3.48534	2.86e-05	-2.37612	9.41e-05
MMRN1	-3.50585	2.51e-06	-1.49668	0.000104066
TRANK1	-3.50772	8.49e-05	-3.48785	8.59e-05
CGN	-3.51239	6.25e-08	-2.86975	1.45e-07
MARVELD2	-3.51278	7.51e-07	-2.22489	2.43e-06
LDB3	-3.51537	0.000958843	-4.48189	0.000922463
OCLN	-3.53514	4.19e-09	-2.95516	6.73e-09
PXMP2	-3.55052	4.08e-05	-4.04554	4.41e-05
SLC1A7	-3.56968	3.76e-07	-3.30419	5.95e-07
PLCD4	-3.58593	0.00254962	-2.95681	0.00442571
MGLL	-3.59113	3.73e-12	-3.17338	1.26e-11
DNAJC6	-3.59697	8.72e-07	-2.8315	1.45e-06
VWA2	-3.59888	2.79e-08	-3.35759	3.93e-08
MLIP	-3.59987	2.51e-05	-3.27479	4.49e-05
DGKI	-3.61041	1.16e-07	-2.53954	3.45e-07
REEP6	-3.61279	1.94e-05	-2.65192	5.87e-05
ACSS2	-3.62255	2.76e-12	-3.42034	4.17e-12
GATA3	-3.62482	1.42e-08	-2.24214	1.31e-07
PTGER3	-3.6264	5.5e-06	-1.97817	2.55e-05
ZBTB16	-3.62959	3.64e-07	-2.54091	2.06e-06
ENO3	-3.63515	0.00730128	-4.89006	0.0024111
PANK1	-3.65138	1.55e-10	-2.88437	4.97e-10
CDH15	-3.65348	0.000697129	-4.21107	0.000832305
NMRK2	-3.65414	0.000337924	-3.96058	0.000508658
MAOB	-3.66329	4.27e-08	-3.08959	6.31e-08
CAPN3	-3.66651	2.12e-05	-4.04995	4.42e-05
CORO6	-3.66993	0.00200173	-3.94085	0.00207486
POU2F3	-3.67498	8.39e-08	-1.82591	1.12e-06
IL22RA2	-3.67905	9.02e-07	-5.75447	7.32e-07
ADTRP	-3.67955	9.68e-10	-3.39483	1.39e-09
SMOC1	-3.69344	5.05e-07	-3.05606	1.11e-06
HRC	-3.71273	0.00138565	-4.41527	0.00313766
CAP2	-3.71493	0.000377759	-3.86243	0.000723684
FOXC1	-3.71842	9.79e-09	-3.05891	1.65e-08
HLF	-3.71983	1.18e-08	-2.2094	5.81e-08
NCAM2	-3.73279	5.95e-06	-3.69559	7.2e-06
FGF12	-3.73604	3.42e-07	-4.42521	4.31e-07
LHPP	-3.74606	1.22e-10	-3.49008	1.87e-10
ADPRHL1	-3.7478	0.000436627	-4.97205	0.000673722
TSPAN8	-3.74842	8.85e-08	-3.44267	1.3e-07
STAC3	-3.75814	0.000264579	-3.09383	0.000436822
PPP1R3C	-3.76125	0.000185473	-4.07497	0.000254044
SLC6A2	-3.76402	6.41e-09	-3.50166	8.86e-09
TNFRSF19	-3.76688	9.87e-09	-1.56021	2.52e-06
ANO5	-3.78525	0.000902595	-4.4371	0.00218911
YIPF7	-3.78591	0.00103851	-4.27038	0.00150123
CAMK2B	-3.78717	1.93e-05	-3.9062	3.13e-05
ABHD3	-3.78975	8.65e-08	-3.30933	1.36e-07
TESC	-3.80573	4.9e-06	-2.64532	1.5e-05
PRKAA2	-3.81566	1.43e-05	-3.32738	2.85e-05
ANKRD2	-3.83258	0.00516042	-4.94268	0.00918051
PAQR7	-3.83805	3.33e-11	-3.37204	6.4e-11
ELOVL6	-3.8484	1.09e-09	-3.02935	8.4e-09
ALPK3	-3.85499	0.000434183	-4.72676	0.0011214
SLC47A1	-3.86034	0.000277899	-4.39551	0.000217304
BMP4	-3.87336	7.14e-08	-2.82434	9.84e-08
MYOZ2	-3.87897	0.00234131	-4.19289	0.00387548
DPYD	-3.87977	1.13e-06	-2.61175	2.44e-06
SGCG	-3.88582	0.000116308	-4.91494	0.000305387
FAAH	-3.89166	6.02e-07	-2.53922	1.3e-06
KRT23	-3.90626	1.48e-07	-2.3827	1.44e-06
MYPN	-3.91399	0.000764345	-5.59374	0.00406933
LRP2	-3.91431	0.00417755	-4.74364	0.00515309
SCN4A	-3.92249	0.00112766	-5.47694	0.00580901
SHISA2	-3.92434	3.67e-07	-3.39615	5.56e-07
CBS	-3.93784	9.4e-07	-2.43339	2.9e-06
GLB1L2	-3.94048	3.72e-07	-3.90676	5.51e-07
ATP1A2	-3.94673	0.000619764	-4.26814	0.000524419
TXLNB	-3.95899	0.000138348	-4.3895	0.000291215
CPT1B	-3.96078	0.000167359	-4.73305	0.000473963
SH3BGR	-3.9743	0.000859694	-4.15628	0.00147422
HHIP	-3.98225	4.19e-08	-2.32112	1.96e-07
PYGM	-3.98289	0.00587474	-5.1502	0.00434826
TDO2	-3.98962	0.000293106	-2.04163	0.00142418
CACNA1S	-3.99892	0.00388848	-5.08509	0.00775293
HEPACAM2	-4.0011	0.000949603	-1.79385	0.0067976
DBP	-4.01463	1.63e-09	-4.02273	2.1e-09
LGALS12	-4.02017	1.36e-07	-2.4562	3.13e-07
GLT8D2	-4.02186	4.59e-09	-2.63819	3.74e-08
ANO9	-4.02729	1.95e-07	-2.78124	1.66e-06
FBP2	-4.02837	1.5e-05	-5.39305	3.95e-05
MYBPC1	-4.03771	0.00832701	-5.65252	0.00612149
SYPL2	-4.04755	0.00170653	-4.70684	0.00422481
SOSTDC1	-4.07688	4.64e-07	-2.04518	3.07e-06
MLXIPL	-4.08997	1.6e-05	-5.05863	3.67e-05
CKMT2	-4.13363	0.00516007	-6.03809	0.0270901
SMYD1	-4.14434	0.00150637	-5.56465	0.00673557
AGBL1	-4.14662	0.00030578	-5.68205	0.000862775
CERS4	-4.15079	1.16e-10	-3.5027	3.55e-10
ACVR1C	-4.15279	1.11e-05	-4.01253	1.69e-05
PRLR	-4.16804	4.62e-12	-3.3375	1.05e-11
SRCIN1	-4.16917	6.74e-06	-1.96791	3.44e-05
MYOC	-4.17072	0.00254957	-2.37636	0.00432453
ECHDC1	-4.17108	1.29e-10	-3.81308	2.21e-10
FGFR4	-4.17127	1.4e-06	-1.90553	1.12e-05
TRIM55	-4.18732	0.00108343	-4.46849	0.00170006
RSPO1	-4.18741	1.11e-05	-3.16714	1.67e-05
GAL3ST1	-4.20237	2.54e-08	-2.98229	4.04e-08
ZYG11A	-4.22307	1.09e-05	-4.25422	1.58e-05
SLC38A3	-4.23329	0.000575853	-3.51608	0.00103136
ADRA1A	-4.23384	1.28e-07	-3.90478	1.6e-07
NRN1	-4.25558	2.66e-09	-2.82973	3.26e-09
SLC22A3	-4.26451	4.36e-06	-4.45019	6.97e-06
MYOM2	-4.27462	0.00533723	-5.52736	0.00833133
FREM2	-4.27705	5.55e-08	-1.91068	1.37e-06
SERPINB7	-4.28275	1.22e-06	-2.34406	1.42e-05
MB	-4.29732	0.0129471	-6.25254	0.0352734
TMEM233	-4.29909	0.000184756	-4.57794	0.000256397
ACTN2	-4.31271	0.00322552	-4.68618	0.00634031
SLC5A11	-4.32691	9.17e-07	-3.21855	2.66e-06
KBTBD12	-4.35855	0.000146599	-4.54862	0.000238736
CLSTN3	-4.37991	1.49e-07	-3.74474	1.66e-07
ATP2A1	-4.41007	0.0455934	-6.42531	0.0167809
NTF3	-4.41446	8.18e-06	-3.36402	1.38e-05
ACACB	-4.43955	1.28e-10	-3.94461	3.02e-10
TIMP4	-4.4398	0.000141752	-2.7632	0.000568481
EEF1A2	-4.44644	0.00203497	-5.34647	0.0071264
COCH	-4.45626	3.52e-09	-3.72364	3.29e-09
BBOX1	-4.48144	1.32e-08	-2.67548	2.88e-08
RYR1	-4.48203	0.017795	-5.37647	0.010818
FAR2	-4.51956	1.02e-10	-4.0272	2e-10
CKM	-4.53235	0.0478189	-6.62714	0.0183906
FAM180A	-4.58569	1.3e-06	-2.53832	2.17e-06
TMEM179	-4.61174	1.55e-05	-4.08434	4.61e-05
VSTM2A	-4.61507	8.27e-06	-4.63445	9.19e-06
DAB1	-4.62415	2.48e-07	-4.28204	2.74e-07
MYO18B	-4.62721	0.0015001	-4.98163	0.00342378
PDLIM3	-4.63137	9.96e-05	-4.93057	0.000196411
PPP1R27	-4.63285	0.00191516	-4.06943	0.00297571
NTRK3	-4.64094	2.28e-06	-3.31397	2.67e-06
COL4A3	-4.64263	1.62e-06	-4.04683	1.89e-06
PIK3C2G	-4.64669	2.16e-05	-3.16359	3.01e-05
LAMC3	-4.67768	3.39e-08	-3.42082	2.4e-08
KY	-4.68855	7.35e-05	-6.46953	0.000615544
PPP2R2C	-4.70665	3.49e-06	-3.3579	3.5e-06
TRDN	-4.71644	0.00240508	-6.16914	0.0140083
PPARA	-4.78152	1.25e-09	-3.43841	8.36e-10
TCAP	-4.78547	0.00338692	-6.45249	0.016783
TFAP2E	-4.78631	3.34e-05	-2.99104	5.6e-05
OBSCN	-4.79172	0.00761457	-6.24342	0.00577222
APOB	-4.79799	8.49e-06	-3.52182	3.91e-05
ACKR4	-4.80197	2.37e-08	-2.99113	1.76e-08
NOTUM	-4.8051	3.37e-05	-4.13289	5.85e-05
SMPX	-4.82133	0.00204734	-5.07622	0.00408471
PLIN1	-4.82282	2.04e-05	-6.02187	0.000106471
ISL1	-4.9322	2.11e-06	-5.22504	1.21e-06
PPP1R3A	-4.93661	0.000852284	-6.56932	0.0069379
ACTA1	-4.93969	0.041489	-6.56214	0.0149924
ADCY1	-4.95033	2.09e-11	-3.9668	2.2e-11
NPTX2	-4.95592	1.1e-05	-4.54138	1.26e-05
CFD	-4.99745	0.00012556	-6.0453	0.000283425
RYR2	-5.03058	6.26e-10	-4.35993	5.44e-10
KAZALD1	-5.08204	8.94e-10	-4.60459	7.28e-10
CYP2E1	-5.09342	8.53e-06	-4.85246	1.42e-05
LGR6	-5.09386	1.51e-08	-3.36915	9.54e-09
XIRP2	-5.13301	0.0116168	-7.25138	0.00961787
C7	-5.16007	7.7e-06	-4.0289	1.94e-05
SCGB1A1	-5.18359	6.57e-07	-3.17178	2.2e-05
OXTR	-5.25167	6.26e-09	-3.93872	5.2e-09
PCOLCE2	-5.26766	2.89e-07	-3.07436	2.52e-06
ACSM3	-5.32037	3.58e-09	-3.80356	2.44e-09
CLDN3	-5.35304	1.25e-06	-3.86111	1.45e-06
LHX2	-5.37044	9.02e-08	-3.76565	5.7e-08
BCHE	-5.37822	1.05e-08	-4.87468	9.85e-09
FA2H	-5.44739	4.21e-09	-4.01935	4.72e-09
CFAP57	-5.48443	7.06e-07	-2.66411	1.95e-06
ACOXL	-5.50159	7.36e-08	-4.88749	6.4e-08
FAM57B	-5.58712	1.45e-05	-5.66661	2.4e-05
NOS1	-5.58921	4.32e-05	-6.7698	0.000149568
DAPL1	-5.62933	2.88e-08	-3.19812	1.17e-08
SLC38A5	-5.96923	1.85e-06	-5.86583	2.19e-06
COL4A6	-5.97395	2.5e-09	-3.9464	5.28e-10
ADRA2C	-5.97501	7.52e-07	-3.89982	4.42e-06
FCGBP	-6.2657	1.12e-13	-3.96842	1.72e-12
CDH4	-6.30986	8.33e-11	-5.32401	3.02e-11
PKHD1L1	-6.438	4.34e-06	-4.86952	1.49e-06
CSRP3	-6.4687	0.00105044	-5.67846	0.000975962
WFDC3	-6.68172	8.77e-08	-6.25676	1.53e-07
