# Supplementary material for: Insulin-like growth factor 2 mRNA binding protein 2 regulates proliferation, migration, and angiogenesis of keratinocytes by modulating heparanase stability
Source: Bioengineered. 2021 Dec 7;12(2):11267–76. doi: 10.1080/21655979.2021.2002495 (PMC8810085; doi:10.1080/21655979.2021.2002495)
Supplement: Supplemental Material [file KBIE_A_2002495_SM3490.zip › supplementary/Supplementary_Table_3.xlsx]

## Sheet: GO annotations
The 1571 overlapping targets were analyzed by GO annotations analyses via KOBAS tool
#Term	Database	ID	group	Input number	Background number	P-Value	Corrected P-Value	Input	Hyperlink
lipid metabolic process	Gene Ontology	GO:0006629	biological_process	25	532	3.1572e-15	2.70098e-12	UGCG|ACADVL|NSDHL|MGLL|PRKAB2|CERS5|ACAA2|NFE2L1|ECH1|SRD5A1|HSD17B4|B4GALT6|LIPA|LIPE|TBXAS1|PCYT2|SULT1A1|PTGIS|INSIG2|ACLY|SLC27A3|FDPS|ACSL5|CYP27A1|MVD	http://amigo.geneontology.org/amigo/term/GO:0006629
fatty acid metabolic process	Gene Ontology	GO:0006631	biological_process	12	181	1.59975e-09	3.42146e-07	LIPA|ACADVL|PRKAB2|TBXAS1|ECH1|MGLL|CYB5A|PTGIS|ACSL5|ACAA2|HSD17B4|SLC27A3	http://amigo.geneontology.org/amigo/term/GO:0006631
cholesterol metabolic process	Gene Ontology	GO:0008203	biological_process	9	99	1.44428e-08	2.33228e-06	FDPS|LIPE|NSDHL|ABCG1|NFE2L1|CYP27A1|MVD|APOC1|INSIG2	http://amigo.geneontology.org/amigo/term/GO:0008203
steroid metabolic process	Gene Ontology	GO:0008202	biological_process	9	113	4.2001e-08	5.98864e-06	FDPS|LIPE|NSDHL|NFE2L1|SULT1A1|CYP27A1|MVD|INSIG2|SRD5A1	http://amigo.geneontology.org/amigo/term/GO:0008202
oxidation-reduction process	Gene Ontology	GO:0055114	biological_process	15	547	1.14026e-06	0.000102683	KDM1B|NDOR1|LOXL4|TBXAS1|NSDHL|CYB5A|PTGIS|CYP27A1|P4HA3|MGST1|GLRX|ALDH4A1|SRD5A1|HSD17B4|ACAD10	http://amigo.geneontology.org/amigo/term/GO:0055114
transmembrane transport	Gene Ontology	GO:0055085	biological_process	12	418	8.8008e-06	0.000602327	ABCG1|SLC44A3|TPCN2|SLC39A14|SLC25A1|SLC2A12|SLC16A6|SLC22A4|SLC8A1|TRPC6|KCNA6|ANO3	http://amigo.geneontology.org/amigo/term/GO:0055085
decidualization	Gene Ontology	GO:0046697	biological_process	4	21	1.24387e-05	0.000788246	CTSB|CTSL|PTGIS|GHR	http://amigo.geneontology.org/amigo/term/GO:0046697
sterol biosynthetic process	Gene Ontology	GO:0016126	biological_process	4	30	4.37809e-05	0.00247514	INSIG2|MVD|NSDHL|FDPS	http://amigo.geneontology.org/amigo/term/GO:0016126
steroid biosynthetic process	Gene Ontology	GO:0006694	biological_process	5	65	5.46966e-05	0.00285727	CYP27A1|FDPS|SRD5A1|MVD|NSDHL	http://amigo.geneontology.org/amigo/term/GO:0006694
cholesterol biosynthetic process	Gene Ontology	GO:0006695	biological_process	4	32	5.51081e-05	0.00285727	INSIG2|MVD|NSDHL|FDPS	http://amigo.geneontology.org/amigo/term/GO:0006695
fatty acid biosynthetic process	Gene Ontology	GO:0006633	biological_process	5	70	7.61966e-05	0.00383448	ACLY|MGLL|PRKAB2|TBXAS1|PTGIS	http://amigo.geneontology.org/amigo/term/GO:0006633
fructose 6-phosphate metabolic process	Gene Ontology	GO:0006002	biological_process	3	13	0.000100593	0.00478099	NFE2L1|GNPDA1|PFKL	http://amigo.geneontology.org/amigo/term/GO:0006002
thyroid hormone generation	Gene Ontology	GO:0006590	biological_process	3	13	0.000100593	0.00478099	CPQ|CTSB|CTSL	http://amigo.geneontology.org/amigo/term/GO:0006590
estrogen metabolic process	Gene Ontology	GO:0008210	biological_process	3	14	0.000121629	0.00520269	SULT1A1|PDGFRA|HSD17B4	http://amigo.geneontology.org/amigo/term/GO:0008210
positive regulation of cell growth involved in cardiac muscle cell development	Gene Ontology	GO:0061051	biological_process	3	15	0.000145334	0.00606503	EDN1|FDPS|NR3C1	http://amigo.geneontology.org/amigo/term/GO:0061051
fatty acid beta-oxidation	Gene Ontology	GO:0006635	biological_process	4	43	0.000158779	0.00646835	ACAA2|ACADVL|BDH2|HSD17B4	http://amigo.geneontology.org/amigo/term/GO:0006635
wound healing	Gene Ontology	GO:0042060	biological_process	5	83	0.000162761	0.00647637	HPSE|PDGFRA|SDC4|POU2F3|EXT1	http://amigo.geneontology.org/amigo/term/GO:0042060
actin filament organization	Gene Ontology	GO:0007015	biological_process	6	135	0.000177407	0.00659876	SHROOM3|MARCKS|ARHGAP12|RHOC|CGNL1|RHOF	http://amigo.geneontology.org/amigo/term/GO:0007015
isoprenoid biosynthetic process	Gene Ontology	GO:0008299	biological_process	3	17	0.000201316	0.00717608	IDI1|MVD|FDPS	http://amigo.geneontology.org/amigo/term/GO:0008299
prostaglandin biosynthetic process	Gene Ontology	GO:0001516	biological_process	3	18	0.00023387	0.00800303	EDN1|TBXAS1|PTGIS	http://amigo.geneontology.org/amigo/term/GO:0001516
cell morphogenesis	Gene Ontology	GO:0000902	biological_process	5	98	0.000339128	0.0111679	SHROOM3|LIPA|FRY|AHR|EXT1	http://amigo.geneontology.org/amigo/term/GO:0000902
negative regulation of catalytic activity	Gene Ontology	GO:0043086	biological_process	3	25	0.000559146	0.0173945	DGKH|TMBIM1|TIMP1	http://amigo.geneontology.org/amigo/term/GO:0043086
positive regulation of cytosolic calcium ion concentration	Gene Ontology	GO:0007204	biological_process	6	171	0.000597918	0.0182685	ADRA1A|PDGFRA|GHR|SLC8A1|TRPC6|EDN1	http://amigo.geneontology.org/amigo/term/GO:0007204
protein localization to microtubule plus-end	Gene Ontology	GO:1904825	biological_process	2	5	0.000683756	0.0201708	EBF3|GAS2L1	http://amigo.geneontology.org/amigo/term/GO:1904825
response to glucocorticoid	Gene Ontology	GO:0051384	biological_process	3	29	0.000832299	0.0226042	SULT1A1|RXRA|ADAM9	http://amigo.geneontology.org/amigo/term/GO:0051384
regulation of glucose metabolic process	Gene Ontology	GO:0010906	biological_process	3	29	0.000832299	0.0226042	NFE2L1|NR3C1|IGFBP4	http://amigo.geneontology.org/amigo/term/GO:0010906
cell-cell adhesion mediated by integrin	Gene Ontology	GO:0033631	biological_process	2	6	0.000908205	0.0235445	NPNT|ADAM9	http://amigo.geneontology.org/amigo/term/GO:0033631
vascular wound healing	Gene Ontology	GO:0061042	biological_process	2	6	0.000908205	0.0235445	HPSE|NDNF	http://amigo.geneontology.org/amigo/term/GO:0061042
icosanoid metabolic process	Gene Ontology	GO:0006690	biological_process	2	6	0.000908205	0.0235445	TBXAS1|PTGIS	http://amigo.geneontology.org/amigo/term/GO:0006690
cell migration	Gene Ontology	GO:0016477	biological_process	7	264	0.00106035	0.024879	PDGFRA|ANG|S1PR1|SDC4|ADAM9|RHOC|RHOF	http://amigo.geneontology.org/amigo/term/GO:0016477
cellular response to starvation	Gene Ontology	GO:0009267	biological_process	4	74	0.00110445	0.024879	CADPS2|GAS2L1|RALB|WDR45	http://amigo.geneontology.org/amigo/term/GO:0009267
cellular response to hypoxia	Gene Ontology	GO:0071456	biological_process	4	74	0.00110445	0.024879	ACAA2|PTGIS|NDNF|FAM162A	http://amigo.geneontology.org/amigo/term/GO:0071456
negative regulation of epithelial cell proliferation	Gene Ontology	GO:0050680	biological_process	4	75	0.00115814	0.024879	LIMS2|NUPR1|MCC|MARVELD3	http://amigo.geneontology.org/amigo/term/GO:0050680
negative regulation of small GTPase mediated signal transduction	Gene Ontology	GO:0051058	biological_process	2	7	0.00116325	0.024879	ARHGAP12|CGNL1	http://amigo.geneontology.org/amigo/term/GO:0051058
calcium-independent cell-cell adhesion via plasma membrane cell-adhesion molecules	Gene Ontology	GO:0016338	biological_process	2	7	0.00116325	0.024879	ESAM|CADM1	http://amigo.geneontology.org/amigo/term/GO:0016338
prostate gland development	Gene Ontology	GO:0030850	biological_process	2	7	0.00116325	0.024879	FKBP4|AHR	http://amigo.geneontology.org/amigo/term/GO:0030850
vacuole organization	Gene Ontology	GO:0007033	biological_process	2	7	0.00116325	0.024879	EXT1|MAN2A1	http://amigo.geneontology.org/amigo/term/GO:0007033
store-operated calcium entry	Gene Ontology	GO:0002115	biological_process	2	8	0.00144853	0.0288191	ORAI2|CRACR2B	http://amigo.geneontology.org/amigo/term/GO:0002115
positive regulation of Wnt signaling pathway, planar cell polarity pathway	Gene Ontology	GO:2000096	biological_process	2	8	0.00144853	0.0288191	PLEKHA4|MLLT3	http://amigo.geneontology.org/amigo/term/GO:2000096
negative regulation of apoptotic process	Gene Ontology	GO:0043066	biological_process	10	547	0.00159701	0.0308086	NR3C1|TIMP1|GHR|NUPR1|ALDH2|LIMS2|SLC25A27|AGO4|DAPK1|CASP3	http://amigo.geneontology.org/amigo/term/GO:0043066
cell communication	Gene Ontology	GO:0007154	biological_process	3	37	0.00160255	0.0308086	JAG2|SLC8A1|CTSL	http://amigo.geneontology.org/amigo/term/GO:0007154
positive regulation of cytosolic calcium ion concentration involved in phospholipase C-activating G protein-coupled signaling pathway	Gene Ontology	GO:0051482	biological_process	3	37	0.00160255	0.0308086	EDN1|S1PR1|LPAR4	http://amigo.geneontology.org/amigo/term/GO:0051482
negative regulation of transcription by RNA polymerase II	Gene Ontology	GO:0000122	biological_process	13	853	0.00169563	0.0322358	MDFI|HOXC8|KDM1B|NFIB|GLIS3|NFE2L1|NR2F1|NR3C1|RXRA|AHR|KLF5|LMO1|EDN1	http://amigo.geneontology.org/amigo/term/GO:0000122
response to hormone	Gene Ontology	GO:0009725	biological_process	3	38	0.00172175	0.0323728	ANG|GHR|TIMP1	http://amigo.geneontology.org/amigo/term/GO:0009725
acetyl-CoA metabolic process	Gene Ontology	GO:0006084	biological_process	2	9	0.0017637	0.0324483	ACAA2|ACLY	http://amigo.geneontology.org/amigo/term/GO:0006084
regulation of transcription, DNA-templated	Gene Ontology	GO:0006355	biological_process	15	1075	0.00179295	0.0326355	HOXC8|NR3C1|LHX6|NFIB|HOXB6|NFE2L1|NR2F1|RXRA|MLLT3|AHR|CREB3L3|KLF5|CDCA7|CDCA7L|POU2F3	http://amigo.geneontology.org/amigo/term/GO:0006355
triglyceride metabolic process	Gene Ontology	GO:0006641	biological_process	3	39	0.00184636	0.0332539	SLC22A4|INSIG2|APOC1	http://amigo.geneontology.org/amigo/term/GO:0006641
positive regulation of cholesterol biosynthetic process	Gene Ontology	GO:0045542	biological_process	2	10	0.0021084	0.0351123	ABCG1|FDPS	http://amigo.geneontology.org/amigo/term/GO:0045542
blood circulation	Gene Ontology	GO:0008015	biological_process	2	10	0.0021084	0.0351123	AHR|F5	http://amigo.geneontology.org/amigo/term/GO:0008015
negative regulation of fatty acid biosynthetic process	Gene Ontology	GO:0045717	biological_process	2	10	0.0021084	0.0351123	ACADVL|INSIG2	http://amigo.geneontology.org/amigo/term/GO:0045717
regulation of cAMP-mediated signaling	Gene Ontology	GO:0043949	biological_process	2	10	0.0021084	0.0351123	PRKAR1B|GNAI1	http://amigo.geneontology.org/amigo/term/GO:0043949
regulation of signal transduction	Gene Ontology	GO:0009966	biological_process	3	41	0.0021121	0.0351123	UGCG|MGLL|SPRY1	http://amigo.geneontology.org/amigo/term/GO:0009966
positive regulation of transcription by RNA polymerase II	Gene Ontology	GO:0045944	biological_process	16	1208	0.00213424	0.0351123	NFIB|KDM1B|LHX6|GLIS3|NFE2L1|S1PR1|NR2F1|NR3C1|RNASEL|AHR|CREB3L3|KLF5|RXRA|LMO1|EDN1|POU2F3	http://amigo.geneontology.org/amigo/term/GO:0045944
cellular response to insulin stimulus	Gene Ontology	GO:0032869	biological_process	4	91	0.00228417	0.0365254	SORBS1|INSIG2|SLC39A14|RAB31	http://amigo.geneontology.org/amigo/term/GO:0032869
neuron apoptotic process	Gene Ontology	GO:0051402	biological_process	3	44	0.00255328	0.0386607	FAM162A|CASP3|USP53	http://amigo.geneontology.org/amigo/term/GO:0051402
chondrocyte differentiation	Gene Ontology	GO:0002062	biological_process	3	44	0.00255328	0.0386607	NFIB|EXT1|SLC39A14	http://amigo.geneontology.org/amigo/term/GO:0002062
negative regulation of cell cycle	Gene Ontology	GO:0045786	biological_process	3	44	0.00255328	0.0386607	NUPR1|RNF167|CASP3	http://amigo.geneontology.org/amigo/term/GO:0045786
ureteric bud development	Gene Ontology	GO:0001657	biological_process	3	46	0.00287668	0.0418326	NPNT|SPRY1|BMPER	http://amigo.geneontology.org/amigo/term/GO:0001657
reproductive structure development	Gene Ontology	GO:0048608	biological_process	2	12	0.00288501	0.0418326	FKBP4|AHR	http://amigo.geneontology.org/amigo/term/GO:0048608
protein lipidation	Gene Ontology	GO:0006497	biological_process	2	12	0.00288501	0.0418326	UGCG|WDR45	http://amigo.geneontology.org/amigo/term/GO:0006497
negative regulation of activated T cell proliferation	Gene Ontology	GO:0046007	biological_process	2	13	0.00331623	0.0472839	LRRC32|CASP3	http://amigo.geneontology.org/amigo/term/GO:0046007
keratinocyte differentiation	Gene Ontology	GO:0030216	biological_process	3	50	0.00359638	0.0496242	UGCG|CASP3|POU2F3	http://amigo.geneontology.org/amigo/term/GO:0030216
positive regulation of protein secretion	Gene Ontology	GO:0050714	biological_process	3	50	0.00359638	0.0496242	ABCG1|ANG|ADAM9	http://amigo.geneontology.org/amigo/term/GO:0050714
sphingolipid metabolic process	Gene Ontology	GO:0006665	biological_process	3	50	0.00359638	0.0496242	UGCG|CERS5|B4GALT6	http://amigo.geneontology.org/amigo/term/GO:0006665
Sertoli cell development	Gene Ontology	GO:0060009	biological_process	2	14	0.00377561	0.0504692	HSD17B4|NUP210L	http://amigo.geneontology.org/amigo/term/GO:0060009
androgen metabolic process	Gene Ontology	GO:0008209	biological_process	2	14	0.00377561	0.0504692	SRD5A1|HSD17B4	http://amigo.geneontology.org/amigo/term/GO:0008209
embryo implantation	Gene Ontology	GO:0007566	biological_process	3	53	0.00420204	0.055255	FKBP4|RXRA|PTGIS	http://amigo.geneontology.org/amigo/term/GO:0007566
actin crosslink formation	Gene Ontology	GO:0051764	biological_process	2	15	0.0042628	0.055255	MARCKS|GAS2L1	http://amigo.geneontology.org/amigo/term/GO:0051764
carbohydrate metabolic process	Gene Ontology	GO:0005975	biological_process	5	181	0.0046342	0.0596174	PFKL|GNPDA1|STBD1|MAN2A1|B4GALT6	http://amigo.geneontology.org/amigo/term/GO:0005975
positive regulation of cell size	Gene Ontology	GO:0045793	biological_process	2	16	0.00477749	0.0596663	EDN1|AHR	http://amigo.geneontology.org/amigo/term/GO:0045793
response to cytokine	Gene Ontology	GO:0034097	biological_process	3	57	0.0051006	0.062785	OSMR|MAPKAPK3|TIMP1	http://amigo.geneontology.org/amigo/term/GO:0034097
positive regulation of cell population proliferation	Gene Ontology	GO:0008284	biological_process	9	545	0.00517422	0.0628389	PDGFRA|TIMP1|LGMN|S1PR1|OSMR|MVD|SLC25A27|EDN1|CDCA7L	http://amigo.geneontology.org/amigo/term/GO:0008284
cell surface receptor signaling pathway	Gene Ontology	GO:0007166	biological_process	5	186	0.00517843	0.0628389	EDN1|CBLC|OSMR|EXT1|PLXNA2	http://amigo.geneontology.org/amigo/term/GO:0007166
fatty acid transport	Gene Ontology	GO:0015908	biological_process	2	17	0.00531933	0.0636459	SLC27A3|ACSL5	http://amigo.geneontology.org/amigo/term/GO:0015908
lipid transport	Gene Ontology	GO:0006869	biological_process	4	117	0.00542775	0.0644922	APOC1|ABCG1|ANO3|OSBPL3	http://amigo.geneontology.org/amigo/term/GO:0006869
proteolysis involved in cellular protein catabolic process	Gene Ontology	GO:0051603	biological_process	3	59	0.00558988	0.0659606	CTSB|CTSL|LGMN	http://amigo.geneontology.org/amigo/term/GO:0051603
negative regulation of epithelial cell migration	Gene Ontology	GO:0010633	biological_process	2	18	0.00588799	0.06807	MCC|MARVELD3	http://amigo.geneontology.org/amigo/term/GO:0010633
response to hypoxia	Gene Ontology	GO:0001666	biological_process	4	121	0.00608265	0.0698484	EDN1|SLC8A1|ANG|PTGIS	http://amigo.geneontology.org/amigo/term/GO:0001666
regulation of blood pressure	Gene Ontology	GO:0008217	biological_process	3	62	0.00637496	0.0715658	EDN1|AHR|EXT1	http://amigo.geneontology.org/amigo/term/GO:0008217
regulation of microtubule polymerization or depolymerization	Gene Ontology	GO:0031110	biological_process	2	19	0.00648316	0.0715658	EBF3|GAS2L1	http://amigo.geneontology.org/amigo/term/GO:0031110
centrosome localization	Gene Ontology	GO:0051642	biological_process	2	19	0.00648316	0.0715658	PLXNA2|SUN1	http://amigo.geneontology.org/amigo/term/GO:0051642
regulation of actin cytoskeleton reorganization	Gene Ontology	GO:2000249	biological_process	2	19	0.00648316	0.0715658	CTSL|ESAM	http://amigo.geneontology.org/amigo/term/GO:2000249
positive regulation of smooth muscle contraction	Gene Ontology	GO:0045987	biological_process	2	20	0.00710452	0.075036	NPNT|EDN1	http://amigo.geneontology.org/amigo/term/GO:0045987
action potential	Gene Ontology	GO:0001508	biological_process	2	21	0.00775173	0.0784805	GNA14|USP53	http://amigo.geneontology.org/amigo/term/GO:0001508
positive regulation of monocyte chemotaxis	Gene Ontology	GO:0090026	biological_process	2	21	0.00775173	0.0784805	TNFSF18|LGMN	http://amigo.geneontology.org/amigo/term/GO:0090026
lipid biosynthetic process	Gene Ontology	GO:0008610	biological_process	2	21	0.00775173	0.0784805	ACLY|ACSL5	http://amigo.geneontology.org/amigo/term/GO:0008610
positive regulation of amyloid-beta formation	Gene Ontology	GO:1902004	biological_process	2	21	0.00775173	0.0784805	ABCG1|CASP3	http://amigo.geneontology.org/amigo/term/GO:1902004
phosphorylation	Gene Ontology	GO:0016310	biological_process	9	583	0.00784196	0.078927	PANK1|PDGFRA|NME3|MAST1|CDC42BPG|SBK1|MAPKAPK3|PFKL|DAPK1	http://amigo.geneontology.org/amigo/term/GO:0016310
ion transport	Gene Ontology	GO:0006811	biological_process	9	586	0.0080903	0.0807461	TPCN2|SLC39A14|KCNK13|GRIA4|SLC22A4|SLC8A1|TRPC6|KCNA6|CRACR2B	http://amigo.geneontology.org/amigo/term/GO:0006811
respiratory gaseous exchange by respiratory system	Gene Ontology	GO:0007585	biological_process	2	22	0.00842449	0.0814367	EDN1|MAN2A1	http://amigo.geneontology.org/amigo/term/GO:0007585
positive regulation of sprouting angiogenesis	Gene Ontology	GO:1903672	biological_process	2	22	0.00842449	0.0814367	BMPER|GHR	http://amigo.geneontology.org/amigo/term/GO:1903672
liver development	Gene Ontology	GO:0001889	biological_process	3	71	0.00910966	0.0852927	AHR|MAN2A1|CADM1	http://amigo.geneontology.org/amigo/term/GO:0001889
adrenal gland development	Gene Ontology	GO:0030325	biological_process	2	23	0.00912248	0.0852927	NR3C1|PDGFRA	http://amigo.geneontology.org/amigo/term/GO:0030325
long-chain fatty acid metabolic process	Gene Ontology	GO:0001676	biological_process	2	23	0.00912248	0.0852927	SLC27A3|ACSL5	http://amigo.geneontology.org/amigo/term/GO:0001676
peroxisome organization	Gene Ontology	GO:0007031	biological_process	2	23	0.00912248	0.0852927	PEX3|PEX6	http://amigo.geneontology.org/amigo/term/GO:0007031
protein kinase C-activating G protein-coupled receptor signaling pathway	Gene Ontology	GO:0007205	biological_process	2	24	0.00984539	0.0881961	EDN1|DGKH	http://amigo.geneontology.org/amigo/term/GO:0007205
middle ear morphogenesis	Gene Ontology	GO:0042474	biological_process	2	24	0.00984539	0.0881961	EDN1|INSIG2	http://amigo.geneontology.org/amigo/term/GO:0042474
calcium ion transport	Gene Ontology	GO:0006816	biological_process	4	141	0.0101462	0.090413	SLC8A1|TRPC6|CRACR2B|TPCN2	http://amigo.geneontology.org/amigo/term/GO:0006816
cortical cytoskeleton organization	Gene Ontology	GO:0030865	biological_process	2	25	0.0105929	0.092946	RHOC|RHOF	http://amigo.geneontology.org/amigo/term/GO:0030865
intracellular signal transduction	Gene Ontology	GO:0035556	biological_process	7	412	0.0113321	0.094854	CASP3|MAST1|DGKH|CDC42BPG|EDN1|MAPKAPK3|DAPK1	http://amigo.geneontology.org/amigo/term/GO:0035556
regulation of catalytic activity	Gene Ontology	GO:0050790	biological_process	2	26	0.0113647	0.094854	CTSB|PRKAB2	http://amigo.geneontology.org/amigo/term/GO:0050790
prostaglandin metabolic process	Gene Ontology	GO:0006693	biological_process	2	27	0.0121606	0.101004	TBXAS1|PTGIS	http://amigo.geneontology.org/amigo/term/GO:0006693
proteolysis	Gene Ontology	GO:0006508	biological_process	8	522	0.0123656	0.101809	CTSL|CASP3|LGMN|CTSB|ADAM9|CAPN5|IMMP1L|CPQ	http://amigo.geneontology.org/amigo/term/GO:0006508
regulation of cell shape	Gene Ontology	GO:0008360	biological_process	4	150	0.0124361	0.101809	SHROOM3|PLXNA2|RHOC|RHOF	http://amigo.geneontology.org/amigo/term/GO:0008360
regulation of inflammatory response	Gene Ontology	GO:0050727	biological_process	3	81	0.0128405	0.103345	NFE2L1|MGLL|ALDH2	http://amigo.geneontology.org/amigo/term/GO:0050727
cell-cell junction organization	Gene Ontology	GO:0045216	biological_process	2	28	0.0129801	0.103345	LIMS2|MARVELD3	http://amigo.geneontology.org/amigo/term/GO:0045216
B cell homeostasis	Gene Ontology	GO:0001782	biological_process	2	28	0.0129801	0.103345	AHR|CASP3	http://amigo.geneontology.org/amigo/term/GO:0001782
metal ion transport	Gene Ontology	GO:0030001	biological_process	2	29	0.013823	0.105586	SLC8A1|SLC39A14	http://amigo.geneontology.org/amigo/term/GO:0030001
response to cold	Gene Ontology	GO:0009409	biological_process	2	29	0.013823	0.105586	ACADVL|SLC25A27	http://amigo.geneontology.org/amigo/term/GO:0009409
positive regulation of exocytosis	Gene Ontology	GO:0045921	biological_process	2	29	0.013823	0.105586	CADPS2|GLRX	http://amigo.geneontology.org/amigo/term/GO:0045921
positive regulation of peptidyl-threonine phosphorylation	Gene Ontology	GO:0010800	biological_process	2	29	0.013823	0.105586	CEMIP|TRPC6	http://amigo.geneontology.org/amigo/term/GO:0010800
cell-matrix adhesion	Gene Ontology	GO:0007160	biological_process	3	85	0.0145427	0.109568	HPSE|NPNT|ADAM9	http://amigo.geneontology.org/amigo/term/GO:0007160
negative regulation of extrinsic apoptotic signaling pathway via death domain receptors	Gene Ontology	GO:1902042	biological_process	2	30	0.0146891	0.109568	TMBIM1|DAPK1	http://amigo.geneontology.org/amigo/term/GO:1902042
sphingolipid biosynthetic process	Gene Ontology	GO:0030148	biological_process	2	30	0.0146891	0.109568	CERS5|B4GALT6	http://amigo.geneontology.org/amigo/term/GO:0030148
negative regulation of DNA binding	Gene Ontology	GO:0043392	biological_process	2	31	0.015578	0.113592	MDFI|NFIB	http://amigo.geneontology.org/amigo/term/GO:0043392
establishment of mitotic spindle orientation	Gene Ontology	GO:0000132	biological_process	2	31	0.015578	0.113592	SPRY1|CENPA	http://amigo.geneontology.org/amigo/term/GO:0000132
negative regulation of stress fiber assembly	Gene Ontology	GO:0051497	biological_process	2	31	0.015578	0.113592	S1PR1|CGNL1	http://amigo.geneontology.org/amigo/term/GO:0051497
cell differentiation	Gene Ontology	GO:0030154	biological_process	12	1004	0.0156014	0.113592	MDFI|UGCG|ANG|LHX6|SUN1|NR2F1|RXRA|NPNT|JAG2|SRD5A1|POU2F3|CADM1	http://amigo.geneontology.org/amigo/term/GO:0030154
positive regulation of cell migration	Gene Ontology	GO:0030335	biological_process	5	247	0.0158566	0.114783	EDN1|RHOC|S1PR1|CEMIP|PDGFRA	http://amigo.geneontology.org/amigo/term/GO:0030335
positive regulation of calcium ion transport	Gene Ontology	GO:0051928	biological_process	2	32	0.0164894	0.117068	TRPC6|CRACR2B	http://amigo.geneontology.org/amigo/term/GO:0051928
regulation of blood vessel diameter	Gene Ontology	GO:0097746	biological_process	2	32	0.0164894	0.117068	EDN1|AHR	http://amigo.geneontology.org/amigo/term/GO:0097746
T cell homeostasis	Gene Ontology	GO:0043029	biological_process	2	32	0.0164894	0.117068	AHR|CASP3	http://amigo.geneontology.org/amigo/term/GO:0043029
peptidyl-serine phosphorylation	Gene Ontology	GO:0018105	biological_process	4	164	0.0166122	0.117452	MAST1|SBK1|MAPKAPK3|CLSPN	http://amigo.geneontology.org/amigo/term/GO:0018105
protein phosphorylation	Gene Ontology	GO:0006468	biological_process	8	556	0.0173237	0.121479	PDGFRA|MAST1|CDC42BPG|PRKAR1B|SBK1|MAPKAPK3|RNASEL|DAPK1	http://amigo.geneontology.org/amigo/term/GO:0006468
collagen catabolic process	Gene Ontology	GO:0030574	biological_process	2	33	0.017423	0.121676	CTSB|CTSL	http://amigo.geneontology.org/amigo/term/GO:0030574
calcium ion transmembrane transport	Gene Ontology	GO:0070588	biological_process	3	93	0.0183131	0.126288	SLC8A1|TRPC6|TPCN2	http://amigo.geneontology.org/amigo/term/GO:0070588
regulation of gene expression	Gene Ontology	GO:0010468	biological_process	7	458	0.0189804	0.128871	NOVA2|NFE2L1|NR2F1|AHR|KLF5|UBXN2A|SLC8A1	http://amigo.geneontology.org/amigo/term/GO:0010468
cellular response to cAMP	Gene Ontology	GO:0071320	biological_process	2	35	0.0193558	0.129874	SLC8A1|AHR	http://amigo.geneontology.org/amigo/term/GO:0071320
regulation of actin filament polymerization	Gene Ontology	GO:0030833	biological_process	2	36	0.0203545	0.134012	COTL1|ESAM	http://amigo.geneontology.org/amigo/term/GO:0030833
metabolic process	Gene Ontology	GO:0008152	biological_process	4	175	0.0204425	0.134012	CEMIP|PFKL|MAN2A1|ME2	http://amigo.geneontology.org/amigo/term/GO:0008152
blood vessel morphogenesis	Gene Ontology	GO:0048514	biological_process	2	37	0.0213743	0.136972	EDN1|AHR	http://amigo.geneontology.org/amigo/term/GO:0048514
cellular response to reactive oxygen species	Gene Ontology	GO:0034614	biological_process	2	37	0.0213743	0.136972	SLC8A1|PDGFRA	http://amigo.geneontology.org/amigo/term/GO:0034614
brain development	Gene Ontology	GO:0007420	biological_process	4	180	0.0223485	0.14152	NFIB|S1PR1|EXT1|MAST1	http://amigo.geneontology.org/amigo/term/GO:0007420
response to organic cyclic compound	Gene Ontology	GO:0014070	biological_process	2	38	0.0224149	0.14152	AHR|ALDH2	http://amigo.geneontology.org/amigo/term/GO:0014070
central nervous system development	Gene Ontology	GO:0007417	biological_process	3	101	0.0225755	0.14201	MARCKS|ALDH4A1|ANG	http://amigo.geneontology.org/amigo/term/GO:0007417
negative regulation of insulin secretion	Gene Ontology	GO:0046676	biological_process	2	39	0.0234761	0.142681	PFKL|GHR	http://amigo.geneontology.org/amigo/term/GO:0046676
response to hydrogen peroxide	Gene Ontology	GO:0042542	biological_process	2	39	0.0234761	0.142681	CASP3|ADAM9	http://amigo.geneontology.org/amigo/term/GO:0042542
cellular calcium ion homeostasis	Gene Ontology	GO:0006874	biological_process	3	104	0.0243012	0.142681	EDN1|SLC8A1|TPCN2	http://amigo.geneontology.org/amigo/term/GO:0006874
ubiquitin-dependent protein catabolic process	Gene Ontology	GO:0006511	biological_process	5	277	0.0243792	0.142681	CBLC|RNF167|HECW2|KLHL8|RNF146	http://amigo.geneontology.org/amigo/term/GO:0006511
cell division	Gene Ontology	GO:0051301	biological_process	6	379	0.0249452	0.142681	NUF2|EBF3|CABLES1|CDCA8|RALB|GNAI1	http://amigo.geneontology.org/amigo/term/GO:0051301
branching involved in blood vessel morphogenesis	Gene Ontology	GO:0001569	biological_process	2	41	0.0256591	0.142681	EDN1|AHR	http://amigo.geneontology.org/amigo/term/GO:0001569
homophilic cell adhesion via plasma membrane adhesion molecules	Gene Ontology	GO:0007156	biological_process	3	109	0.0273315	0.142681	PCDHB9|ESAM|CADM1	http://amigo.geneontology.org/amigo/term/GO:0007156
multicellular organism development	Gene Ontology	GO:0007275	biological_process	12	1092	0.0275162	0.142681	MDFI|HOXC8|KDM1B|ANG|LHX6|HOXB6|PDGFRA|SHROOM3|NPNT|SPRY1|JAG2|CADM1	http://amigo.geneontology.org/amigo/term/GO:0007275
regulation of cytosolic calcium ion concentration	Gene Ontology	GO:0051480	biological_process	2	43	0.0279212	0.142681	SLC35G1|TRPC6	http://amigo.geneontology.org/amigo/term/GO:0051480
positive regulation of glucose import	Gene Ontology	GO:0046326	biological_process	2	43	0.0279212	0.142681	SORBS1|RNASEL	http://amigo.geneontology.org/amigo/term/GO:0046326
positive regulation of cell-substrate adhesion	Gene Ontology	GO:0010811	biological_process	2	43	0.0279212	0.142681	NPNT|NDNF	http://amigo.geneontology.org/amigo/term/GO:0010811
positive regulation of insulin secretion involved in cellular response to glucose stimulus	Gene Ontology	GO:0035774	biological_process	2	43	0.0279212	0.142681	OXCT1|GHR	http://amigo.geneontology.org/amigo/term/GO:0035774
in utero embryonic development	Gene Ontology	GO:0001701	biological_process	5	289	0.0284781	0.142681	JAG2|EDN1|PDGFRA|RXRA|MAN2A1	http://amigo.geneontology.org/amigo/term/GO:0001701
epithelial cell differentiation	Gene Ontology	GO:0030855	biological_process	2	44	0.0290812	0.142681	TAGLN2|BDH2	http://amigo.geneontology.org/amigo/term/GO:0030855
positive regulation of pri-miRNA transcription by RNA polymerase II	Gene Ontology	GO:1902895	biological_process	2	44	0.0290812	0.142681	KLF5|NR3C1	http://amigo.geneontology.org/amigo/term/GO:1902895
negative regulation of MAP kinase activity	Gene Ontology	GO:0043407	biological_process	2	44	0.0290812	0.142681	CBLC|SPRY1	http://amigo.geneontology.org/amigo/term/GO:0043407
cell cycle	Gene Ontology	GO:0007049	biological_process	8	619	0.0300409	0.142681	NUF2|CLSPN|AHR|EBF3|CABLES1|CDCA8|RALB|GNAI1	http://amigo.geneontology.org/amigo/term/GO:0007049
regulation of cell adhesion	Gene Ontology	GO:0030155	biological_process	2	45	0.0302602	0.142681	JAG2|S1PR1	http://amigo.geneontology.org/amigo/term/GO:0030155
lipid homeostasis	Gene Ontology	GO:0055088	biological_process	2	45	0.0302602	0.142681	RBP1|NFE2L1	http://amigo.geneontology.org/amigo/term/GO:0055088
lung development	Gene Ontology	GO:0030324	biological_process	3	115	0.0312213	0.142681	LIPA|NFIB|PDGFRA	http://amigo.geneontology.org/amigo/term/GO:0030324
positive regulation of vasoconstriction	Gene Ontology	GO:0045907	biological_process	2	46	0.031458	0.142681	ADRA1A|TBXAS1	http://amigo.geneontology.org/amigo/term/GO:0045907
lysosome organization	Gene Ontology	GO:0007040	biological_process	2	46	0.031458	0.142681	HOOK2|TPCN2	http://amigo.geneontology.org/amigo/term/GO:0007040
regulation of sensory perception of pain	Gene Ontology	GO:0051930	biological_process	2	46	0.031458	0.142681	EDN1|MGLL	http://amigo.geneontology.org/amigo/term/GO:0051930
establishment of protein localization	Gene Ontology	GO:0045184	biological_process	2	47	0.0326742	0.142681	NPNT|MCC	http://amigo.geneontology.org/amigo/term/GO:0045184
glutathione metabolic process	Gene Ontology	GO:0006749	biological_process	2	47	0.0326742	0.142681	NFE2L1|MGST1	http://amigo.geneontology.org/amigo/term/GO:0006749
response to glucose	Gene Ontology	GO:0009749	biological_process	2	48	0.0339086	0.142681	PFKL|CASP3	http://amigo.geneontology.org/amigo/term/GO:0009749
susceptibility to natural killer cell mediated cytotoxicity	Gene Ontology	GO:0042271	biological_process	1	5	0.0341491	0.142681	CADM1	http://amigo.geneontology.org/amigo/term/GO:0042271
negative regulation of alkaline phosphatase activity	Gene Ontology	GO:0010693	biological_process	1	5	0.0341491	0.142681	AHR	http://amigo.geneontology.org/amigo/term/GO:0010693
regulation of transforming growth factor beta activation	Gene Ontology	GO:1901388	biological_process	1	5	0.0341491	0.142681	LRRC32	http://amigo.geneontology.org/amigo/term/GO:1901388
L-serine transport	Gene Ontology	GO:0015825	biological_process	1	5	0.0341491	0.142681	SLC1A5	http://amigo.geneontology.org/amigo/term/GO:0015825
positive regulation of macrophage fusion	Gene Ontology	GO:0034241	biological_process	1	5	0.0341491	0.142681	ADAM9	http://amigo.geneontology.org/amigo/term/GO:0034241
endochondral bone morphogenesis	Gene Ontology	GO:0060350	biological_process	1	5	0.0341491	0.142681	EXT1	http://amigo.geneontology.org/amigo/term/GO:0060350
regulation of hormone levels	Gene Ontology	GO:0010817	biological_process	1	5	0.0341491	0.142681	SLC39A14	http://amigo.geneontology.org/amigo/term/GO:0010817
positive regulation of the force of heart contraction	Gene Ontology	GO:0098735	biological_process	1	5	0.0341491	0.142681	SLC8A1	http://amigo.geneontology.org/amigo/term/GO:0098735
glomerulus morphogenesis	Gene Ontology	GO:0072102	biological_process	1	5	0.0341491	0.142681	AHR	http://amigo.geneontology.org/amigo/term/GO:0072102
retinoic acid biosynthetic process	Gene Ontology	GO:0002138	biological_process	1	5	0.0341491	0.142681	RBP1	http://amigo.geneontology.org/amigo/term/GO:0002138
tight junction organization	Gene Ontology	GO:0120193	biological_process	1	5	0.0341491	0.142681	EXT1	http://amigo.geneontology.org/amigo/term/GO:0120193
skeletal muscle satellite cell differentiation	Gene Ontology	GO:0014816	biological_process	1	5	0.0341491	0.142681	KLF5	http://amigo.geneontology.org/amigo/term/GO:0014816
connective tissue replacement involved in inflammatory response wound healing	Gene Ontology	GO:0002248	biological_process	1	5	0.0341491	0.142681	TIMP1	http://amigo.geneontology.org/amigo/term/GO:0002248
androgen biosynthetic process	Gene Ontology	GO:0006702	biological_process	1	5	0.0341491	0.142681	SRD5A1	http://amigo.geneontology.org/amigo/term/GO:0006702
citrate metabolic process	Gene Ontology	GO:0006101	biological_process	1	5	0.0341491	0.142681	ACLY	http://amigo.geneontology.org/amigo/term/GO:0006101
positive regulation of odontogenesis	Gene Ontology	GO:0042482	biological_process	1	5	0.0341491	0.142681	EDN1	http://amigo.geneontology.org/amigo/term/GO:0042482
B-1 B cell homeostasis	Gene Ontology	GO:0001922	biological_process	1	5	0.0341491	0.142681	AHR	http://amigo.geneontology.org/amigo/term/GO:0001922
cadmium ion transmembrane transport	Gene Ontology	GO:0070574	biological_process	1	5	0.0341491	0.142681	SLC39A14	http://amigo.geneontology.org/amigo/term/GO:0070574
embryonic skeletal joint development	Gene Ontology	GO:0072498	biological_process	1	5	0.0341491	0.142681	EXT1	http://amigo.geneontology.org/amigo/term/GO:0072498
calcium ion export across plasma membrane	Gene Ontology	GO:1990034	biological_process	1	5	0.0341491	0.142681	SLC35G1	http://amigo.geneontology.org/amigo/term/GO:1990034
calcium activated phosphatidylcholine scrambling	Gene Ontology	GO:0061590	biological_process	1	5	0.0341491	0.142681	ANO3	http://amigo.geneontology.org/amigo/term/GO:0061590
micturition	Gene Ontology	GO:0060073	biological_process	1	5	0.0341491	0.142681	ADRA1A	http://amigo.geneontology.org/amigo/term/GO:0060073
positive regulation of eating behavior	Gene Ontology	GO:1904000	biological_process	1	5	0.0341491	0.142681	GHR	http://amigo.geneontology.org/amigo/term/GO:1904000
venous blood vessel development	Gene Ontology	GO:0060841	biological_process	1	5	0.0341491	0.142681	AHR	http://amigo.geneontology.org/amigo/term/GO:0060841
cornified envelope assembly	Gene Ontology	GO:1903575	biological_process	1	5	0.0341491	0.142681	UGCG	http://amigo.geneontology.org/amigo/term/GO:1903575
carnitine transport	Gene Ontology	GO:0015879	biological_process	1	5	0.0341491	0.142681	SLC22A4	http://amigo.geneontology.org/amigo/term/GO:0015879
regulation of integrin-mediated signaling pathway	Gene Ontology	GO:2001044	biological_process	1	5	0.0341491	0.142681	TIMP1	http://amigo.geneontology.org/amigo/term/GO:2001044
negative regulation of necrotic cell death	Gene Ontology	GO:0060547	biological_process	1	5	0.0341491	0.142681	AHR	http://amigo.geneontology.org/amigo/term/GO:0060547
positive regulation of cell adhesion molecule production	Gene Ontology	GO:0060355	biological_process	1	5	0.0341491	0.142681	GLRX	http://amigo.geneontology.org/amigo/term/GO:0060355
regulation of systemic arterial blood pressure by endothelin	Gene Ontology	GO:0003100	biological_process	1	5	0.0341491	0.142681	EDN1	http://amigo.geneontology.org/amigo/term/GO:0003100
positive regulation of protein localization to cell cortex	Gene Ontology	GO:1904778	biological_process	1	5	0.0341491	0.142681	GNAI1	http://amigo.geneontology.org/amigo/term/GO:1904778
retrograde trans-synaptic signaling by trans-synaptic protein complex	Gene Ontology	GO:0098942	biological_process	1	5	0.0341491	0.142681	CADM1	http://amigo.geneontology.org/amigo/term/GO:0098942
positive regulation of glucocorticoid receptor signaling pathway	Gene Ontology	GO:2000324	biological_process	1	5	0.0341491	0.142681	NR3C1	http://amigo.geneontology.org/amigo/term/GO:2000324
regulation of heart growth	Gene Ontology	GO:0060420	biological_process	1	5	0.0341491	0.142681	AHR	http://amigo.geneontology.org/amigo/term/GO:0060420
calcium activated galactosylceramide scrambling	Gene Ontology	GO:0061591	biological_process	1	5	0.0341491	0.142681	ANO3	http://amigo.geneontology.org/amigo/term/GO:0061591
response to manganese ion	Gene Ontology	GO:0010042	biological_process	1	5	0.0341491	0.142681	ADAM9	http://amigo.geneontology.org/amigo/term/GO:0010042
sphingosine-1-phosphate receptor signaling pathway	Gene Ontology	GO:0003376	biological_process	1	5	0.0341491	0.142681	S1PR1	http://amigo.geneontology.org/amigo/term/GO:0003376
long-chain fatty acid catabolic process	Gene Ontology	GO:0042758	biological_process	1	5	0.0341491	0.142681	LIPE	http://amigo.geneontology.org/amigo/term/GO:0042758
protein retention in Golgi apparatus	Gene Ontology	GO:0045053	biological_process	1	5	0.0341491	0.142681	VPS13A	http://amigo.geneontology.org/amigo/term/GO:0045053
meiotic attachment of telomere to nuclear envelope	Gene Ontology	GO:0070197	biological_process	1	5	0.0341491	0.142681	SUN1	http://amigo.geneontology.org/amigo/term/GO:0070197
negative regulation of neurotrophin TRK receptor signaling pathway	Gene Ontology	GO:0051387	biological_process	1	5	0.0341491	0.142681	SPRY1	http://amigo.geneontology.org/amigo/term/GO:0051387
antigen processing and presentation of peptide antigen	Gene Ontology	GO:0048002	biological_process	1	5	0.0341491	0.142681	CTSL	http://amigo.geneontology.org/amigo/term/GO:0048002
neuron-glial cell signaling	Gene Ontology	GO:0150099	biological_process	1	5	0.0341491	0.142681	ADRA1A	http://amigo.geneontology.org/amigo/term/GO:0150099
protein processing involved in protein targeting to mitochondrion	Gene Ontology	GO:0006627	biological_process	1	5	0.0341491	0.142681	IMMP1L	http://amigo.geneontology.org/amigo/term/GO:0006627
positive regulation of sarcomere organization	Gene Ontology	GO:0060298	biological_process	1	5	0.0341491	0.142681	EDN1	http://amigo.geneontology.org/amigo/term/GO:0060298
thymic T cell selection	Gene Ontology	GO:0045061	biological_process	1	5	0.0341491	0.142681	JAG2	http://amigo.geneontology.org/amigo/term/GO:0045061
glycolytic process through fructose-6-phosphate	Gene Ontology	GO:0061615	biological_process	1	5	0.0341491	0.142681	PFKL	http://amigo.geneontology.org/amigo/term/GO:0061615
regulation of B cell proliferation	Gene Ontology	GO:0030888	biological_process	1	5	0.0341491	0.142681	AHR	http://amigo.geneontology.org/amigo/term/GO:0030888
calcium activated phospholipid scrambling	Gene Ontology	GO:0061588	biological_process	1	5	0.0341491	0.142681	ANO3	http://amigo.geneontology.org/amigo/term/GO:0061588
cranial suture morphogenesis	Gene Ontology	GO:0060363	biological_process	1	5	0.0341491	0.142681	INSIG2	http://amigo.geneontology.org/amigo/term/GO:0060363
negative regulation of hepatocyte proliferation	Gene Ontology	GO:2000346	biological_process	1	5	0.0341491	0.142681	LIMS2	http://amigo.geneontology.org/amigo/term/GO:2000346
positive regulation of alkaline phosphatase activity	Gene Ontology	GO:0010694	biological_process	1	5	0.0341491	0.142681	NPNT	http://amigo.geneontology.org/amigo/term/GO:0010694
regulation of actin filament-based process	Gene Ontology	GO:0032970	biological_process	1	5	0.0341491	0.142681	ABRACL	http://amigo.geneontology.org/amigo/term/GO:0032970
adenylate cyclase-inhibiting G protein-coupled receptor signaling pathway	Gene Ontology	GO:0007193	biological_process	2	49	0.0351611	0.142681	EDN1|S1PR1	http://amigo.geneontology.org/amigo/term/GO:0007193
collagen fibril organization	Gene Ontology	GO:0030199	biological_process	2	50	0.0364312	0.142681	LOXL4|EXT1	http://amigo.geneontology.org/amigo/term/GO:0030199
establishment or maintenance of cell polarity	Gene Ontology	GO:0007163	biological_process	2	50	0.0364312	0.142681	RHOC|RHOF	http://amigo.geneontology.org/amigo/term/GO:0007163
response to toxic substance	Gene Ontology	GO:0009636	biological_process	2	50	0.0364312	0.142681	AHR|NUPR1	http://amigo.geneontology.org/amigo/term/GO:0009636
protein ubiquitination	Gene Ontology	GO:0016567	biological_process	5	310	0.0366501	0.142681	CBLC|HECW2|KLHL8|MIB2|ZNRF2	http://amigo.geneontology.org/amigo/term/GO:0016567
signal transduction	Gene Ontology	GO:0007165	biological_process	12	1142	0.0366997	0.142681	CBLC|ADRA1A|LRBA|PLXNA2|S1PR1|RALB|GNA14|ARHGAP12|LPAR4|FAM83F|DAPK1|GNAI1	http://amigo.geneontology.org/amigo/term/GO:0007165
lipid catabolic process	Gene Ontology	GO:0016042	biological_process	3	124	0.03757	0.142681	LIPA|MGLL|LIPE	http://amigo.geneontology.org/amigo/term/GO:0016042
apoptotic signaling pathway	Gene Ontology	GO:0097190	biological_process	2	51	0.0377189	0.142681	PTGIS|DAPK1	http://amigo.geneontology.org/amigo/term/GO:0097190
mitotic cytokinesis	Gene Ontology	GO:0000281	biological_process	2	51	0.0377189	0.142681	RHOC|CENPA	http://amigo.geneontology.org/amigo/term/GO:0000281
anterior/posterior pattern specification	Gene Ontology	GO:0009952	biological_process	3	125	0.0383131	0.142681	HOXC8|HOXB6|MLLT3	http://amigo.geneontology.org/amigo/term/GO:0009952
positive regulation of insulin secretion	Gene Ontology	GO:0032024	biological_process	2	52	0.0390237	0.142681	GHR|GLRX	http://amigo.geneontology.org/amigo/term/GO:0032024
erythrocyte differentiation	Gene Ontology	GO:0030218	biological_process	2	52	0.0390237	0.142681	NFE2L1|CASP3	http://amigo.geneontology.org/amigo/term/GO:0030218
common bile duct development	Gene Ontology	GO:0061009	biological_process	1	6	0.0397266	0.142681	AHR	http://amigo.geneontology.org/amigo/term/GO:0061009
peptide hormone secretion	Gene Ontology	GO:0030072	biological_process	1	6	0.0397266	0.142681	EDN1	http://amigo.geneontology.org/amigo/term/GO:0030072
negative regulation of synaptic plasticity	Gene Ontology	GO:0031914	biological_process	1	6	0.0397266	0.142681	NR3C1	http://amigo.geneontology.org/amigo/term/GO:0031914
negative regulation of epithelial cell apoptotic process	Gene Ontology	GO:1904036	biological_process	1	6	0.0397266	0.142681	NUPR1	http://amigo.geneontology.org/amigo/term/GO:1904036
regulation of interferon-gamma production	Gene Ontology	GO:0032649	biological_process	1	6	0.0397266	0.142681	TNFSF18	http://amigo.geneontology.org/amigo/term/GO:0032649
kinetochore organization	Gene Ontology	GO:0051383	biological_process	1	6	0.0397266	0.142681	NUF2	http://amigo.geneontology.org/amigo/term/GO:0051383
canonical glycolysis	Gene Ontology	GO:0061621	biological_process	1	6	0.0397266	0.142681	PFKL	http://amigo.geneontology.org/amigo/term/GO:0061621
glutamine transport	Gene Ontology	GO:0006868	biological_process	1	6	0.0397266	0.142681	SLC1A5	http://amigo.geneontology.org/amigo/term/GO:0006868
glucocorticoid metabolic process	Gene Ontology	GO:0008211	biological_process	1	6	0.0397266	0.142681	NR3C1	http://amigo.geneontology.org/amigo/term/GO:0008211
heparin biosynthetic process	Gene Ontology	GO:0030210	biological_process	1	6	0.0397266	0.142681	EXT1	http://amigo.geneontology.org/amigo/term/GO:0030210
post-embryonic hemopoiesis	Gene Ontology	GO:0035166	biological_process	1	6	0.0397266	0.142681	AHR	http://amigo.geneontology.org/amigo/term/GO:0035166
glucose catabolic process	Gene Ontology	GO:0006007	biological_process	1	6	0.0397266	0.142681	PFKL	http://amigo.geneontology.org/amigo/term/GO:0006007
monoacylglycerol catabolic process	Gene Ontology	GO:0052651	biological_process	1	6	0.0397266	0.142681	MGLL	http://amigo.geneontology.org/amigo/term/GO:0052651
transcription initiation from RNA polymerase I promoter	Gene Ontology	GO:0006361	biological_process	1	6	0.0397266	0.142681	LIPE	http://amigo.geneontology.org/amigo/term/GO:0006361
manganese ion transmembrane transport	Gene Ontology	GO:0071421	biological_process	1	6	0.0397266	0.142681	SLC39A14	http://amigo.geneontology.org/amigo/term/GO:0071421
quaternary ammonium group transport	Gene Ontology	GO:0015697	biological_process	1	6	0.0397266	0.142681	SLC22A4	http://amigo.geneontology.org/amigo/term/GO:0015697
histamine secretion	Gene Ontology	GO:0001821	biological_process	1	6	0.0397266	0.142681	EDN1	http://amigo.geneontology.org/amigo/term/GO:0001821
negative regulation of mitochondrial calcium ion concentration	Gene Ontology	GO:0051562	biological_process	1	6	0.0397266	0.142681	SLC25A27	http://amigo.geneontology.org/amigo/term/GO:0051562
regulation of branching involved in prostate gland morphogenesis	Gene Ontology	GO:0060687	biological_process	1	6	0.0397266	0.142681	RXRA	http://amigo.geneontology.org/amigo/term/GO:0060687
negative regulation of lens fiber cell differentiation	Gene Ontology	GO:1902747	biological_process	1	6	0.0397266	0.142681	SPRY1	http://amigo.geneontology.org/amigo/term/GO:1902747
positive regulation of transcription from RNA polymerase II promoter in response to stress	Gene Ontology	GO:0036003	biological_process	1	6	0.0397266	0.142681	NFE2L1	http://amigo.geneontology.org/amigo/term/GO:0036003
N-acetylneuraminate catabolic process	Gene Ontology	GO:0019262	biological_process	1	6	0.0397266	0.142681	GNPDA1	http://amigo.geneontology.org/amigo/term/GO:0019262
receptor-mediated endocytosis of virus by host cell	Gene Ontology	GO:0019065	biological_process	1	6	0.0397266	0.142681	TPCN2	http://amigo.geneontology.org/amigo/term/GO:0019065
activation of store-operated calcium channel activity	Gene Ontology	GO:0032237	biological_process	1	6	0.0397266	0.142681	CRACR2B	http://amigo.geneontology.org/amigo/term/GO:0032237
negative regulation of nitric-oxide synthase biosynthetic process	Gene Ontology	GO:0051771	biological_process	1	6	0.0397266	0.142681	EDN1	http://amigo.geneontology.org/amigo/term/GO:0051771
negative regulation of cellular protein metabolic process	Gene Ontology	GO:0032269	biological_process	1	6	0.0397266	0.142681	EDN1	http://amigo.geneontology.org/amigo/term/GO:0032269
acetyl-CoA biosynthetic process	Gene Ontology	GO:0006085	biological_process	1	6	0.0397266	0.142681	ACLY	http://amigo.geneontology.org/amigo/term/GO:0006085
blood vessel endothelial cell proliferation involved in sprouting angiogenesis	Gene Ontology	GO:0002043	biological_process	1	6	0.0397266	0.142681	BMPER	http://amigo.geneontology.org/amigo/term/GO:0002043
acylglycerol catabolic process	Gene Ontology	GO:0046464	biological_process	1	6	0.0397266	0.142681	MGLL	http://amigo.geneontology.org/amigo/term/GO:0046464
angiogenesis involved in coronary vascular morphogenesis	Gene Ontology	GO:0060978	biological_process	1	6	0.0397266	0.142681	RXRA	http://amigo.geneontology.org/amigo/term/GO:0060978
ventricular cardiac muscle cell differentiation	Gene Ontology	GO:0055012	biological_process	1	6	0.0397266	0.142681	RXRA	http://amigo.geneontology.org/amigo/term/GO:0055012
endothelin receptor signaling pathway	Gene Ontology	GO:0086100	biological_process	1	6	0.0397266	0.142681	EDN1	http://amigo.geneontology.org/amigo/term/GO:0086100
protein deglycosylation	Gene Ontology	GO:0006517	biological_process	1	6	0.0397266	0.142681	MAN2A1	http://amigo.geneontology.org/amigo/term/GO:0006517
lysosomal protein catabolic process	Gene Ontology	GO:1905146	biological_process	1	6	0.0397266	0.142681	VPS13A	http://amigo.geneontology.org/amigo/term/GO:1905146
protein import into peroxisome membrane	Gene Ontology	GO:0045046	biological_process	1	6	0.0397266	0.142681	PEX3	http://amigo.geneontology.org/amigo/term/GO:0045046
sperm mitochondrion organization	Gene Ontology	GO:0030382	biological_process	1	6	0.0397266	0.142681	VPS13A	http://amigo.geneontology.org/amigo/term/GO:0030382
cellular detoxification of aldehyde	Gene Ontology	GO:0110095	biological_process	1	6	0.0397266	0.142681	ALDH2	http://amigo.geneontology.org/amigo/term/GO:0110095
UDP-N-acetylglucosamine biosynthetic process	Gene Ontology	GO:0006048	biological_process	1	6	0.0397266	0.142681	GNPDA1	http://amigo.geneontology.org/amigo/term/GO:0006048
glycosphingolipid biosynthetic process	Gene Ontology	GO:0006688	biological_process	1	6	0.0397266	0.142681	B4GALT6	http://amigo.geneontology.org/amigo/term/GO:0006688
segment specification	Gene Ontology	GO:0007379	biological_process	1	6	0.0397266	0.142681	MLLT3	http://amigo.geneontology.org/amigo/term/GO:0007379
cerebral cortex GABAergic interneuron migration	Gene Ontology	GO:0021853	biological_process	1	6	0.0397266	0.142681	LHX6	http://amigo.geneontology.org/amigo/term/GO:0021853
ether lipid metabolic process	Gene Ontology	GO:0046485	biological_process	1	6	0.0397266	0.142681	LIPE	http://amigo.geneontology.org/amigo/term/GO:0046485
salivary gland cavitation	Gene Ontology	GO:0060662	biological_process	1	6	0.0397266	0.142681	NFIB	http://amigo.geneontology.org/amigo/term/GO:0060662
negative regulation of trophoblast cell migration	Gene Ontology	GO:1901164	biological_process	1	6	0.0397266	0.142681	TIMP1	http://amigo.geneontology.org/amigo/term/GO:1901164
anterior commissure morphogenesis	Gene Ontology	GO:0021960	biological_process	1	6	0.0397266	0.142681	NFIB	http://amigo.geneontology.org/amigo/term/GO:0021960
epithelial fluid transport	Gene Ontology	GO:0042045	biological_process	1	6	0.0397266	0.142681	EDN1	http://amigo.geneontology.org/amigo/term/GO:0042045
positive regulation of ERK1 and ERK2 cascade	Gene Ontology	GO:0070374	biological_process	4	218	0.0403311	0.142853	NPNT|PDGFRA|GLIPR2|BMPER	http://amigo.geneontology.org/amigo/term/GO:0070374
skeletal system morphogenesis	Gene Ontology	GO:0048705	biological_process	2	53	0.0403456	0.142853	HOXC8|PDGFRA	http://amigo.geneontology.org/amigo/term/GO:0048705
potassium ion transport	Gene Ontology	GO:0006813	biological_process	3	128	0.0405873	0.142853	KCNA6|KCNT2|KCNK13	http://amigo.geneontology.org/amigo/term/GO:0006813
skeletal muscle cell differentiation	Gene Ontology	GO:0035914	biological_process	2	54	0.0416843	0.142853	KLF5|NUPR1	http://amigo.geneontology.org/amigo/term/GO:0035914
regulation of cell population proliferation	Gene Ontology	GO:0042127	biological_process	4	221	0.0420186	0.142853	JAG2|NR3C1|CDCA7|GHR	http://amigo.geneontology.org/amigo/term/GO:0042127
social behavior	Gene Ontology	GO:0035176	biological_process	2	55	0.0430395	0.142853	VPS13A|EXT1	http://amigo.geneontology.org/amigo/term/GO:0035176
positive regulation of stress fiber assembly	Gene Ontology	GO:0051496	biological_process	2	55	0.0430395	0.142853	RHOC|SDC4	http://amigo.geneontology.org/amigo/term/GO:0051496
anatomical structure development	Gene Ontology	GO:0048856	biological_process	2	55	0.0430395	0.142853	NR2F1|RXRA	http://amigo.geneontology.org/amigo/term/GO:0048856
succinate metabolic process	Gene Ontology	GO:0006105	biological_process	1	7	0.0452721	0.142853	ALDH4A1	http://amigo.geneontology.org/amigo/term/GO:0006105
T cell migration	Gene Ontology	GO:0072678	biological_process	1	7	0.0452721	0.142853	S1PR1	http://amigo.geneontology.org/amigo/term/GO:0072678
bud elongation involved in lung branching	Gene Ontology	GO:0060449	biological_process	1	7	0.0452721	0.142853	SPRY1	http://amigo.geneontology.org/amigo/term/GO:0060449
glomerular visceral epithelial cell differentiation	Gene Ontology	GO:0072112	biological_process	1	7	0.0452721	0.142853	EXT1	http://amigo.geneontology.org/amigo/term/GO:0072112
response to arsenic-containing substance	Gene Ontology	GO:0046685	biological_process	1	7	0.0452721	0.142853	NR3C1	http://amigo.geneontology.org/amigo/term/GO:0046685
heparan sulfate proteoglycan biosynthetic process, polysaccharide chain biosynthetic process	Gene Ontology	GO:0015014	biological_process	1	7	0.0452721	0.142853	EXT1	http://amigo.geneontology.org/amigo/term/GO:0015014
endothelial cell activation	Gene Ontology	GO:0042118	biological_process	1	7	0.0452721	0.142853	BMPER	http://amigo.geneontology.org/amigo/term/GO:0042118
regulation of glucose import	Gene Ontology	GO:0046324	biological_process	1	7	0.0452721	0.142853	SLC25A27	http://amigo.geneontology.org/amigo/term/GO:0046324
negative regulation of lipoprotein lipase activity	Gene Ontology	GO:0051005	biological_process	1	7	0.0452721	0.142853	APOC1	http://amigo.geneontology.org/amigo/term/GO:0051005
histone H3-K4 demethylation	Gene Ontology	GO:0034720	biological_process	1	7	0.0452721	0.142853	KDM1B	http://amigo.geneontology.org/amigo/term/GO:0034720
miRNA loading onto RISC involved in gene silencing by miRNA	Gene Ontology	GO:0035280	biological_process	1	7	0.0452721	0.142853	AGO4	http://amigo.geneontology.org/amigo/term/GO:0035280
negative regulation of platelet activation	Gene Ontology	GO:0010544	biological_process	1	7	0.0452721	0.142853	PDGFRA	http://amigo.geneontology.org/amigo/term/GO:0010544
negative regulation of membrane protein ectodomain proteolysis	Gene Ontology	GO:0051045	biological_process	1	7	0.0452721	0.142853	TIMP1	http://amigo.geneontology.org/amigo/term/GO:0051045
malate metabolic process	Gene Ontology	GO:0006108	biological_process	1	7	0.0452721	0.142853	ME2	http://amigo.geneontology.org/amigo/term/GO:0006108
peroxisome proliferator activated receptor signaling pathway	Gene Ontology	GO:0035357	biological_process	1	7	0.0452721	0.142853	RXRA	http://amigo.geneontology.org/amigo/term/GO:0035357
positive regulation of hair follicle development	Gene Ontology	GO:0051798	biological_process	1	7	0.0452721	0.142853	HPSE	http://amigo.geneontology.org/amigo/term/GO:0051798
negative regulation of tubulin deacetylation	Gene Ontology	GO:1904428	biological_process	1	7	0.0452721	0.142853	FRY	http://amigo.geneontology.org/amigo/term/GO:1904428
blood vessel maturation	Gene Ontology	GO:0001955	biological_process	1	7	0.0452721	0.142853	S1PR1	http://amigo.geneontology.org/amigo/term/GO:0001955
zinc ion import across plasma membrane	Gene Ontology	GO:0071578	biological_process	1	7	0.0452721	0.142853	SLC39A14	http://amigo.geneontology.org/amigo/term/GO:0071578
negative regulation of steroid biosynthetic process	Gene Ontology	GO:0010894	biological_process	1	7	0.0452721	0.142853	INSIG2	http://amigo.geneontology.org/amigo/term/GO:0010894
type II pneumocyte differentiation	Gene Ontology	GO:0060510	biological_process	1	7	0.0452721	0.142853	NFIB	http://amigo.geneontology.org/amigo/term/GO:0060510
protein localization to chromosome, centromeric region	Gene Ontology	GO:0071459	biological_process	1	7	0.0452721	0.142853	CENPA	http://amigo.geneontology.org/amigo/term/GO:0071459
dendritic spine organization	Gene Ontology	GO:0097061	biological_process	1	7	0.0452721	0.142853	LGMN	http://amigo.geneontology.org/amigo/term/GO:0097061
type I pneumocyte differentiation	Gene Ontology	GO:0060509	biological_process	1	7	0.0452721	0.142853	NFIB	http://amigo.geneontology.org/amigo/term/GO:0060509
cellular triglyceride homeostasis	Gene Ontology	GO:0035356	biological_process	1	7	0.0452721	0.142853	SLC25A27	http://amigo.geneontology.org/amigo/term/GO:0035356
meiotic chromosome segregation	Gene Ontology	GO:0045132	biological_process	1	7	0.0452721	0.142853	NUF2	http://amigo.geneontology.org/amigo/term/GO:0045132
positive regulation of membrane potential	Gene Ontology	GO:0045838	biological_process	1	7	0.0452721	0.142853	GLRX	http://amigo.geneontology.org/amigo/term/GO:0045838
macropinocytosis	Gene Ontology	GO:0044351	biological_process	1	7	0.0452721	0.142853	MAPKAPK3	http://amigo.geneontology.org/amigo/term/GO:0044351
cellular response to hydroperoxide	Gene Ontology	GO:0071447	biological_process	1	7	0.0452721	0.142853	DAPK1	http://amigo.geneontology.org/amigo/term/GO:0071447
regulation of microvillus assembly	Gene Ontology	GO:0032534	biological_process	1	7	0.0452721	0.142853	KLF5	http://amigo.geneontology.org/amigo/term/GO:0032534
nuclear envelope reassembly	Gene Ontology	GO:0031468	biological_process	1	7	0.0452721	0.142853	UBXN2A	http://amigo.geneontology.org/amigo/term/GO:0031468
gland development	Gene Ontology	GO:0048732	biological_process	1	7	0.0452721	0.142853	AHR	http://amigo.geneontology.org/amigo/term/GO:0048732
DNA replication checkpoint	Gene Ontology	GO:0000076	biological_process	1	7	0.0452721	0.142853	CLSPN	http://amigo.geneontology.org/amigo/term/GO:0000076
selenocysteine incorporation	Gene Ontology	GO:0001514	biological_process	1	7	0.0452721	0.142853	SECISBP2L	http://amigo.geneontology.org/amigo/term/GO:0001514
interleukin-10 production	Gene Ontology	GO:0032613	biological_process	1	7	0.0452721	0.142853	TNFSF18	http://amigo.geneontology.org/amigo/term/GO:0032613
regulation of ion transmembrane transport	Gene Ontology	GO:0034765	biological_process	3	134	0.0453355	0.142853	KCNA6|KCNK13|TPCN2	http://amigo.geneontology.org/amigo/term/GO:0034765
odontogenesis of dentin-containing tooth	Gene Ontology	GO:0042475	biological_process	2	57	0.0457985	0.144046	JAG2|PDGFRA	http://amigo.geneontology.org/amigo/term/GO:0042475
insulin receptor signaling pathway	Gene Ontology	GO:0008286	biological_process	2	58	0.0472019	0.145308	SORBS1|SLC39A14	http://amigo.geneontology.org/amigo/term/GO:0008286
autophagosome assembly	Gene Ontology	GO:0000045	biological_process	2	59	0.0486208	0.145308	WDR45|UBXN2A	http://amigo.geneontology.org/amigo/term/GO:0000045
embryonic skeletal system morphogenesis	Gene Ontology	GO:0048704	biological_process	2	59	0.0486208	0.145308	MDFI|HOXB6	http://amigo.geneontology.org/amigo/term/GO:0048704
apoptotic process	Gene Ontology	GO:0006915	biological_process	7	565	0.0492847	0.145308	FAM162A|USP53|CDCA7|CADM1|RALB|DAPK1|CASP3	http://amigo.geneontology.org/amigo/term/GO:0006915
adenylate cyclase-modulating G protein-coupled receptor signaling pathway	Gene Ontology	GO:0007188	biological_process	2	60	0.0500552	0.145308	GNA14|GNAI1	http://amigo.geneontology.org/amigo/term/GO:0007188
phospholipid biosynthetic process	Gene Ontology	GO:0008654	biological_process	2	60	0.0500552	0.145308	PCYT2|ACSL5	http://amigo.geneontology.org/amigo/term/GO:0008654
RNA secondary structure unwinding	Gene Ontology	GO:0010501	biological_process	1	8	0.0507857	0.145308	AGO4	http://amigo.geneontology.org/amigo/term/GO:0010501
positive regulation of corticotropin secretion	Gene Ontology	GO:0051461	biological_process	1	8	0.0507857	0.145308	GHR	http://amigo.geneontology.org/amigo/term/GO:0051461
regulation of glucose transmembrane transport	Gene Ontology	GO:0010827	biological_process	1	8	0.0507857	0.145308	EDN1	http://amigo.geneontology.org/amigo/term/GO:0010827
UTP biosynthetic process	Gene Ontology	GO:0006228	biological_process	1	8	0.0507857	0.145308	NME3	http://amigo.geneontology.org/amigo/term/GO:0006228
positive regulation of peroxisome proliferator activated receptor signaling pathway	Gene Ontology	GO:0035360	biological_process	1	8	0.0507857	0.145308	PTGIS	http://amigo.geneontology.org/amigo/term/GO:0035360
mammary gland duct morphogenesis	Gene Ontology	GO:0060603	biological_process	1	8	0.0507857	0.145308	NR3C1	http://amigo.geneontology.org/amigo/term/GO:0060603
diacylglycerol biosynthetic process	Gene Ontology	GO:0006651	biological_process	1	8	0.0507857	0.145308	ANG	http://amigo.geneontology.org/amigo/term/GO:0006651
catecholamine metabolic process	Gene Ontology	GO:0006584	biological_process	1	8	0.0507857	0.145308	SULT1A1	http://amigo.geneontology.org/amigo/term/GO:0006584
positive regulation of sodium ion transmembrane transporter activity	Gene Ontology	GO:2000651	biological_process	1	8	0.0507857	0.145308	GLRX	http://amigo.geneontology.org/amigo/term/GO:2000651
motor behavior	Gene Ontology	GO:0061744	biological_process	1	8	0.0507857	0.145308	EXT1	http://amigo.geneontology.org/amigo/term/GO:0061744
amyloid precursor protein catabolic process	Gene Ontology	GO:0042987	biological_process	1	8	0.0507857	0.145308	ABCG1	http://amigo.geneontology.org/amigo/term/GO:0042987
regulation of extrinsic apoptotic signaling pathway	Gene Ontology	GO:2001236	biological_process	1	8	0.0507857	0.145308	ACSL5	http://amigo.geneontology.org/amigo/term/GO:2001236
positive regulation of oxidative phosphorylation	Gene Ontology	GO:1903862	biological_process	1	8	0.0507857	0.145308	NUPR1	http://amigo.geneontology.org/amigo/term/GO:1903862
regulation of chromatin organization	Gene Ontology	GO:1902275	biological_process	1	8	0.0507857	0.145308	MLLT3	http://amigo.geneontology.org/amigo/term/GO:1902275
negative regulation of mitochondrial outer membrane permeabilization involved in apoptotic signaling pathway	Gene Ontology	GO:1901029	biological_process	1	8	0.0507857	0.145308	ACAA2	http://amigo.geneontology.org/amigo/term/GO:1901029
positive regulation of transcription from RNA polymerase II promoter involved in cellular response to chemical stimulus	Gene Ontology	GO:1901522	biological_process	1	8	0.0507857	0.145308	RXRA	http://amigo.geneontology.org/amigo/term/GO:1901522
peptide cross-linking via chondroitin 4-sulfate glycosaminoglycan	Gene Ontology	GO:0019800	biological_process	1	8	0.0507857	0.145308	NDNF	http://amigo.geneontology.org/amigo/term/GO:0019800
cellular homeostasis	Gene Ontology	GO:0019725	biological_process	1	8	0.0507857	0.145308	NFE2L1	http://amigo.geneontology.org/amigo/term/GO:0019725
protein localization to cell-cell junction	Gene Ontology	GO:0150105	biological_process	1	8	0.0507857	0.145308	CGNL1	http://amigo.geneontology.org/amigo/term/GO:0150105
forebrain neuron development	Gene Ontology	GO:0021884	biological_process	1	8	0.0507857	0.145308	LHX6	http://amigo.geneontology.org/amigo/term/GO:0021884
regulation of chemotaxis	Gene Ontology	GO:0050920	biological_process	1	8	0.0507857	0.145308	PDGFRA	http://amigo.geneontology.org/amigo/term/GO:0050920
angiogenesis involved in wound healing	Gene Ontology	GO:0060055	biological_process	1	8	0.0507857	0.145308	HPSE	http://amigo.geneontology.org/amigo/term/GO:0060055
cellular response to caffeine	Gene Ontology	GO:0071313	biological_process	1	8	0.0507857	0.145308	SLC8A1	http://amigo.geneontology.org/amigo/term/GO:0071313
carnitine metabolic process	Gene Ontology	GO:0009437	biological_process	1	8	0.0507857	0.145308	SLC22A4	http://amigo.geneontology.org/amigo/term/GO:0009437
hyaluronan catabolic process	Gene Ontology	GO:0030214	biological_process	1	8	0.0507857	0.145308	CEMIP	http://amigo.geneontology.org/amigo/term/GO:0030214
neurotransmitter reuptake	Gene Ontology	GO:0098810	biological_process	1	8	0.0507857	0.145308	SLC1A5	http://amigo.geneontology.org/amigo/term/GO:0098810
positive regulation of protein kinase C activity	Gene Ontology	GO:1900020	biological_process	1	8	0.0507857	0.145308	CEMIP	http://amigo.geneontology.org/amigo/term/GO:1900020
apical junction assembly	Gene Ontology	GO:0043297	biological_process	1	8	0.0507857	0.145308	RHOC	http://amigo.geneontology.org/amigo/term/GO:0043297
phospholipase C-activating dopamine receptor signaling pathway	Gene Ontology	GO:0060158	biological_process	1	8	0.0507857	0.145308	GNA14	http://amigo.geneontology.org/amigo/term/GO:0060158
negative regulation of sodium ion transmembrane transporter activity	Gene Ontology	GO:2000650	biological_process	1	8	0.0507857	0.145308	HECW2	http://amigo.geneontology.org/amigo/term/GO:2000650
negative regulation of cAMP-dependent protein kinase activity	Gene Ontology	GO:2000480	biological_process	1	8	0.0507857	0.145308	PRKAR1B	http://amigo.geneontology.org/amigo/term/GO:2000480
mesenchyme development	Gene Ontology	GO:0060485	biological_process	1	8	0.0507857	0.145308	RXRA	http://amigo.geneontology.org/amigo/term/GO:0060485
response to organic substance	Gene Ontology	GO:0010033	biological_process	2	61	0.0515047	0.14587	CASP3|TIMP1	http://amigo.geneontology.org/amigo/term/GO:0010033
actin cytoskeleton reorganization	Gene Ontology	GO:0031532	biological_process	2	61	0.0515047	0.14587	S1PR1|CDC42BPG	http://amigo.geneontology.org/amigo/term/GO:0031532
cell adhesion	Gene Ontology	GO:0007155	biological_process	7	572	0.0519582	0.14587	HPSE|PCDHB9|EXT1|ADAM9|NPNT|ESAM|CADM1	http://amigo.geneontology.org/amigo/term/GO:0007155
protein processing	Gene Ontology	GO:0016485	biological_process	2	62	0.0529692	0.14587	CTSL|CASP3	http://amigo.geneontology.org/amigo/term/GO:0016485
positive regulation of protein kinase activity	Gene Ontology	GO:0045860	biological_process	2	63	0.0544484	0.14587	SDC4|EBF3	http://amigo.geneontology.org/amigo/term/GO:0045860
positive regulation of NIK/NF-kappaB signaling	Gene Ontology	GO:1901224	biological_process	2	64	0.0559421	0.14587	EDN1|GLRX	http://amigo.geneontology.org/amigo/term/GO:1901224
cell redox homeostasis	Gene Ontology	GO:0045454	biological_process	2	64	0.0559421	0.14587	NFE2L1|GLRX	http://amigo.geneontology.org/amigo/term/GO:0045454
heart trabecula morphogenesis	Gene Ontology	GO:0061384	biological_process	1	9	0.0562677	0.14587	S1PR1	http://amigo.geneontology.org/amigo/term/GO:0061384
positive regulation of adipose tissue development	Gene Ontology	GO:1904179	biological_process	1	9	0.0562677	0.14587	GHR	http://amigo.geneontology.org/amigo/term/GO:1904179
multicellular organismal water homeostasis	Gene Ontology	GO:0050891	biological_process	1	9	0.0562677	0.14587	EXT1	http://amigo.geneontology.org/amigo/term/GO:0050891
response to xenobiotic stimulus	Gene Ontology	GO:0009410	biological_process	1	9	0.0562677	0.14587	AHR	http://amigo.geneontology.org/amigo/term/GO:0009410
positive regulation of growth	Gene Ontology	GO:0045927	biological_process	1	9	0.0562677	0.14587	GHR	http://amigo.geneontology.org/amigo/term/GO:0045927
adult feeding behavior	Gene Ontology	GO:0008343	biological_process	1	9	0.0562677	0.14587	GHR	http://amigo.geneontology.org/amigo/term/GO:0008343
visceral serous pericardium development	Gene Ontology	GO:0061032	biological_process	1	9	0.0562677	0.14587	RXRA	http://amigo.geneontology.org/amigo/term/GO:0061032
CTP biosynthetic process	Gene Ontology	GO:0006241	biological_process	1	9	0.0562677	0.14587	NME3	http://amigo.geneontology.org/amigo/term/GO:0006241
negative regulation of lipid storage	Gene Ontology	GO:0010888	biological_process	1	9	0.0562677	0.14587	ABCG1	http://amigo.geneontology.org/amigo/term/GO:0010888
self proteolysis	Gene Ontology	GO:0097264	biological_process	1	9	0.0562677	0.14587	LGMN	http://amigo.geneontology.org/amigo/term/GO:0097264
glycogen catabolic process	Gene Ontology	GO:0005980	biological_process	1	9	0.0562677	0.14587	STBD1	http://amigo.geneontology.org/amigo/term/GO:0005980
cellular response to cold	Gene Ontology	GO:0070417	biological_process	1	9	0.0562677	0.14587	NFE2L1	http://amigo.geneontology.org/amigo/term/GO:0070417
luteinization	Gene Ontology	GO:0001553	biological_process	1	9	0.0562677	0.14587	PDGFRA	http://amigo.geneontology.org/amigo/term/GO:0001553
transport across blood-brain barrier	Gene Ontology	GO:0150104	biological_process	1	9	0.0562677	0.14587	SLC1A5	http://amigo.geneontology.org/amigo/term/GO:0150104
glomerular basement membrane development	Gene Ontology	GO:0032836	biological_process	1	9	0.0562677	0.14587	EXT1	http://amigo.geneontology.org/amigo/term/GO:0032836
positive regulation of ion transmembrane transporter activity	Gene Ontology	GO:0032414	biological_process	1	9	0.0562677	0.14587	TRPC6	http://amigo.geneontology.org/amigo/term/GO:0032414
endochondral bone growth	Gene Ontology	GO:0003416	biological_process	1	9	0.0562677	0.14587	EXT1	http://amigo.geneontology.org/amigo/term/GO:0003416
peroxisome fission	Gene Ontology	GO:0016559	biological_process	1	9	0.0562677	0.14587	PEX11G	http://amigo.geneontology.org/amigo/term/GO:0016559
regulation of cardiac muscle cell membrane potential	Gene Ontology	GO:0086036	biological_process	1	9	0.0562677	0.14587	SLC8A1	http://amigo.geneontology.org/amigo/term/GO:0086036
regulation of endothelial cell migration	Gene Ontology	GO:0010594	biological_process	1	9	0.0562677	0.14587	BMPER	http://amigo.geneontology.org/amigo/term/GO:0010594
inositol phosphate-mediated signaling	Gene Ontology	GO:0048016	biological_process	1	9	0.0562677	0.14587	EDN1	http://amigo.geneontology.org/amigo/term/GO:0048016
protein localization to cell junction	Gene Ontology	GO:1902414	biological_process	1	9	0.0562677	0.14587	MARVELD3	http://amigo.geneontology.org/amigo/term/GO:1902414
cerebral cortex regionalization	Gene Ontology	GO:0021796	biological_process	1	9	0.0562677	0.14587	NR2F1	http://amigo.geneontology.org/amigo/term/GO:0021796
positive regulation of feeding behavior	Gene Ontology	GO:2000253	biological_process	1	9	0.0562677	0.14587	GHR	http://amigo.geneontology.org/amigo/term/GO:2000253
negative regulation of fatty acid oxidation	Gene Ontology	GO:0046322	biological_process	1	9	0.0562677	0.14587	ACADVL	http://amigo.geneontology.org/amigo/term/GO:0046322
phosphate-containing compound metabolic process	Gene Ontology	GO:0006796	biological_process	1	9	0.0562677	0.14587	PPA1	http://amigo.geneontology.org/amigo/term/GO:0006796
negative regulation of retrograde protein transport, ER to cytosol	Gene Ontology	GO:1904153	biological_process	1	9	0.0562677	0.14587	SVIP	http://amigo.geneontology.org/amigo/term/GO:1904153
regulation of bone resorption	Gene Ontology	GO:0045124	biological_process	1	9	0.0562677	0.14587	S1PR1	http://amigo.geneontology.org/amigo/term/GO:0045124
gastric acid secretion	Gene Ontology	GO:0001696	biological_process	1	9	0.0562677	0.14587	GHR	http://amigo.geneontology.org/amigo/term/GO:0001696
positive regulation of phospholipase C activity	Gene Ontology	GO:0010863	biological_process	1	9	0.0562677	0.14587	PDGFRA	http://amigo.geneontology.org/amigo/term/GO:0010863
regulation of cardiac muscle contraction by regulation of the release of sequestered calcium ion	Gene Ontology	GO:0010881	biological_process	1	9	0.0562677	0.14587	SLC8A1	http://amigo.geneontology.org/amigo/term/GO:0010881
presynapse assembly	Gene Ontology	GO:0099054	biological_process	1	9	0.0562677	0.14587	CADM1	http://amigo.geneontology.org/amigo/term/GO:0099054
sulfation	Gene Ontology	GO:0051923	biological_process	1	9	0.0562677	0.14587	SULT1A1	http://amigo.geneontology.org/amigo/term/GO:0051923
positive regulation of integrin-mediated signaling pathway	Gene Ontology	GO:2001046	biological_process	1	9	0.0562677	0.14587	LIMS2	http://amigo.geneontology.org/amigo/term/GO:2001046
fear response	Gene Ontology	GO:0042596	biological_process	1	9	0.0562677	0.14587	EXT1	http://amigo.geneontology.org/amigo/term/GO:0042596
positive regulation of circadian sleep/wake cycle, non-REM sleep	Gene Ontology	GO:0046010	biological_process	1	9	0.0562677	0.14587	GHR	http://amigo.geneontology.org/amigo/term/GO:0046010
negative regulation of smooth muscle cell apoptotic process	Gene Ontology	GO:0034392	biological_process	1	9	0.0562677	0.14587	EDN1	http://amigo.geneontology.org/amigo/term/GO:0034392
phagosome maturation	Gene Ontology	GO:0090382	biological_process	1	9	0.0562677	0.14587	RAB31	http://amigo.geneontology.org/amigo/term/GO:0090382
regulation of insulin-like growth factor receptor signaling pathway	Gene Ontology	GO:0043567	biological_process	1	9	0.0562677	0.14587	IGFBP4	http://amigo.geneontology.org/amigo/term/GO:0043567
positive regulation of apoptotic process	Gene Ontology	GO:0043065	biological_process	5	355	0.0585984	0.147692	RXRA|NUPR1|CASP3|DAPK1|FAM162A	http://amigo.geneontology.org/amigo/term/GO:0043065
bicellular tight junction assembly	Gene Ontology	GO:0070830	biological_process	2	66	0.0589721	0.147692	ESAM|MARVELD3	http://amigo.geneontology.org/amigo/term/GO:0070830
cellular response to forskolin	Gene Ontology	GO:1904322	biological_process	2	66	0.0589721	0.147692	AHR|GNAI1	http://amigo.geneontology.org/amigo/term/GO:1904322
angiogenesis	Gene Ontology	GO:0001525	biological_process	4	251	0.0610548	0.147692	KLF5|ANG|S1PR1|NDNF	http://amigo.geneontology.org/amigo/term/GO:0001525
positive regulation of fatty acid beta-oxidation	Gene Ontology	GO:0032000	biological_process	1	10	0.0617181	0.147692	ACSL5	http://amigo.geneontology.org/amigo/term/GO:0032000
attachment of spindle microtubules to kinetochore	Gene Ontology	GO:0008608	biological_process	1	10	0.0617181	0.147692	NUF2	http://amigo.geneontology.org/amigo/term/GO:0008608
dorsal/ventral axis specification	Gene Ontology	GO:0009950	biological_process	1	10	0.0617181	0.147692	MDFI	http://amigo.geneontology.org/amigo/term/GO:0009950
negative regulation of osteoblast proliferation	Gene Ontology	GO:0033689	biological_process	1	10	0.0617181	0.147692	AHR	http://amigo.geneontology.org/amigo/term/GO:0033689
cellular response to thyroid hormone stimulus	Gene Ontology	GO:0097067	biological_process	1	10	0.0617181	0.147692	GAS2L1	http://amigo.geneontology.org/amigo/term/GO:0097067
mannose metabolic process	Gene Ontology	GO:0006013	biological_process	1	10	0.0617181	0.147692	MAN2A1	http://amigo.geneontology.org/amigo/term/GO:0006013
regulation of mitotic metaphase/anaphase transition	Gene Ontology	GO:0030071	biological_process	1	10	0.0617181	0.147692	HECW2	http://amigo.geneontology.org/amigo/term/GO:0030071
lipid phosphorylation	Gene Ontology	GO:0046834	biological_process	1	10	0.0617181	0.147692	DGKH	http://amigo.geneontology.org/amigo/term/GO:0046834
-	Gene Ontology	GO:0010870	biological_process	1	10	0.0617181	0.147692	EDN1	http://amigo.geneontology.org/amigo/term/GO:0010870
response to auditory stimulus	Gene Ontology	GO:0010996	biological_process	1	10	0.0617181	0.147692	USP53	http://amigo.geneontology.org/amigo/term/GO:0010996
mitotic DNA replication checkpoint	Gene Ontology	GO:0033314	biological_process	1	10	0.0617181	0.147692	CLSPN	http://amigo.geneontology.org/amigo/term/GO:0033314
GTP biosynthetic process	Gene Ontology	GO:0006183	biological_process	1	10	0.0617181	0.147692	NME3	http://amigo.geneontology.org/amigo/term/GO:0006183
neurotransmitter catabolic process	Gene Ontology	GO:0042135	biological_process	1	10	0.0617181	0.147692	ALDH4A1	http://amigo.geneontology.org/amigo/term/GO:0042135
cholesterol catabolic process	Gene Ontology	GO:0006707	biological_process	1	10	0.0617181	0.147692	CYP27A1	http://amigo.geneontology.org/amigo/term/GO:0006707
cell activation	Gene Ontology	GO:0001775	biological_process	1	10	0.0617181	0.147692	TIMP1	http://amigo.geneontology.org/amigo/term/GO:0001775
pyruvate metabolic process	Gene Ontology	GO:0006090	biological_process	1	10	0.0617181	0.147692	ME2	http://amigo.geneontology.org/amigo/term/GO:0006090
protein targeting to peroxisome	Gene Ontology	GO:0006625	biological_process	1	10	0.0617181	0.147692	PEX6	http://amigo.geneontology.org/amigo/term/GO:0006625
renal system process	Gene Ontology	GO:0003014	biological_process	1	10	0.0617181	0.147692	LGMN	http://amigo.geneontology.org/amigo/term/GO:0003014
fatty acid catabolic process	Gene Ontology	GO:0009062	biological_process	1	10	0.0617181	0.147692	ACADVL	http://amigo.geneontology.org/amigo/term/GO:0009062
fructose 1,6-bisphosphate metabolic process	Gene Ontology	GO:0030388	biological_process	1	10	0.0617181	0.147692	PFKL	http://amigo.geneontology.org/amigo/term/GO:0030388
negative regulation by host of viral transcription	Gene Ontology	GO:0043922	biological_process	1	10	0.0617181	0.147692	POU2F3	http://amigo.geneontology.org/amigo/term/GO:0043922
protein import into peroxisome matrix	Gene Ontology	GO:0016558	biological_process	1	10	0.0617181	0.147692	PEX6	http://amigo.geneontology.org/amigo/term/GO:0016558
positive regulation of execution phase of apoptosis	Gene Ontology	GO:1900119	biological_process	1	10	0.0617181	0.147692	PTGIS	http://amigo.geneontology.org/amigo/term/GO:1900119
attachment of mitotic spindle microtubules to kinetochore	Gene Ontology	GO:0051315	biological_process	1	10	0.0617181	0.147692	NUF2	http://amigo.geneontology.org/amigo/term/GO:0051315
autophagy of nucleus	Gene Ontology	GO:0044804	biological_process	1	10	0.0617181	0.147692	WDR45	http://amigo.geneontology.org/amigo/term/GO:0044804
SREBP signaling pathway	Gene Ontology	GO:0032933	biological_process	1	10	0.0617181	0.147692	INSIG2	http://amigo.geneontology.org/amigo/term/GO:0032933
male sex differentiation	Gene Ontology	GO:0046661	biological_process	1	10	0.0617181	0.147692	FKBP4	http://amigo.geneontology.org/amigo/term/GO:0046661
antifungal humoral response	Gene Ontology	GO:0019732	biological_process	1	10	0.0617181	0.147692	ANG	http://amigo.geneontology.org/amigo/term/GO:0019732
epithelium development	Gene Ontology	GO:0060429	biological_process	1	10	0.0617181	0.147692	EXT1	http://amigo.geneontology.org/amigo/term/GO:0060429
negative regulation of macrophage derived foam cell differentiation	Gene Ontology	GO:0010745	biological_process	1	10	0.0617181	0.147692	ABCG1	http://amigo.geneontology.org/amigo/term/GO:0010745
negative regulation of vasoconstriction	Gene Ontology	GO:0045906	biological_process	1	10	0.0617181	0.147692	AHR	http://amigo.geneontology.org/amigo/term/GO:0045906
regulation of RNA metabolic process	Gene Ontology	GO:0051252	biological_process	1	10	0.0617181	0.147692	NOVA2	http://amigo.geneontology.org/amigo/term/GO:0051252
coenzyme A biosynthetic process	Gene Ontology	GO:0015937	biological_process	1	10	0.0617181	0.147692	PANK1	http://amigo.geneontology.org/amigo/term/GO:0015937
sterol metabolic process	Gene Ontology	GO:0016125	biological_process	1	10	0.0617181	0.147692	LIPA	http://amigo.geneontology.org/amigo/term/GO:0016125
fatty acid beta-oxidation using acyl-CoA dehydrogenase	Gene Ontology	GO:0033539	biological_process	1	10	0.0617181	0.147692	ACADVL	http://amigo.geneontology.org/amigo/term/GO:0033539
positive regulation of autophagy	Gene Ontology	GO:0010508	biological_process	2	69	0.0636206	0.151608	SVIP|DAPK1	http://amigo.geneontology.org/amigo/term/GO:0010508
heart morphogenesis	Gene Ontology	GO:0003007	biological_process	2	69	0.0636206	0.151608	SLC8A1|RXRA	http://amigo.geneontology.org/amigo/term/GO:0003007
peptidyl-threonine phosphorylation	Gene Ontology	GO:0018107	biological_process	2	70	0.0651968	0.151947	CDC42BPG|SBK1	http://amigo.geneontology.org/amigo/term/GO:0018107
learning or memory	Gene Ontology	GO:0007611	biological_process	2	70	0.0651968	0.151947	CASP3|PRKAR1B	http://amigo.geneontology.org/amigo/term/GO:0007611
positive regulation of insulin-like growth factor receptor signaling pathway	Gene Ontology	GO:0043568	biological_process	1	11	0.0671371	0.151947	IGFBP4	http://amigo.geneontology.org/amigo/term/GO:0043568
artery development	Gene Ontology	GO:0060840	biological_process	1	11	0.0671371	0.151947	EFEMP2	http://amigo.geneontology.org/amigo/term/GO:0060840
positive regulation of transcription from RNA polymerase II promoter in response to endoplasmic reticulum stress	Gene Ontology	GO:1990440	biological_process	1	11	0.0671371	0.151947	CREB3L3	http://amigo.geneontology.org/amigo/term/GO:1990440
peptidyl-proline hydroxylation to 4-hydroxy-L-proline	Gene Ontology	GO:0018401	biological_process	1	11	0.0671371	0.151947	P4HA3	http://amigo.geneontology.org/amigo/term/GO:0018401
negative regulation of erythrocyte differentiation	Gene Ontology	GO:0045647	biological_process	1	11	0.0671371	0.151947	GAS2L1	http://amigo.geneontology.org/amigo/term/GO:0045647
positive regulation of endothelial cell chemotaxis	Gene Ontology	GO:2001028	biological_process	1	11	0.0671371	0.151947	LGMN	http://amigo.geneontology.org/amigo/term/GO:2001028
glucose 6-phosphate metabolic process	Gene Ontology	GO:0051156	biological_process	1	11	0.0671371	0.151947	NFE2L1	http://amigo.geneontology.org/amigo/term/GO:0051156
response to acidic pH	Gene Ontology	GO:0010447	biological_process	1	11	0.0671371	0.151947	LGMN	http://amigo.geneontology.org/amigo/term/GO:0010447
response to yeast	Gene Ontology	GO:0001878	biological_process	1	11	0.0671371	0.151947	ANG	http://amigo.geneontology.org/amigo/term/GO:0001878
intracellular cholesterol transport	Gene Ontology	GO:0032367	biological_process	1	11	0.0671371	0.151947	ABCG1	http://amigo.geneontology.org/amigo/term/GO:0032367
cellular response to steroid hormone stimulus	Gene Ontology	GO:0071383	biological_process	1	11	0.0671371	0.151947	NR3C1	http://amigo.geneontology.org/amigo/term/GO:0071383
positive regulation of autophagosome assembly	Gene Ontology	GO:2000786	biological_process	1	11	0.0671371	0.151947	RALB	http://amigo.geneontology.org/amigo/term/GO:2000786
behavioral response to ethanol	Gene Ontology	GO:0048149	biological_process	1	11	0.0671371	0.151947	ALDH2	http://amigo.geneontology.org/amigo/term/GO:0048149
regulation of microtubule polymerization	Gene Ontology	GO:0031113	biological_process	1	11	0.0671371	0.151947	EBF3	http://amigo.geneontology.org/amigo/term/GO:0031113
regulation of synaptic vesicle cycle	Gene Ontology	GO:0098693	biological_process	1	11	0.0671371	0.151947	PRKAR1B	http://amigo.geneontology.org/amigo/term/GO:0098693
neurotransmitter uptake	Gene Ontology	GO:0001504	biological_process	1	11	0.0671371	0.151947	SLC1A5	http://amigo.geneontology.org/amigo/term/GO:0001504
oxaloacetate metabolic process	Gene Ontology	GO:0006107	biological_process	1	11	0.0671371	0.151947	ACLY	http://amigo.geneontology.org/amigo/term/GO:0006107
miRNA metabolic process	Gene Ontology	GO:0010586	biological_process	1	11	0.0671371	0.151947	AGO4	http://amigo.geneontology.org/amigo/term/GO:0010586
sodium ion export across plasma membrane	Gene Ontology	GO:0036376	biological_process	1	11	0.0671371	0.151947	SLC8A1	http://amigo.geneontology.org/amigo/term/GO:0036376
negative regulation of dendrite morphogenesis	Gene Ontology	GO:0050774	biological_process	1	11	0.0671371	0.151947	TRPC6	http://amigo.geneontology.org/amigo/term/GO:0050774
limb bud formation	Gene Ontology	GO:0060174	biological_process	1	11	0.0671371	0.151947	PLXNA2	http://amigo.geneontology.org/amigo/term/GO:0060174
protein localization to microtubule	Gene Ontology	GO:0035372	biological_process	1	11	0.0671371	0.151947	EBF3	http://amigo.geneontology.org/amigo/term/GO:0035372
cellular chloride ion homeostasis	Gene Ontology	GO:0030644	biological_process	1	11	0.0671371	0.151947	TBXAS1	http://amigo.geneontology.org/amigo/term/GO:0030644
regulation of tumor necrosis factor production	Gene Ontology	GO:0032680	biological_process	1	11	0.0671371	0.151947	TNFSF18	http://amigo.geneontology.org/amigo/term/GO:0032680
glutamate metabolic process	Gene Ontology	GO:0006536	biological_process	1	11	0.0671371	0.151947	ALDH4A1	http://amigo.geneontology.org/amigo/term/GO:0006536
Leydig cell differentiation	Gene Ontology	GO:0033327	biological_process	1	11	0.0671371	0.151947	PDGFRA	http://amigo.geneontology.org/amigo/term/GO:0033327
elastic fiber assembly	Gene Ontology	GO:0048251	biological_process	1	11	0.0671371	0.151947	EFEMP2	http://amigo.geneontology.org/amigo/term/GO:0048251
phospholipid efflux	Gene Ontology	GO:0033700	biological_process	1	11	0.0671371	0.151947	ABCG1	http://amigo.geneontology.org/amigo/term/GO:0033700
maternal placenta development	Gene Ontology	GO:0001893	biological_process	1	11	0.0671371	0.151947	RXRA	http://amigo.geneontology.org/amigo/term/GO:0001893
negative regulation of synaptic transmission	Gene Ontology	GO:0050805	biological_process	1	11	0.0671371	0.151947	GNAI1	http://amigo.geneontology.org/amigo/term/GO:0050805
smoothened signaling pathway	Gene Ontology	GO:0007224	biological_process	2	72	0.0683882	0.153387	EXT1|NSDHL	http://amigo.geneontology.org/amigo/term/GO:0007224
xenobiotic metabolic process	Gene Ontology	GO:0006805	biological_process	2	74	0.0716302	0.153387	AHR|SULT1A1	http://amigo.geneontology.org/amigo/term/GO:0006805
protein polyubiquitination	Gene Ontology	GO:0000209	biological_process	3	163	0.0718888	0.153387	NFE2L1|RNF167|HECW2	http://amigo.geneontology.org/amigo/term/GO:0000209
sensory perception of sound	Gene Ontology	GO:0007605	biological_process	4	266	0.072023	0.153387	JAG2|CEMIP|CASP3|USP53	http://amigo.geneontology.org/amigo/term/GO:0007605
response to organonitrogen compound	Gene Ontology	GO:0010243	biological_process	1	12	0.072525	0.153387	MGST1	http://amigo.geneontology.org/amigo/term/GO:0010243
cardiac myofibril assembly	Gene Ontology	GO:0055003	biological_process	1	12	0.072525	0.153387	PDGFRA	http://amigo.geneontology.org/amigo/term/GO:0055003
positive regulation of prostaglandin secretion	Gene Ontology	GO:0032308	biological_process	1	12	0.072525	0.153387	EDN1	http://amigo.geneontology.org/amigo/term/GO:0032308
calcium ion transport into cytosol	Gene Ontology	GO:0060402	biological_process	1	12	0.072525	0.153387	SLC8A1	http://amigo.geneontology.org/amigo/term/GO:0060402
stem cell division	Gene Ontology	GO:0017145	biological_process	1	12	0.072525	0.153387	EXT1	http://amigo.geneontology.org/amigo/term/GO:0017145
generation of precursor metabolites and energy	Gene Ontology	GO:0006091	biological_process	1	12	0.072525	0.153387	GNPDA1	http://amigo.geneontology.org/amigo/term/GO:0006091
postsynaptic modulation of chemical synaptic transmission	Gene Ontology	GO:0099170	biological_process	1	12	0.072525	0.153387	GHR	http://amigo.geneontology.org/amigo/term/GO:0099170
L-glutamate transmembrane transport	Gene Ontology	GO:0015813	biological_process	1	12	0.072525	0.153387	SLC1A5	http://amigo.geneontology.org/amigo/term/GO:0015813
erythrocyte homeostasis	Gene Ontology	GO:0034101	biological_process	1	12	0.072525	0.153387	HOXB6	http://amigo.geneontology.org/amigo/term/GO:0034101
positive regulation of growth hormone secretion	Gene Ontology	GO:0060124	biological_process	1	12	0.072525	0.153387	GHR	http://amigo.geneontology.org/amigo/term/GO:0060124
artery smooth muscle contraction	Gene Ontology	GO:0014824	biological_process	1	12	0.072525	0.153387	EDN1	http://amigo.geneontology.org/amigo/term/GO:0014824
glycosaminoglycan biosynthetic process	Gene Ontology	GO:0006024	biological_process	1	12	0.072525	0.153387	EXT1	http://amigo.geneontology.org/amigo/term/GO:0006024
high-density lipoprotein particle remodeling	Gene Ontology	GO:0034375	biological_process	1	12	0.072525	0.153387	ABCG1	http://amigo.geneontology.org/amigo/term/GO:0034375
rRNA methylation	Gene Ontology	GO:0031167	biological_process	1	12	0.072525	0.153387	TFB1M	http://amigo.geneontology.org/amigo/term/GO:0031167
acute inflammatory response	Gene Ontology	GO:0002526	biological_process	1	12	0.072525	0.153387	NUPR1	http://amigo.geneontology.org/amigo/term/GO:0002526
detection of mechanical stimulus	Gene Ontology	GO:0050982	biological_process	1	12	0.072525	0.153387	ANO3	http://amigo.geneontology.org/amigo/term/GO:0050982
kinetochore assembly	Gene Ontology	GO:0051382	biological_process	1	12	0.072525	0.153387	CENPA	http://amigo.geneontology.org/amigo/term/GO:0051382
central nervous system neuron axonogenesis	Gene Ontology	GO:0021955	biological_process	1	12	0.072525	0.153387	B4GALT6	http://amigo.geneontology.org/amigo/term/GO:0021955
leptin-mediated signaling pathway	Gene Ontology	GO:0033210	biological_process	1	12	0.072525	0.153387	UGCG	http://amigo.geneontology.org/amigo/term/GO:0033210
execution phase of apoptosis	Gene Ontology	GO:0097194	biological_process	1	12	0.072525	0.153387	CASP3	http://amigo.geneontology.org/amigo/term/GO:0097194
regulation of stem cell division	Gene Ontology	GO:2000035	biological_process	1	12	0.072525	0.153387	MLLT3	http://amigo.geneontology.org/amigo/term/GO:2000035
bile acid biosynthetic process	Gene Ontology	GO:0006699	biological_process	1	12	0.072525	0.153387	CYP27A1	http://amigo.geneontology.org/amigo/term/GO:0006699
positive regulation of positive chemotaxis	Gene Ontology	GO:0050927	biological_process	1	12	0.072525	0.153387	S1PR1	http://amigo.geneontology.org/amigo/term/GO:0050927
glycerolipid metabolic process	Gene Ontology	GO:0046486	biological_process	1	12	0.072525	0.153387	DGKH	http://amigo.geneontology.org/amigo/term/GO:0046486
lymphocyte homeostasis	Gene Ontology	GO:0002260	biological_process	1	12	0.072525	0.153387	AHR	http://amigo.geneontology.org/amigo/term/GO:0002260
semaphorin-plexin signaling pathway involved in axon guidance	Gene Ontology	GO:1902287	biological_process	1	12	0.072525	0.153387	PLXNA2	http://amigo.geneontology.org/amigo/term/GO:1902287
positive regulation of glutamate secretion	Gene Ontology	GO:0014049	biological_process	1	12	0.072525	0.153387	NR3C1	http://amigo.geneontology.org/amigo/term/GO:0014049
neuron death	Gene Ontology	GO:0070997	biological_process	1	12	0.072525	0.153387	SLC25A27	http://amigo.geneontology.org/amigo/term/GO:0070997
morphogenesis of an epithelial sheet	Gene Ontology	GO:0002011	biological_process	1	12	0.072525	0.153387	ARHGAP12	http://amigo.geneontology.org/amigo/term/GO:0002011
diacylglycerol metabolic process	Gene Ontology	GO:0046339	biological_process	1	12	0.072525	0.153387	DGKH	http://amigo.geneontology.org/amigo/term/GO:0046339
positive regulation of production of miRNAs involved in gene silencing by miRNA	Gene Ontology	GO:1903800	biological_process	1	12	0.072525	0.153387	NR2F1	http://amigo.geneontology.org/amigo/term/GO:1903800
tetrahydrofolate interconversion	Gene Ontology	GO:0035999	biological_process	1	12	0.072525	0.153387	MTHFS	http://amigo.geneontology.org/amigo/term/GO:0035999
neuron differentiation	Gene Ontology	GO:0030182	biological_process	3	164	0.0729059	0.154003	HOXC8|CASP3|LHX6	http://amigo.geneontology.org/amigo/term/GO:0030182
roof of mouth development	Gene Ontology	GO:0060021	biological_process	2	76	0.0749211	0.155673	PDGFRA|INSIG2	http://amigo.geneontology.org/amigo/term/GO:0060021
calcium-mediated signaling	Gene Ontology	GO:0019722	biological_process	2	76	0.0749211	0.155673	EDN1|TPCN2	http://amigo.geneontology.org/amigo/term/GO:0019722
positive regulation of neuron apoptotic process	Gene Ontology	GO:0043525	biological_process	2	76	0.0749211	0.155673	NR3C1|CASP3	http://amigo.geneontology.org/amigo/term/GO:0043525
positive regulation of transcription, DNA-templated	Gene Ontology	GO:0045893	biological_process	7	626	0.0756318	0.155673	NFIB|NFE2L1|RXRA|MLLT3|AHR|KLF5|EBF3	http://amigo.geneontology.org/amigo/term/GO:0045893
cell-cell signaling	Gene Ontology	GO:0007267	biological_process	2	77	0.0765844	0.155673	EDN1|ADRA1A	http://amigo.geneontology.org/amigo/term/GO:0007267
cellular protein localization	Gene Ontology	GO:0034613	biological_process	2	77	0.0765844	0.155673	CRACR2B|ESAM	http://amigo.geneontology.org/amigo/term/GO:0034613
nitric oxide mediated signal transduction	Gene Ontology	GO:0007263	biological_process	1	13	0.0778819	0.155673	NDNF	http://amigo.geneontology.org/amigo/term/GO:0007263
amino acid import across plasma membrane	Gene Ontology	GO:0089718	biological_process	1	13	0.0778819	0.155673	SLC22A4	http://amigo.geneontology.org/amigo/term/GO:0089718
calcium ion import across plasma membrane	Gene Ontology	GO:0098703	biological_process	1	13	0.0778819	0.155673	SLC8A1	http://amigo.geneontology.org/amigo/term/GO:0098703
type B pancreatic cell proliferation	Gene Ontology	GO:0044342	biological_process	1	13	0.0778819	0.155673	IGFBP4	http://amigo.geneontology.org/amigo/term/GO:0044342
regulation of interleukin-6 production	Gene Ontology	GO:0032675	biological_process	1	13	0.0778819	0.155673	TNFSF18	http://amigo.geneontology.org/amigo/term/GO:0032675
regulation of fibroblast migration	Gene Ontology	GO:0010762	biological_process	1	13	0.0778819	0.155673	SDC4	http://amigo.geneontology.org/amigo/term/GO:0010762
negative regulation of hydrogen peroxide-induced cell death	Gene Ontology	GO:1903206	biological_process	1	13	0.0778819	0.155673	RNF146	http://amigo.geneontology.org/amigo/term/GO:1903206
protein localization to phagophore assembly site	Gene Ontology	GO:0034497	biological_process	1	13	0.0778819	0.155673	WDR45	http://amigo.geneontology.org/amigo/term/GO:0034497
low-density lipoprotein particle remodeling	Gene Ontology	GO:0034374	biological_process	1	13	0.0778819	0.155673	ABCG1	http://amigo.geneontology.org/amigo/term/GO:0034374
microvillus assembly	Gene Ontology	GO:0030033	biological_process	1	13	0.0778819	0.155673	KLF5	http://amigo.geneontology.org/amigo/term/GO:0030033
progesterone metabolic process	Gene Ontology	GO:0042448	biological_process	1	13	0.0778819	0.155673	SRD5A1	http://amigo.geneontology.org/amigo/term/GO:0042448
commissural neuron axon guidance	Gene Ontology	GO:0071679	biological_process	1	13	0.0778819	0.155673	NFIB	http://amigo.geneontology.org/amigo/term/GO:0071679
positive regulation of keratinocyte migration	Gene Ontology	GO:0051549	biological_process	1	13	0.0778819	0.155673	ADAM9	http://amigo.geneontology.org/amigo/term/GO:0051549
sodium ion homeostasis	Gene Ontology	GO:0055078	biological_process	1	13	0.0778819	0.155673	EXT1	http://amigo.geneontology.org/amigo/term/GO:0055078
morphogenesis of embryonic epithelium	Gene Ontology	GO:0016331	biological_process	1	13	0.0778819	0.155673	JAG2	http://amigo.geneontology.org/amigo/term/GO:0016331
positive regulation of RNA polymerase II transcription preinitiation complex assembly	Gene Ontology	GO:0045899	biological_process	1	13	0.0778819	0.155673	AHR	http://amigo.geneontology.org/amigo/term/GO:0045899
phospholipid homeostasis	Gene Ontology	GO:0055091	biological_process	1	13	0.0778819	0.155673	ABCG1	http://amigo.geneontology.org/amigo/term/GO:0055091
negative regulation of blood vessel diameter	Gene Ontology	GO:0097756	biological_process	1	13	0.0778819	0.155673	MGLL	http://amigo.geneontology.org/amigo/term/GO:0097756
rRNA transcription	Gene Ontology	GO:0009303	biological_process	1	13	0.0778819	0.155673	ANG	http://amigo.geneontology.org/amigo/term/GO:0009303
copper ion transport	Gene Ontology	GO:0006825	biological_process	1	13	0.0778819	0.155673	FKBP4	http://amigo.geneontology.org/amigo/term/GO:0006825
receptor catabolic process	Gene Ontology	GO:0032801	biological_process	1	13	0.0778819	0.155673	LGMN	http://amigo.geneontology.org/amigo/term/GO:0032801
cardiac left ventricle morphogenesis	Gene Ontology	GO:0003214	biological_process	1	13	0.0778819	0.155673	AHR	http://amigo.geneontology.org/amigo/term/GO:0003214
positive regulation of urine volume	Gene Ontology	GO:0035810	biological_process	1	13	0.0778819	0.155673	EDN1	http://amigo.geneontology.org/amigo/term/GO:0035810
negative regulation of protein serine/threonine kinase activity	Gene Ontology	GO:0071901	biological_process	1	13	0.0778819	0.155673	SLC8A1	http://amigo.geneontology.org/amigo/term/GO:0071901
reverse cholesterol transport	Gene Ontology	GO:0043691	biological_process	1	13	0.0778819	0.155673	ABCG1	http://amigo.geneontology.org/amigo/term/GO:0043691
regulation of fatty acid metabolic process	Gene Ontology	GO:0019217	biological_process	1	13	0.0778819	0.155673	NFE2L1	http://amigo.geneontology.org/amigo/term/GO:0019217
response to lipid	Gene Ontology	GO:0033993	biological_process	1	13	0.0778819	0.155673	ABCG1	http://amigo.geneontology.org/amigo/term/GO:0033993
camera-type eye development	Gene Ontology	GO:0043010	biological_process	2	78	0.0782595	0.156245	AHR|RXRA	http://amigo.geneontology.org/amigo/term/GO:0043010
regulation of actin cytoskeleton organization	Gene Ontology	GO:0032956	biological_process	2	79	0.0799459	0.158686	RHOC|RHOF	http://amigo.geneontology.org/amigo/term/GO:0032956
positive regulation of smooth muscle cell proliferation	Gene Ontology	GO:0048661	biological_process	2	79	0.0799459	0.158686	EDN1|S1PR1	http://amigo.geneontology.org/amigo/term/GO:0048661
transforming growth factor beta receptor signaling pathway	Gene Ontology	GO:0007179	biological_process	2	79	0.0799459	0.158686	LRRC32|ADAM9	http://amigo.geneontology.org/amigo/term/GO:0007179
cell fate commitment	Gene Ontology	GO:0045165	biological_process	2	79	0.0799459	0.158686	CASP3|EXT1	http://amigo.geneontology.org/amigo/term/GO:0045165
autophagy	Gene Ontology	GO:0006914	biological_process	3	173	0.0823454	0.158717	VPS13A|WDR45|STBD1	http://amigo.geneontology.org/amigo/term/GO:0006914
protein homotrimerization	Gene Ontology	GO:0070207	biological_process	1	14	0.0832081	0.158717	SLC1A5	http://amigo.geneontology.org/amigo/term/GO:0070207
negative regulation of epidermal growth factor-activated receptor activity	Gene Ontology	GO:0007175	biological_process	1	14	0.0832081	0.158717	CBLC	http://amigo.geneontology.org/amigo/term/GO:0007175
pre-miRNA processing	Gene Ontology	GO:0031054	biological_process	1	14	0.0832081	0.158717	AGO4	http://amigo.geneontology.org/amigo/term/GO:0031054
tissue remodeling	Gene Ontology	GO:0048771	biological_process	1	14	0.0832081	0.158717	LIPA	http://amigo.geneontology.org/amigo/term/GO:0048771
cellular response to cholesterol	Gene Ontology	GO:0071397	biological_process	1	14	0.0832081	0.158717	NFE2L1	http://amigo.geneontology.org/amigo/term/GO:0071397
heparan sulfate proteoglycan biosynthetic process	Gene Ontology	GO:0015012	biological_process	1	14	0.0832081	0.158717	EXT1	http://amigo.geneontology.org/amigo/term/GO:0015012
xenobiotic transport	Gene Ontology	GO:0042908	biological_process	1	14	0.0832081	0.158717	SLC22A4	http://amigo.geneontology.org/amigo/term/GO:0042908
activation of cysteine-type endopeptidase activity	Gene Ontology	GO:0097202	biological_process	1	14	0.0832081	0.158717	LGMN	http://amigo.geneontology.org/amigo/term/GO:0097202
cellular response to glucocorticoid stimulus	Gene Ontology	GO:0071385	biological_process	1	14	0.0832081	0.158717	NR3C1	http://amigo.geneontology.org/amigo/term/GO:0071385
positive regulation of blood coagulation	Gene Ontology	GO:0030194	biological_process	1	14	0.0832081	0.158717	HPSE	http://amigo.geneontology.org/amigo/term/GO:0030194
cytoskeleton-dependent intracellular transport	Gene Ontology	GO:0030705	biological_process	1	14	0.0832081	0.158717	HOOK2	http://amigo.geneontology.org/amigo/term/GO:0030705
neuron maturation	Gene Ontology	GO:0042551	biological_process	1	14	0.0832081	0.158717	B4GALT6	http://amigo.geneontology.org/amigo/term/GO:0042551
secondary palate development	Gene Ontology	GO:0062009	biological_process	1	14	0.0832081	0.158717	LRRC32	http://amigo.geneontology.org/amigo/term/GO:0062009
protein targeting to vacuole	Gene Ontology	GO:0006623	biological_process	1	14	0.0832081	0.158717	VPS13A	http://amigo.geneontology.org/amigo/term/GO:0006623
protein acetylation	Gene Ontology	GO:0006473	biological_process	1	14	0.0832081	0.158717	NUPR1	http://amigo.geneontology.org/amigo/term/GO:0006473
superoxide anion generation	Gene Ontology	GO:0042554	biological_process	1	14	0.0832081	0.158717	EDN1	http://amigo.geneontology.org/amigo/term/GO:0042554
positive regulation of renal sodium excretion	Gene Ontology	GO:0035815	biological_process	1	14	0.0832081	0.158717	EDN1	http://amigo.geneontology.org/amigo/term/GO:0035815
sex differentiation	Gene Ontology	GO:0007548	biological_process	1	14	0.0832081	0.158717	SRD5A1	http://amigo.geneontology.org/amigo/term/GO:0007548
positive regulation of proteasomal protein catabolic process	Gene Ontology	GO:1901800	biological_process	1	14	0.0832081	0.158717	NUPR1	http://amigo.geneontology.org/amigo/term/GO:1901800
negative regulation of autophagosome assembly	Gene Ontology	GO:1902902	biological_process	1	14	0.0832081	0.158717	NUPR1	http://amigo.geneontology.org/amigo/term/GO:1902902
regulation of T cell proliferation	Gene Ontology	GO:0042129	biological_process	1	14	0.0832081	0.158717	TNFSF18	http://amigo.geneontology.org/amigo/term/GO:0042129
epithelial cell development	Gene Ontology	GO:0002064	biological_process	1	14	0.0832081	0.158717	SHROOM3	http://amigo.geneontology.org/amigo/term/GO:0002064
extracellular matrix organization	Gene Ontology	GO:0030198	biological_process	3	174	0.0834253	0.158954	NPNT|PDGFRA|NDNF	http://amigo.geneontology.org/amigo/term/GO:0030198
regulation of GTPase activity	Gene Ontology	GO:0043087	biological_process	2	82	0.0850724	0.161912	PLXNA2|ARHGAP12	http://amigo.geneontology.org/amigo/term/GO:0043087
positive regulation of phagocytosis, engulfment	Gene Ontology	GO:0060100	biological_process	1	15	0.0885036	0.162031	RAB31	http://amigo.geneontology.org/amigo/term/GO:0060100
negative regulation of neural precursor cell proliferation	Gene Ontology	GO:2000178	biological_process	1	15	0.0885036	0.162031	LIMS2	http://amigo.geneontology.org/amigo/term/GO:2000178
response to muscle stretch	Gene Ontology	GO:0035994	biological_process	1	15	0.0885036	0.162031	SLC8A1	http://amigo.geneontology.org/amigo/term/GO:0035994
positive regulation of exosomal secretion	Gene Ontology	GO:1903543	biological_process	1	15	0.0885036	0.162031	SDC4	http://amigo.geneontology.org/amigo/term/GO:1903543
smooth muscle contraction	Gene Ontology	GO:0006939	biological_process	1	15	0.0885036	0.162031	TPCN2	http://amigo.geneontology.org/amigo/term/GO:0006939
negative regulation of vascular permeability	Gene Ontology	GO:0043116	biological_process	1	15	0.0885036	0.162031	NR3C1	http://amigo.geneontology.org/amigo/term/GO:0043116
negative regulation of microtubule polymerization	Gene Ontology	GO:0031115	biological_process	1	15	0.0885036	0.162031	FKBP4	http://amigo.geneontology.org/amigo/term/GO:0031115
organ induction	Gene Ontology	GO:0001759	biological_process	1	15	0.0885036	0.162031	SPRY1	http://amigo.geneontology.org/amigo/term/GO:0001759
positive regulation of osteoblast proliferation	Gene Ontology	GO:0033690	biological_process	1	15	0.0885036	0.162031	HPSE	http://amigo.geneontology.org/amigo/term/GO:0033690
regulation of axon extension	Gene Ontology	GO:0030516	biological_process	1	15	0.0885036	0.162031	MGLL	http://amigo.geneontology.org/amigo/term/GO:0030516
stabilization of membrane potential	Gene Ontology	GO:0030322	biological_process	1	15	0.0885036	0.162031	KCNK13	http://amigo.geneontology.org/amigo/term/GO:0030322
chromatin-mediated maintenance of transcription	Gene Ontology	GO:0048096	biological_process	1	15	0.0885036	0.162031	NR3C1	http://amigo.geneontology.org/amigo/term/GO:0048096
negative regulation of mitochondrial membrane potential	Gene Ontology	GO:0010917	biological_process	1	15	0.0885036	0.162031	SLC25A27	http://amigo.geneontology.org/amigo/term/GO:0010917
neurotrophin TRK receptor signaling pathway	Gene Ontology	GO:0048011	biological_process	1	15	0.0885036	0.162031	CASP3	http://amigo.geneontology.org/amigo/term/GO:0048011
grooming behavior	Gene Ontology	GO:0007625	biological_process	1	15	0.0885036	0.162031	APRT	http://amigo.geneontology.org/amigo/term/GO:0007625
positive regulation of cell adhesion mediated by integrin	Gene Ontology	GO:0033630	biological_process	1	15	0.0885036	0.162031	ADAM9	http://amigo.geneontology.org/amigo/term/GO:0033630
negative regulation of glycolytic process	Gene Ontology	GO:0045820	biological_process	1	15	0.0885036	0.162031	NUPR1	http://amigo.geneontology.org/amigo/term/GO:0045820
basement membrane organization	Gene Ontology	GO:0071711	biological_process	1	15	0.0885036	0.162031	EXT1	http://amigo.geneontology.org/amigo/term/GO:0071711
manganese ion transport	Gene Ontology	GO:0006828	biological_process	1	15	0.0885036	0.162031	TRPC6	http://amigo.geneontology.org/amigo/term/GO:0006828
nucleoside metabolic process	Gene Ontology	GO:0009116	biological_process	1	15	0.0885036	0.162031	APRT	http://amigo.geneontology.org/amigo/term/GO:0009116
N-glycan processing	Gene Ontology	GO:0006491	biological_process	1	15	0.0885036	0.162031	MAN2A1	http://amigo.geneontology.org/amigo/term/GO:0006491
kidney morphogenesis	Gene Ontology	GO:0060993	biological_process	1	15	0.0885036	0.162031	AHR	http://amigo.geneontology.org/amigo/term/GO:0060993
glucose transmembrane transport	Gene Ontology	GO:1904659	biological_process	1	15	0.0885036	0.162031	SLC2A12	http://amigo.geneontology.org/amigo/term/GO:1904659
response to osmotic stress	Gene Ontology	GO:0006970	biological_process	1	15	0.0885036	0.162031	MARVELD3	http://amigo.geneontology.org/amigo/term/GO:0006970
negative regulation of hormone secretion	Gene Ontology	GO:0046888	biological_process	1	15	0.0885036	0.162031	EDN1	http://amigo.geneontology.org/amigo/term/GO:0046888
cellular response to copper ion	Gene Ontology	GO:0071280	biological_process	1	15	0.0885036	0.162031	NFE2L1	http://amigo.geneontology.org/amigo/term/GO:0071280
negative regulation of keratinocyte proliferation	Gene Ontology	GO:0010839	biological_process	1	15	0.0885036	0.162031	CTSL	http://amigo.geneontology.org/amigo/term/GO:0010839
forebrain development	Gene Ontology	GO:0030900	biological_process	2	84	0.0885441	0.162031	NFIB|NR2F1	http://amigo.geneontology.org/amigo/term/GO:0030900
regulation of transcription by RNA polymerase II	Gene Ontology	GO:0006357	biological_process	7	652	0.0889699	0.162636	SCP2|NFE2L1|NR2F1|RXRA|AHR|KLF5|POU2F3	http://amigo.geneontology.org/amigo/term/GO:0006357
proteasome-mediated ubiquitin-dependent protein catabolic process	Gene Ontology	GO:0043161	biological_process	3	180	0.0900316	0.163545	GID4|HECW2|UBXN2A	http://amigo.geneontology.org/amigo/term/GO:0043161
negative regulation of translation	Gene Ontology	GO:0017148	biological_process	2	86	0.0920573	0.163545	ANG|DAPK1	http://amigo.geneontology.org/amigo/term/GO:0017148
protein autophosphorylation	Gene Ontology	GO:0046777	biological_process	3	182	0.0922811	0.163545	PDGFRA|MAPKAPK3|DAPK1	http://amigo.geneontology.org/amigo/term/GO:0046777
respiratory system process	Gene Ontology	GO:0003016	biological_process	1	16	0.0937686	0.163545	JAG2	http://amigo.geneontology.org/amigo/term/GO:0003016
positive regulation of vascular endothelial cell proliferation	Gene Ontology	GO:1905564	biological_process	1	16	0.0937686	0.163545	GHR	http://amigo.geneontology.org/amigo/term/GO:1905564
intestinal epithelial cell development	Gene Ontology	GO:0060576	biological_process	1	16	0.0937686	0.163545	KLF5	http://amigo.geneontology.org/amigo/term/GO:0060576
N-acetylglucosamine metabolic process	Gene Ontology	GO:0006044	biological_process	1	16	0.0937686	0.163545	GNPDA1	http://amigo.geneontology.org/amigo/term/GO:0006044
androgen receptor signaling pathway	Gene Ontology	GO:0030521	biological_process	1	16	0.0937686	0.163545	FKBP4	http://amigo.geneontology.org/amigo/term/GO:0030521
positive regulation of hormone secretion	Gene Ontology	GO:0046887	biological_process	1	16	0.0937686	0.163545	EDN1	http://amigo.geneontology.org/amigo/term/GO:0046887
regulation of protein kinase A signaling	Gene Ontology	GO:0010738	biological_process	1	16	0.0937686	0.163545	PRKAR1B	http://amigo.geneontology.org/amigo/term/GO:0010738
cerebral cortex radially oriented cell migration	Gene Ontology	GO:0021799	biological_process	1	16	0.0937686	0.163545	LHX6	http://amigo.geneontology.org/amigo/term/GO:0021799
regulation of gluconeogenesis	Gene Ontology	GO:0006111	biological_process	1	16	0.0937686	0.163545	NR3C1	http://amigo.geneontology.org/amigo/term/GO:0006111
central nervous system myelination	Gene Ontology	GO:0022010	biological_process	1	16	0.0937686	0.163545	B4GALT6	http://amigo.geneontology.org/amigo/term/GO:0022010
cellular response to hepatocyte growth factor stimulus	Gene Ontology	GO:0035729	biological_process	1	16	0.0937686	0.163545	LGMN	http://amigo.geneontology.org/amigo/term/GO:0035729
peptide catabolic process	Gene Ontology	GO:0043171	biological_process	1	16	0.0937686	0.163545	CPQ	http://amigo.geneontology.org/amigo/term/GO:0043171
miRNA mediated inhibition of translation	Gene Ontology	GO:0035278	biological_process	1	16	0.0937686	0.163545	AGO4	http://amigo.geneontology.org/amigo/term/GO:0035278
cardiac muscle cell development	Gene Ontology	GO:0055013	biological_process	1	16	0.0937686	0.163545	SLC8A1	http://amigo.geneontology.org/amigo/term/GO:0055013
zinc ion transmembrane transport	Gene Ontology	GO:0071577	biological_process	1	16	0.0937686	0.163545	SLC39A14	http://amigo.geneontology.org/amigo/term/GO:0071577
triglyceride catabolic process	Gene Ontology	GO:0019433	biological_process	1	16	0.0937686	0.163545	LIPE	http://amigo.geneontology.org/amigo/term/GO:0019433
retina morphogenesis in camera-type eye	Gene Ontology	GO:0060042	biological_process	1	16	0.0937686	0.163545	MAN2A1	http://amigo.geneontology.org/amigo/term/GO:0060042
production of miRNAs involved in gene silencing by miRNA	Gene Ontology	GO:0035196	biological_process	1	16	0.0937686	0.163545	AGO4	http://amigo.geneontology.org/amigo/term/GO:0035196
potassium ion export across plasma membrane	Gene Ontology	GO:0097623	biological_process	1	16	0.0937686	0.163545	KCNT2	http://amigo.geneontology.org/amigo/term/GO:0097623
positive regulation of membrane protein ectodomain proteolysis	Gene Ontology	GO:0051044	biological_process	1	16	0.0937686	0.163545	ADAM9	http://amigo.geneontology.org/amigo/term/GO:0051044
regulation of store-operated calcium entry	Gene Ontology	GO:2001256	biological_process	1	16	0.0937686	0.163545	CRACR2B	http://amigo.geneontology.org/amigo/term/GO:2001256
negative regulation of lipid catabolic process	Gene Ontology	GO:0050995	biological_process	1	16	0.0937686	0.163545	APOC1	http://amigo.geneontology.org/amigo/term/GO:0050995
phosphatidic acid biosynthetic process	Gene Ontology	GO:0006654	biological_process	1	16	0.0937686	0.163545	DGKH	http://amigo.geneontology.org/amigo/term/GO:0006654
negative regulation of phosphatidylinositol 3-kinase signaling	Gene Ontology	GO:0014067	biological_process	1	16	0.0937686	0.163545	PIK3IP1	http://amigo.geneontology.org/amigo/term/GO:0014067
regulation of cholesterol metabolic process	Gene Ontology	GO:0090181	biological_process	1	16	0.0937686	0.163545	ACADVL	http://amigo.geneontology.org/amigo/term/GO:0090181
negative regulation of fibroblast growth factor receptor signaling pathway	Gene Ontology	GO:0040037	biological_process	1	16	0.0937686	0.163545	SPRY1	http://amigo.geneontology.org/amigo/term/GO:0040037
vocalization behavior	Gene Ontology	GO:0071625	biological_process	1	16	0.0937686	0.163545	EXT1	http://amigo.geneontology.org/amigo/term/GO:0071625
positive regulation of glycogen biosynthetic process	Gene Ontology	GO:0045725	biological_process	1	17	0.0990034	0.168217	SORBS1	http://amigo.geneontology.org/amigo/term/GO:0045725
cellular response to exogenous dsRNA	Gene Ontology	GO:0071360	biological_process	1	17	0.0990034	0.168217	RALB	http://amigo.geneontology.org/amigo/term/GO:0071360
negative regulation of pri-miRNA transcription by RNA polymerase II	Gene Ontology	GO:1902894	biological_process	1	17	0.0990034	0.168217	NFIB	http://amigo.geneontology.org/amigo/term/GO:1902894
clathrin coat assembly	Gene Ontology	GO:0048268	biological_process	1	17	0.0990034	0.168217	FCHO1	http://amigo.geneontology.org/amigo/term/GO:0048268
cerebral cortex neuron differentiation	Gene Ontology	GO:0021895	biological_process	1	17	0.0990034	0.168217	LHX6	http://amigo.geneontology.org/amigo/term/GO:0021895
adenylate cyclase-activating adrenergic receptor signaling pathway	Gene Ontology	GO:0071880	biological_process	1	17	0.0990034	0.168217	ADRA1A	http://amigo.geneontology.org/amigo/term/GO:0071880
smooth muscle tissue development	Gene Ontology	GO:0048745	biological_process	1	17	0.0990034	0.168217	AHR	http://amigo.geneontology.org/amigo/term/GO:0048745
negative regulation of multicellular organism growth	Gene Ontology	GO:0040015	biological_process	1	17	0.0990034	0.168217	LGMN	http://amigo.geneontology.org/amigo/term/GO:0040015
regulation of gene expression by genetic imprinting	Gene Ontology	GO:0006349	biological_process	1	17	0.0990034	0.168217	KDM1B	http://amigo.geneontology.org/amigo/term/GO:0006349
acrosome reaction	Gene Ontology	GO:0007340	biological_process	1	17	0.0990034	0.168217	GNPDA1	http://amigo.geneontology.org/amigo/term/GO:0007340
anion transmembrane transport	Gene Ontology	GO:0098656	biological_process	1	17	0.0990034	0.168217	SLC1A5	http://amigo.geneontology.org/amigo/term/GO:0098656
cardiac muscle cell proliferation	Gene Ontology	GO:0060038	biological_process	1	17	0.0990034	0.168217	RXRA	http://amigo.geneontology.org/amigo/term/GO:0060038
retina vasculature development in camera-type eye	Gene Ontology	GO:0061298	biological_process	1	17	0.0990034	0.168217	PDGFRA	http://amigo.geneontology.org/amigo/term/GO:0061298
negative regulation of epidermal growth factor receptor signaling pathway	Gene Ontology	GO:0042059	biological_process	1	17	0.0990034	0.168217	CBLC	http://amigo.geneontology.org/amigo/term/GO:0042059
retinoic acid metabolic process	Gene Ontology	GO:0042573	biological_process	1	17	0.0990034	0.168217	RBP1	http://amigo.geneontology.org/amigo/term/GO:0042573
negative regulation of DNA biosynthetic process	Gene Ontology	GO:2000279	biological_process	1	17	0.0990034	0.168217	AHR	http://amigo.geneontology.org/amigo/term/GO:2000279
regulation of mitotic spindle organization	Gene Ontology	GO:0060236	biological_process	1	17	0.0990034	0.168217	GNAI1	http://amigo.geneontology.org/amigo/term/GO:0060236
cholesterol homeostasis	Gene Ontology	GO:0042632	biological_process	2	91	0.101013	0.171278	ABCG1|NFE2L1	http://amigo.geneontology.org/amigo/term/GO:0042632
actin cytoskeleton organization	Gene Ontology	GO:0030036	biological_process	3	190	0.101508	0.171278	SHROOM3|RHOC|RHOF	http://amigo.geneontology.org/amigo/term/GO:0030036
positive regulation of fibroblast migration	Gene Ontology	GO:0010763	biological_process	1	18	0.104208	0.171278	SLC8A1	http://amigo.geneontology.org/amigo/term/GO:0010763
iron ion transport	Gene Ontology	GO:0006826	biological_process	1	18	0.104208	0.171278	SLC39A14	http://amigo.geneontology.org/amigo/term/GO:0006826
regulation of mitotic nuclear division	Gene Ontology	GO:0007088	biological_process	1	18	0.104208	0.171278	NFE2L1	http://amigo.geneontology.org/amigo/term/GO:0007088
positive regulation of triglyceride biosynthetic process	Gene Ontology	GO:0010867	biological_process	1	18	0.104208	0.171278	ACSL5	http://amigo.geneontology.org/amigo/term/GO:0010867
intrinsic apoptotic signaling pathway in response to oxidative stress	Gene Ontology	GO:0008631	biological_process	1	18	0.104208	0.171278	ALDH2	http://amigo.geneontology.org/amigo/term/GO:0008631
pharyngeal system development	Gene Ontology	GO:0060037	biological_process	1	18	0.104208	0.171278	PLXNA2	http://amigo.geneontology.org/amigo/term/GO:0060037
retinoic acid receptor signaling pathway	Gene Ontology	GO:0048384	biological_process	1	18	0.104208	0.171278	RXRA	http://amigo.geneontology.org/amigo/term/GO:0048384
sodium ion import across plasma membrane	Gene Ontology	GO:0098719	biological_process	1	18	0.104208	0.171278	SLC8A1	http://amigo.geneontology.org/amigo/term/GO:0098719
vasoconstriction	Gene Ontology	GO:0042310	biological_process	1	18	0.104208	0.171278	EDN1	http://amigo.geneontology.org/amigo/term/GO:0042310
regulation of DNA methylation	Gene Ontology	GO:0044030	biological_process	1	18	0.104208	0.171278	KDM1B	http://amigo.geneontology.org/amigo/term/GO:0044030
monocarboxylic acid transport	Gene Ontology	GO:0015718	biological_process	1	18	0.104208	0.171278	SLC16A6	http://amigo.geneontology.org/amigo/term/GO:0015718
maternal behavior	Gene Ontology	GO:0042711	biological_process	1	18	0.104208	0.171278	NR3C1	http://amigo.geneontology.org/amigo/term/GO:0042711
positive regulation of lipid biosynthetic process	Gene Ontology	GO:0046889	biological_process	1	18	0.104208	0.171278	SORBS1	http://amigo.geneontology.org/amigo/term/GO:0046889
heart contraction	Gene Ontology	GO:0060047	biological_process	1	18	0.104208	0.171278	EXT1	http://amigo.geneontology.org/amigo/term/GO:0060047
protein autoprocessing	Gene Ontology	GO:0016540	biological_process	1	18	0.104208	0.171278	CTSL	http://amigo.geneontology.org/amigo/term/GO:0016540
lipoprotein metabolic process	Gene Ontology	GO:0042157	biological_process	1	18	0.104208	0.171278	APOC1	http://amigo.geneontology.org/amigo/term/GO:0042157
drug metabolic process	Gene Ontology	GO:0017144	biological_process	1	18	0.104208	0.171278	SULT1A1	http://amigo.geneontology.org/amigo/term/GO:0017144
negative regulation of nitric oxide biosynthetic process	Gene Ontology	GO:0045019	biological_process	1	18	0.104208	0.171278	PTGIS	http://amigo.geneontology.org/amigo/term/GO:0045019
regulation of vasoconstriction	Gene Ontology	GO:0019229	biological_process	1	18	0.104208	0.171278	EDN1	http://amigo.geneontology.org/amigo/term/GO:0019229
regulation of NMDA receptor activity	Gene Ontology	GO:2000310	biological_process	1	18	0.104208	0.171278	DAPK1	http://amigo.geneontology.org/amigo/term/GO:2000310
positive regulation of G protein-coupled receptor signaling pathway	Gene Ontology	GO:0045745	biological_process	1	18	0.104208	0.171278	SLC39A14	http://amigo.geneontology.org/amigo/term/GO:0045745
cell fate determination	Gene Ontology	GO:0001709	biological_process	1	18	0.104208	0.171278	JAG2	http://amigo.geneontology.org/amigo/term/GO:0001709
nervous system development	Gene Ontology	GO:0007399	biological_process	5	427	0.106338	0.174442	CABLES1|NR2F1|VPS13A|LHX6|NDNF	http://amigo.geneontology.org/amigo/term/GO:0007399
modulation of chemical synaptic transmission	Gene Ontology	GO:0050804	biological_process	2	95	0.108343	0.174584	GRIA4|PRKAR1B	http://amigo.geneontology.org/amigo/term/GO:0050804
cellular sodium ion homeostasis	Gene Ontology	GO:0006883	biological_process	1	19	0.109383	0.174584	SLC8A1	http://amigo.geneontology.org/amigo/term/GO:0006883
defense response to fungus	Gene Ontology	GO:0050832	biological_process	1	19	0.109383	0.174584	COTL1	http://amigo.geneontology.org/amigo/term/GO:0050832
male genitalia development	Gene Ontology	GO:0030539	biological_process	1	19	0.109383	0.174584	PDGFRA	http://amigo.geneontology.org/amigo/term/GO:0030539
response to ATP	Gene Ontology	GO:0033198	biological_process	1	19	0.109383	0.174584	SLC8A1	http://amigo.geneontology.org/amigo/term/GO:0033198
regulation of protein ubiquitination	Gene Ontology	GO:0031396	biological_process	1	19	0.109383	0.174584	UBXN2A	http://amigo.geneontology.org/amigo/term/GO:0031396
cellular response to fibroblast growth factor stimulus	Gene Ontology	GO:0044344	biological_process	1	19	0.109383	0.174584	EXT1	http://amigo.geneontology.org/amigo/term/GO:0044344
poly(A)+ mRNA export from nucleus	Gene Ontology	GO:0016973	biological_process	1	19	0.109383	0.174584	DDX19B	http://amigo.geneontology.org/amigo/term/GO:0016973
long-term synaptic depression	Gene Ontology	GO:0060292	biological_process	1	19	0.109383	0.174584	MGLL	http://amigo.geneontology.org/amigo/term/GO:0060292
negative regulation of protein localization to plasma membrane	Gene Ontology	GO:1903077	biological_process	1	19	0.109383	0.174584	TMBIM1	http://amigo.geneontology.org/amigo/term/GO:1903077
trophoblast giant cell differentiation	Gene Ontology	GO:0060707	biological_process	1	19	0.109383	0.174584	MDFI	http://amigo.geneontology.org/amigo/term/GO:0060707
acetylcholine receptor signaling pathway	Gene Ontology	GO:0095500	biological_process	1	19	0.109383	0.174584	SORBS1	http://amigo.geneontology.org/amigo/term/GO:0095500
stress fiber assembly	Gene Ontology	GO:0043149	biological_process	1	19	0.109383	0.174584	SORBS1	http://amigo.geneontology.org/amigo/term/GO:0043149
synaptic vesicle priming	Gene Ontology	GO:0016082	biological_process	1	19	0.109383	0.174584	CADPS2	http://amigo.geneontology.org/amigo/term/GO:0016082
regulation of protein catabolic process	Gene Ontology	GO:0042176	biological_process	1	19	0.109383	0.174584	UBXN2A	http://amigo.geneontology.org/amigo/term/GO:0042176
intracellular transport	Gene Ontology	GO:0046907	biological_process	1	19	0.109383	0.174584	STBD1	http://amigo.geneontology.org/amigo/term/GO:0046907
positive regulation of cold-induced thermogenesis	Gene Ontology	GO:0120162	biological_process	2	97	0.112061	0.177981	PRKAB2|GHR	http://amigo.geneontology.org/amigo/term/GO:0120162
small GTPase mediated signal transduction	Gene Ontology	GO:0007264	biological_process	2	97	0.112061	0.177981	RHOC|RHOF	http://amigo.geneontology.org/amigo/term/GO:0007264
very long-chain fatty acid metabolic process	Gene Ontology	GO:0000038	biological_process	1	20	0.114528	0.177981	HSD17B4	http://amigo.geneontology.org/amigo/term/GO:0000038
regulation of protein-containing complex assembly	Gene Ontology	GO:0043254	biological_process	1	20	0.114528	0.177981	TNFSF18	http://amigo.geneontology.org/amigo/term/GO:0043254
negative regulation of B cell proliferation	Gene Ontology	GO:0030889	biological_process	1	20	0.114528	0.177981	CASP3	http://amigo.geneontology.org/amigo/term/GO:0030889
skeletal muscle tissue regeneration	Gene Ontology	GO:0043403	biological_process	1	20	0.114528	0.177981	KLF5	http://amigo.geneontology.org/amigo/term/GO:0043403
positive regulation of cholesterol efflux	Gene Ontology	GO:0010875	biological_process	1	20	0.114528	0.177981	ABCG1	http://amigo.geneontology.org/amigo/term/GO:0010875
negative regulation of systemic arterial blood pressure	Gene Ontology	GO:0003085	biological_process	1	20	0.114528	0.177981	AHR	http://amigo.geneontology.org/amigo/term/GO:0003085
regulation of double-strand break repair via homologous recombination	Gene Ontology	GO:0010569	biological_process	1	20	0.114528	0.177981	RAD51AP1	http://amigo.geneontology.org/amigo/term/GO:0010569
embryonic digestive tract morphogenesis	Gene Ontology	GO:0048557	biological_process	1	20	0.114528	0.177981	PDGFRA	http://amigo.geneontology.org/amigo/term/GO:0048557
regulation of proteasomal protein catabolic process	Gene Ontology	GO:0061136	biological_process	1	20	0.114528	0.177981	NFE2L1	http://amigo.geneontology.org/amigo/term/GO:0061136
animal organ development	Gene Ontology	GO:0048513	biological_process	1	20	0.114528	0.177981	SPRY1	http://amigo.geneontology.org/amigo/term/GO:0048513
actin polymerization or depolymerization	Gene Ontology	GO:0008154	biological_process	1	20	0.114528	0.177981	GHR	http://amigo.geneontology.org/amigo/term/GO:0008154
regulation of Wnt signaling pathway	Gene Ontology	GO:0030111	biological_process	1	20	0.114528	0.177981	MDFI	http://amigo.geneontology.org/amigo/term/GO:0030111
DNA methylation involved in gamete generation	Gene Ontology	GO:0043046	biological_process	1	20	0.114528	0.177981	KDM1B	http://amigo.geneontology.org/amigo/term/GO:0043046
toll-like receptor signaling pathway	Gene Ontology	GO:0002224	biological_process	1	20	0.114528	0.177981	MAPKAPK3	http://amigo.geneontology.org/amigo/term/GO:0002224
membrane protein ectodomain proteolysis	Gene Ontology	GO:0006509	biological_process	1	20	0.114528	0.177981	ADAM9	http://amigo.geneontology.org/amigo/term/GO:0006509
male gonad development	Gene Ontology	GO:0008584	biological_process	2	99	0.115811	0.179811	AGO4|NUPR1	http://amigo.geneontology.org/amigo/term/GO:0008584
neural tube closure	Gene Ontology	GO:0001843	biological_process	2	101	0.119592	0.183103	SHROOM3|SDC4	http://amigo.geneontology.org/amigo/term/GO:0001843
membrane depolarization	Gene Ontology	GO:0051899	biological_process	1	21	0.119643	0.183103	EDN1	http://amigo.geneontology.org/amigo/term/GO:0051899
negative regulation of cytosolic calcium ion concentration	Gene Ontology	GO:0051481	biological_process	1	21	0.119643	0.183103	SLC8A1	http://amigo.geneontology.org/amigo/term/GO:0051481
activation of protein kinase B activity	Gene Ontology	GO:0032148	biological_process	1	21	0.119643	0.183103	ANG	http://amigo.geneontology.org/amigo/term/GO:0032148
regulation of protein kinase activity	Gene Ontology	GO:0045859	biological_process	1	21	0.119643	0.183103	PRKAR1B	http://amigo.geneontology.org/amigo/term/GO:0045859
cholesterol transport	Gene Ontology	GO:0030301	biological_process	1	21	0.119643	0.183103	ABCG1	http://amigo.geneontology.org/amigo/term/GO:0030301
activation of phospholipase C activity	Gene Ontology	GO:0007202	biological_process	1	21	0.119643	0.183103	ANG	http://amigo.geneontology.org/amigo/term/GO:0007202
Golgi vesicle transport	Gene Ontology	GO:0048193	biological_process	1	21	0.119643	0.183103	RAB31	http://amigo.geneontology.org/amigo/term/GO:0048193
nuclear envelope organization	Gene Ontology	GO:0006998	biological_process	1	21	0.119643	0.183103	SUN1	http://amigo.geneontology.org/amigo/term/GO:0006998
positive regulation of canonical Wnt signaling pathway	Gene Ontology	GO:0090263	biological_process	2	102	0.121495	0.18577	PLEKHA4|RNF146	http://amigo.geneontology.org/amigo/term/GO:0090263
chromatin remodeling	Gene Ontology	GO:0006338	biological_process	2	103	0.123404	0.187039	NR3C1|CHD1L	http://amigo.geneontology.org/amigo/term/GO:0006338
positive regulation of leukocyte migration	Gene Ontology	GO:0002687	biological_process	1	22	0.124729	0.187039	TNFSF18	http://amigo.geneontology.org/amigo/term/GO:0002687
protein peptidyl-prolyl isomerization	Gene Ontology	GO:0000413	biological_process	1	22	0.124729	0.187039	FKBP4	http://amigo.geneontology.org/amigo/term/GO:0000413
synaptonemal complex assembly	Gene Ontology	GO:0007130	biological_process	1	22	0.124729	0.187039	AGO4	http://amigo.geneontology.org/amigo/term/GO:0007130
cellular response to unfolded protein	Gene Ontology	GO:0034620	biological_process	1	22	0.124729	0.187039	HSPB8	http://amigo.geneontology.org/amigo/term/GO:0034620
response to stilbenoid	Gene Ontology	GO:0035634	biological_process	1	22	0.124729	0.187039	IDI1	http://amigo.geneontology.org/amigo/term/GO:0035634
glial cell differentiation	Gene Ontology	GO:0010001	biological_process	1	22	0.124729	0.187039	NFIB	http://amigo.geneontology.org/amigo/term/GO:0010001
clathrin-dependent endocytosis	Gene Ontology	GO:0072583	biological_process	1	22	0.124729	0.187039	FCHO1	http://amigo.geneontology.org/amigo/term/GO:0072583
regulation of sodium ion transport	Gene Ontology	GO:0002028	biological_process	1	22	0.124729	0.187039	SLC8A1	http://amigo.geneontology.org/amigo/term/GO:0002028
retinol metabolic process	Gene Ontology	GO:0042572	biological_process	1	22	0.124729	0.187039	RBP1	http://amigo.geneontology.org/amigo/term/GO:0042572
regulated exocytosis	Gene Ontology	GO:0045055	biological_process	1	22	0.124729	0.187039	RAB31	http://amigo.geneontology.org/amigo/term/GO:0045055
axonal fasciculation	Gene Ontology	GO:0007413	biological_process	1	22	0.124729	0.187039	CASP3	http://amigo.geneontology.org/amigo/term/GO:0007413
cellular zinc ion homeostasis	Gene Ontology	GO:0006882	biological_process	1	22	0.124729	0.187039	SLC39A14	http://amigo.geneontology.org/amigo/term/GO:0006882
early endosome to late endosome transport	Gene Ontology	GO:0045022	biological_process	1	23	0.129786	0.19169	HOOK2	http://amigo.geneontology.org/amigo/term/GO:0045022
embryonic hemopoiesis	Gene Ontology	GO:0035162	biological_process	1	23	0.129786	0.19169	AHR	http://amigo.geneontology.org/amigo/term/GO:0035162
hindbrain development	Gene Ontology	GO:0030902	biological_process	1	23	0.129786	0.19169	NFIB	http://amigo.geneontology.org/amigo/term/GO:0030902
epithelial tube branching involved in lung morphogenesis	Gene Ontology	GO:0060441	biological_process	1	23	0.129786	0.19169	CTSL	http://amigo.geneontology.org/amigo/term/GO:0060441
cholesterol efflux	Gene Ontology	GO:0033344	biological_process	1	23	0.129786	0.19169	ABCG1	http://amigo.geneontology.org/amigo/term/GO:0033344
signal transduction involved in regulation of gene expression	Gene Ontology	GO:0023019	biological_process	1	23	0.129786	0.19169	PDGFRA	http://amigo.geneontology.org/amigo/term/GO:0023019
mitotic G2 DNA damage checkpoint	Gene Ontology	GO:0007095	biological_process	1	23	0.129786	0.19169	CLSPN	http://amigo.geneontology.org/amigo/term/GO:0007095
neural crest cell development	Gene Ontology	GO:0014032	biological_process	1	23	0.129786	0.19169	EDN1	http://amigo.geneontology.org/amigo/term/GO:0014032
cell adhesion mediated by integrin	Gene Ontology	GO:0033627	biological_process	1	23	0.129786	0.19169	ADAM9	http://amigo.geneontology.org/amigo/term/GO:0033627
regulation of the force of heart contraction	Gene Ontology	GO:0002026	biological_process	1	23	0.129786	0.19169	SLC8A1	http://amigo.geneontology.org/amigo/term/GO:0002026
temperature homeostasis	Gene Ontology	GO:0001659	biological_process	1	23	0.129786	0.19169	ACADVL	http://amigo.geneontology.org/amigo/term/GO:0001659
embryonic heart tube development	Gene Ontology	GO:0035050	biological_process	1	23	0.129786	0.19169	SLC8A1	http://amigo.geneontology.org/amigo/term/GO:0035050
potassium ion transmembrane transport	Gene Ontology	GO:0071805	biological_process	2	107	0.131115	0.193228	KCNA6|KCNK13	http://amigo.geneontology.org/amigo/term/GO:0071805
positive regulation of heart rate	Gene Ontology	GO:0010460	biological_process	1	24	0.134814	0.195978	EDN1	http://amigo.geneontology.org/amigo/term/GO:0010460
chaperone-mediated protein folding	Gene Ontology	GO:0061077	biological_process	1	24	0.134814	0.195978	FKBP4	http://amigo.geneontology.org/amigo/term/GO:0061077
negative regulation of cyclin-dependent protein serine/threonine kinase activity	Gene Ontology	GO:0045736	biological_process	1	24	0.134814	0.195978	CASP3	http://amigo.geneontology.org/amigo/term/GO:0045736
gluconeogenesis	Gene Ontology	GO:0006094	biological_process	1	24	0.134814	0.195978	SLC39A14	http://amigo.geneontology.org/amigo/term/GO:0006094
cellular response to estradiol stimulus	Gene Ontology	GO:0071392	biological_process	1	24	0.134814	0.195978	GLRX	http://amigo.geneontology.org/amigo/term/GO:0071392
cAMP-mediated signaling	Gene Ontology	GO:0019933	biological_process	1	24	0.134814	0.195978	AHR	http://amigo.geneontology.org/amigo/term/GO:0019933
positive regulation of insulin receptor signaling pathway	Gene Ontology	GO:0046628	biological_process	1	24	0.134814	0.195978	SORBS1	http://amigo.geneontology.org/amigo/term/GO:0046628
viral entry into host cell	Gene Ontology	GO:0046718	biological_process	1	24	0.134814	0.195978	CTSB	http://amigo.geneontology.org/amigo/term/GO:0046718
olfactory bulb development	Gene Ontology	GO:0021772	biological_process	1	24	0.134814	0.195978	EXT1	http://amigo.geneontology.org/amigo/term/GO:0021772
negative regulation of interleukin-1 beta production	Gene Ontology	GO:0032691	biological_process	1	24	0.134814	0.195978	GHR	http://amigo.geneontology.org/amigo/term/GO:0032691
positive regulation of natural killer cell mediated cytotoxicity	Gene Ontology	GO:0045954	biological_process	1	24	0.134814	0.195978	CADM1	http://amigo.geneontology.org/amigo/term/GO:0045954
transcription by RNA polymerase II	Gene Ontology	GO:0006366	biological_process	2	109	0.135011	0.196098	AHR|GLIS3	http://amigo.geneontology.org/amigo/term/GO:0006366
post-embryonic development	Gene Ontology	GO:0009791	biological_process	2	111	0.138933	0.200351	SLC8A1|ALDH4A1	http://amigo.geneontology.org/amigo/term/GO:0009791
mesoderm development	Gene Ontology	GO:0007498	biological_process	1	25	0.139812	0.200351	EXT1	http://amigo.geneontology.org/amigo/term/GO:0007498
regulation of metabolic process	Gene Ontology	GO:0019222	biological_process	1	25	0.139812	0.200351	S1PR1	http://amigo.geneontology.org/amigo/term/GO:0019222
regulation of pH	Gene Ontology	GO:0006885	biological_process	1	25	0.139812	0.200351	EDN1	http://amigo.geneontology.org/amigo/term/GO:0006885
mRNA cis splicing, via spliceosome	Gene Ontology	GO:0045292	biological_process	1	25	0.139812	0.200351	PRPF40B	http://amigo.geneontology.org/amigo/term/GO:0045292
hematopoietic stem cell differentiation	Gene Ontology	GO:0060218	biological_process	1	25	0.139812	0.200351	MLLT3	http://amigo.geneontology.org/amigo/term/GO:0060218
calcium ion import	Gene Ontology	GO:0070509	biological_process	1	25	0.139812	0.200351	SLC8A1	http://amigo.geneontology.org/amigo/term/GO:0070509
leukocyte chemotaxis	Gene Ontology	GO:0030595	biological_process	1	25	0.139812	0.200351	S1PR1	http://amigo.geneontology.org/amigo/term/GO:0030595
positive regulation of cardiac muscle hypertrophy	Gene Ontology	GO:0010613	biological_process	1	25	0.139812	0.200351	EDN1	http://amigo.geneontology.org/amigo/term/GO:0010613
positive regulation of macrophage chemotaxis	Gene Ontology	GO:0010759	biological_process	1	25	0.139812	0.200351	TNFSF18	http://amigo.geneontology.org/amigo/term/GO:0010759
positive regulation of focal adhesion assembly	Gene Ontology	GO:0051894	biological_process	1	25	0.139812	0.200351	SDC4	http://amigo.geneontology.org/amigo/term/GO:0051894
female gonad development	Gene Ontology	GO:0008585	biological_process	1	25	0.139812	0.200351	PDGFRA	http://amigo.geneontology.org/amigo/term/GO:0008585
negative regulation of inflammatory response	Gene Ontology	GO:0050728	biological_process	2	112	0.140903	0.201576	PTGIS|GHR	http://amigo.geneontology.org/amigo/term/GO:0050728
response to tumor necrosis factor	Gene Ontology	GO:0034612	biological_process	1	26	0.144782	0.204167	ADAM9	http://amigo.geneontology.org/amigo/term/GO:0034612
positive regulation of vascular endothelial growth factor production	Gene Ontology	GO:0010575	biological_process	1	26	0.144782	0.204167	HPSE	http://amigo.geneontology.org/amigo/term/GO:0010575
positive regulation of release of cytochrome c from mitochondria	Gene Ontology	GO:0090200	biological_process	1	26	0.144782	0.204167	FAM162A	http://amigo.geneontology.org/amigo/term/GO:0090200
regulation of bone mineralization	Gene Ontology	GO:0030500	biological_process	1	26	0.144782	0.204167	S1PR1	http://amigo.geneontology.org/amigo/term/GO:0030500
muscle fiber development	Gene Ontology	GO:0048747	biological_process	1	26	0.144782	0.204167	SLC8A1	http://amigo.geneontology.org/amigo/term/GO:0048747
cellular response to dexamethasone stimulus	Gene Ontology	GO:0071549	biological_process	1	26	0.144782	0.204167	NR3C1	http://amigo.geneontology.org/amigo/term/GO:0071549
negative regulation of Ras protein signal transduction	Gene Ontology	GO:0046580	biological_process	1	26	0.144782	0.204167	SPRY1	http://amigo.geneontology.org/amigo/term/GO:0046580
inner ear receptor cell stereocilium organization	Gene Ontology	GO:0060122	biological_process	1	26	0.144782	0.204167	SDC4	http://amigo.geneontology.org/amigo/term/GO:0060122
regulation of dendrite morphogenesis	Gene Ontology	GO:0048814	biological_process	1	26	0.144782	0.204167	HECW2	http://amigo.geneontology.org/amigo/term/GO:0048814
positive regulation of microtubule polymerization	Gene Ontology	GO:0031116	biological_process	1	26	0.144782	0.204167	GDA	http://amigo.geneontology.org/amigo/term/GO:0031116
regulation of cell morphogenesis	Gene Ontology	GO:0022604	biological_process	1	26	0.144782	0.204167	AGO4	http://amigo.geneontology.org/amigo/term/GO:0022604
zinc ion transport	Gene Ontology	GO:0006829	biological_process	1	26	0.144782	0.204167	SLC39A14	http://amigo.geneontology.org/amigo/term/GO:0006829
synaptic vesicle exocytosis	Gene Ontology	GO:0016079	biological_process	1	26	0.144782	0.204167	CADPS2	http://amigo.geneontology.org/amigo/term/GO:0016079
Notch signaling pathway	Gene Ontology	GO:0007219	biological_process	2	114	0.144862	0.204167	JAG2|MIB2	http://amigo.geneontology.org/amigo/term/GO:0007219
response to lipopolysaccharide	Gene Ontology	GO:0032496	biological_process	2	116	0.148843	0.208274	MGST1|MAPKAPK3	http://amigo.geneontology.org/amigo/term/GO:0032496
membrane fusion	Gene Ontology	GO:0061025	biological_process	1	27	0.149724	0.208274	UBXN2A	http://amigo.geneontology.org/amigo/term/GO:0061025
labyrinthine layer blood vessel development	Gene Ontology	GO:0060716	biological_process	1	27	0.149724	0.208274	NSDHL	http://amigo.geneontology.org/amigo/term/GO:0060716
platelet aggregation	Gene Ontology	GO:0070527	biological_process	1	27	0.149724	0.208274	PDGFRA	http://amigo.geneontology.org/amigo/term/GO:0070527
positive regulation of neutrophil chemotaxis	Gene Ontology	GO:0090023	biological_process	1	27	0.149724	0.208274	EDN1	http://amigo.geneontology.org/amigo/term/GO:0090023
negative regulation of JNK cascade	Gene Ontology	GO:0046329	biological_process	1	27	0.149724	0.208274	MARVELD3	http://amigo.geneontology.org/amigo/term/GO:0046329
nucleotide metabolic process	Gene Ontology	GO:0009117	biological_process	1	27	0.149724	0.208274	NME3	http://amigo.geneontology.org/amigo/term/GO:0009117
interstrand cross-link repair	Gene Ontology	GO:0036297	biological_process	1	27	0.149724	0.208274	RAD51AP1	http://amigo.geneontology.org/amigo/term/GO:0036297
synaptic membrane adhesion	Gene Ontology	GO:0099560	biological_process	1	27	0.149724	0.208274	CADM1	http://amigo.geneontology.org/amigo/term/GO:0099560
focal adhesion assembly	Gene Ontology	GO:0048041	biological_process	1	27	0.149724	0.208274	SORBS1	http://amigo.geneontology.org/amigo/term/GO:0048041
regulation of reactive oxygen species metabolic process	Gene Ontology	GO:2000377	biological_process	1	27	0.149724	0.208274	ALDH2	http://amigo.geneontology.org/amigo/term/GO:2000377
skeletal system development	Gene Ontology	GO:0001501	biological_process	2	118	0.152847	0.212101	JAG2|EDN1	http://amigo.geneontology.org/amigo/term/GO:0001501
negative regulation of gene expression	Gene Ontology	GO:0010629	biological_process	4	354	0.153842	0.212307	EDN1|GAS2L1|RXRA|LGMN	http://amigo.geneontology.org/amigo/term/GO:0010629
embryonic placenta development	Gene Ontology	GO:0001892	biological_process	1	28	0.154637	0.212307	SLC8A1	http://amigo.geneontology.org/amigo/term/GO:0001892
activation of MAPKK activity	Gene Ontology	GO:0000186	biological_process	1	28	0.154637	0.212307	ADAM9	http://amigo.geneontology.org/amigo/term/GO:0000186
ventricular cardiac muscle tissue morphogenesis	Gene Ontology	GO:0055010	biological_process	1	28	0.154637	0.212307	RXRA	http://amigo.geneontology.org/amigo/term/GO:0055010
establishment of skin barrier	Gene Ontology	GO:0061436	biological_process	1	28	0.154637	0.212307	UGCG	http://amigo.geneontology.org/amigo/term/GO:0061436
vasodilation	Gene Ontology	GO:0042311	biological_process	1	28	0.154637	0.212307	EXT1	http://amigo.geneontology.org/amigo/term/GO:0042311
positive regulation of phosphatidylinositol 3-kinase activity	Gene Ontology	GO:0043552	biological_process	1	28	0.154637	0.212307	PDGFRA	http://amigo.geneontology.org/amigo/term/GO:0043552
positive regulation of cyclin-dependent protein serine/threonine kinase activity	Gene Ontology	GO:0045737	biological_process	1	28	0.154637	0.212307	EBF3	http://amigo.geneontology.org/amigo/term/GO:0045737
Golgi to plasma membrane protein transport	Gene Ontology	GO:0043001	biological_process	1	28	0.154637	0.212307	RAB31	http://amigo.geneontology.org/amigo/term/GO:0043001
positive regulation of long-term synaptic potentiation	Gene Ontology	GO:1900273	biological_process	1	28	0.154637	0.212307	LGMN	http://amigo.geneontology.org/amigo/term/GO:1900273
sodium ion transport	Gene Ontology	GO:0006814	biological_process	2	119	0.154856	0.212307	SLC8A1|SLC22A4	http://amigo.geneontology.org/amigo/term/GO:0006814
cellular response to DNA damage stimulus	Gene Ontology	GO:0006974	biological_process	5	488	0.157908	0.216317	RAD51AP1|CLSPN|CASP3|ADPRHL2|CHD1L	http://amigo.geneontology.org/amigo/term/GO:0006974
positive regulation of transforming growth factor beta receptor signaling pathway	Gene Ontology	GO:0030511	biological_process	1	29	0.159521	0.217137	NPNT	http://amigo.geneontology.org/amigo/term/GO:0030511
extrinsic apoptotic signaling pathway via death domain receptors	Gene Ontology	GO:0008625	biological_process	1	29	0.159521	0.217137	DAPK1	http://amigo.geneontology.org/amigo/term/GO:0008625
regulation of postsynapse organization	Gene Ontology	GO:0099175	biological_process	1	29	0.159521	0.217137	GHR	http://amigo.geneontology.org/amigo/term/GO:0099175
positive regulation of protein targeting to membrane	Gene Ontology	GO:0090314	biological_process	1	29	0.159521	0.217137	CEMIP	http://amigo.geneontology.org/amigo/term/GO:0090314
regulation of myelination	Gene Ontology	GO:0031641	biological_process	1	30	0.164378	0.222685	RXRA	http://amigo.geneontology.org/amigo/term/GO:0031641
protein O-linked glycosylation	Gene Ontology	GO:0006493	biological_process	1	30	0.164378	0.222685	GALNT18	http://amigo.geneontology.org/amigo/term/GO:0006493
DNA repair	Gene Ontology	GO:0006281	biological_process	4	364	0.164763	0.22297	RAD51AP1|CHD1L|ADPRHL2|CLSPN	http://amigo.geneontology.org/amigo/term/GO:0006281
negative regulation of canonical Wnt signaling pathway	Gene Ontology	GO:0090090	biological_process	2	124	0.164979	0.22297	MCC|MLLT3	http://amigo.geneontology.org/amigo/term/GO:0090090
DNA damage checkpoint	Gene Ontology	GO:0000077	biological_process	1	31	0.169207	0.226713	CLSPN	http://amigo.geneontology.org/amigo/term/GO:0000077
spinal cord motor neuron differentiation	Gene Ontology	GO:0021522	biological_process	1	31	0.169207	0.226713	NFE2L1	http://amigo.geneontology.org/amigo/term/GO:0021522
regulation of mRNA stability	Gene Ontology	GO:0043488	biological_process	1	31	0.169207	0.226713	RNASEL	http://amigo.geneontology.org/amigo/term/GO:0043488
male meiotic nuclear division	Gene Ontology	GO:0007140	biological_process	1	31	0.169207	0.226713	AGO4	http://amigo.geneontology.org/amigo/term/GO:0007140
intrinsic apoptotic signaling pathway in response to DNA damage by p53 class mediator	Gene Ontology	GO:0042771	biological_process	1	31	0.169207	0.226713	NUPR1	http://amigo.geneontology.org/amigo/term/GO:0042771
acyl-CoA metabolic process	Gene Ontology	GO:0006637	biological_process	1	31	0.169207	0.226713	SLC27A3	http://amigo.geneontology.org/amigo/term/GO:0006637
cytokine production	Gene Ontology	GO:0001816	biological_process	1	31	0.169207	0.226713	LIPA	http://amigo.geneontology.org/amigo/term/GO:0001816
regulation of heart rate	Gene Ontology	GO:0002027	biological_process	1	32	0.174007	0.231154	SLC8A1	http://amigo.geneontology.org/amigo/term/GO:0002027
negative regulation of epithelial to mesenchymal transition	Gene Ontology	GO:0010719	biological_process	1	32	0.174007	0.231154	SPRY1	http://amigo.geneontology.org/amigo/term/GO:0010719
positive regulation of mitotic nuclear division	Gene Ontology	GO:0045840	biological_process	1	32	0.174007	0.231154	EDN1	http://amigo.geneontology.org/amigo/term/GO:0045840
actomyosin structure organization	Gene Ontology	GO:0031032	biological_process	1	32	0.174007	0.231154	CDC42BPG	http://amigo.geneontology.org/amigo/term/GO:0031032
cellular response to ionizing radiation	Gene Ontology	GO:0071479	biological_process	1	32	0.174007	0.231154	RAD51AP1	http://amigo.geneontology.org/amigo/term/GO:0071479
negative regulation of endothelial cell apoptotic process	Gene Ontology	GO:2000352	biological_process	1	32	0.174007	0.231154	NDNF	http://amigo.geneontology.org/amigo/term/GO:2000352
lactation	Gene Ontology	GO:0007595	biological_process	1	32	0.174007	0.231154	APRT	http://amigo.geneontology.org/amigo/term/GO:0007595
positive regulation of MAPK cascade	Gene Ontology	GO:0043410	biological_process	2	129	0.175215	0.232217	ADRA1A|IGFBP4	http://amigo.geneontology.org/amigo/term/GO:0043410
regulation of cell cycle	Gene Ontology	GO:0051726	biological_process	2	130	0.177274	0.234222	CABLES1|GAS2L1	http://amigo.geneontology.org/amigo/term/GO:0051726
release of sequestered calcium ion into cytosol	Gene Ontology	GO:0051209	biological_process	1	33	0.178781	0.234222	TPCN2	http://amigo.geneontology.org/amigo/term/GO:0051209
autophagy of mitochondrion	Gene Ontology	GO:0000422	biological_process	1	33	0.178781	0.234222	WDR45	http://amigo.geneontology.org/amigo/term/GO:0000422
phosphatidylinositol 3-kinase signaling	Gene Ontology	GO:0014065	biological_process	1	33	0.178781	0.234222	EDN1	http://amigo.geneontology.org/amigo/term/GO:0014065
mitotic sister chromatid segregation	Gene Ontology	GO:0000070	biological_process	1	33	0.178781	0.234222	CDCA8	http://amigo.geneontology.org/amigo/term/GO:0000070
ceramide biosynthetic process	Gene Ontology	GO:0046513	biological_process	1	33	0.178781	0.234222	CERS5	http://amigo.geneontology.org/amigo/term/GO:0046513
negative regulation of endothelial cell proliferation	Gene Ontology	GO:0001937	biological_process	1	33	0.178781	0.234222	GHR	http://amigo.geneontology.org/amigo/term/GO:0001937
microtubule bundle formation	Gene Ontology	GO:0001578	biological_process	1	33	0.178781	0.234222	GAS2L1	http://amigo.geneontology.org/amigo/term/GO:0001578
negative regulation of cardiac muscle cell apoptotic process	Gene Ontology	GO:0010667	biological_process	1	33	0.178781	0.234222	NUPR1	http://amigo.geneontology.org/amigo/term/GO:0010667
negative regulation of GTPase activity	Gene Ontology	GO:0034260	biological_process	1	33	0.178781	0.234222	SPRY1	http://amigo.geneontology.org/amigo/term/GO:0034260
chemotaxis	Gene Ontology	GO:0006935	biological_process	2	132	0.181404	0.237477	S1PR1|PDGFRA	http://amigo.geneontology.org/amigo/term/GO:0006935
positive regulation of synaptic transmission, glutamatergic	Gene Ontology	GO:0051968	biological_process	1	34	0.183527	0.238612	GRIA4	http://amigo.geneontology.org/amigo/term/GO:0051968
positive regulation of release of sequestered calcium ion into cytosol	Gene Ontology	GO:0051281	biological_process	1	34	0.183527	0.238612	CEMIP	http://amigo.geneontology.org/amigo/term/GO:0051281
cellular response to organic substance	Gene Ontology	GO:0071310	biological_process	1	34	0.183527	0.238612	CASP3	http://amigo.geneontology.org/amigo/term/GO:0071310
negative regulation of fibroblast proliferation	Gene Ontology	GO:0048147	biological_process	1	34	0.183527	0.238612	NUPR1	http://amigo.geneontology.org/amigo/term/GO:0048147
cellular response to amyloid-beta	Gene Ontology	GO:1904646	biological_process	1	34	0.183527	0.238612	LGMN	http://amigo.geneontology.org/amigo/term/GO:1904646
mRNA catabolic process	Gene Ontology	GO:0006402	biological_process	1	34	0.183527	0.238612	AGO4	http://amigo.geneontology.org/amigo/term/GO:0006402
calcium ion homeostasis	Gene Ontology	GO:0055074	biological_process	1	34	0.183527	0.238612	SLC8A1	http://amigo.geneontology.org/amigo/term/GO:0055074
mRNA splicing, via spliceosome	Gene Ontology	GO:0000398	biological_process	2	134	0.185548	0.240875	NOVA2|PRPF40B	http://amigo.geneontology.org/amigo/term/GO:0000398
heart development	Gene Ontology	GO:0007507	biological_process	3	255	0.18775	0.242353	EDN1|CASP3|RXRA	http://amigo.geneontology.org/amigo/term/GO:0007507
spindle assembly	Gene Ontology	GO:0051225	biological_process	1	35	0.188245	0.242353	EBF3	http://amigo.geneontology.org/amigo/term/GO:0051225
tumor necrosis factor-mediated signaling pathway	Gene Ontology	GO:0033209	biological_process	1	35	0.188245	0.242353	TNFSF18	http://amigo.geneontology.org/amigo/term/GO:0033209
positive regulation of Rho protein signal transduction	Gene Ontology	GO:0035025	biological_process	1	35	0.188245	0.242353	LPAR4	http://amigo.geneontology.org/amigo/term/GO:0035025
negative regulation of microtubule depolymerization	Gene Ontology	GO:0007026	biological_process	1	35	0.188245	0.242353	GAS2L1	http://amigo.geneontology.org/amigo/term/GO:0007026
synaptic transmission, glutamatergic	Gene Ontology	GO:0035249	biological_process	1	35	0.188245	0.242353	EXT1	http://amigo.geneontology.org/amigo/term/GO:0035249
mitotic metaphase plate congression	Gene Ontology	GO:0007080	biological_process	1	35	0.188245	0.242353	CDCA8	http://amigo.geneontology.org/amigo/term/GO:0007080
neuron migration	Gene Ontology	GO:0001764	biological_process	2	136	0.189706	0.24405	NR2F1|NDNF	http://amigo.geneontology.org/amigo/term/GO:0001764
biosynthetic process	Gene Ontology	GO:0009058	biological_process	1	36	0.192936	0.245987	PCYT2	http://amigo.geneontology.org/amigo/term/GO:0009058
positive regulation of vascular associated smooth muscle cell proliferation	Gene Ontology	GO:1904707	biological_process	1	36	0.192936	0.245987	EDN1	http://amigo.geneontology.org/amigo/term/GO:1904707
carbohydrate transport	Gene Ontology	GO:0008643	biological_process	1	36	0.192936	0.245987	SLC2A12	http://amigo.geneontology.org/amigo/term/GO:0008643
phospholipid transport	Gene Ontology	GO:0015914	biological_process	1	36	0.192936	0.245987	PRELID2	http://amigo.geneontology.org/amigo/term/GO:0015914
positive regulation of phosphorylation	Gene Ontology	GO:0042327	biological_process	1	36	0.192936	0.245987	ANG	http://amigo.geneontology.org/amigo/term/GO:0042327
hair follicle morphogenesis	Gene Ontology	GO:0031069	biological_process	1	36	0.192936	0.245987	CTSL	http://amigo.geneontology.org/amigo/term/GO:0031069
positive regulation of intrinsic apoptotic signaling pathway	Gene Ontology	GO:2001244	biological_process	1	36	0.192936	0.245987	NUPR1	http://amigo.geneontology.org/amigo/term/GO:2001244
cardiac muscle cell differentiation	Gene Ontology	GO:0055007	biological_process	1	36	0.192936	0.245987	RXRA	http://amigo.geneontology.org/amigo/term/GO:0055007
response to drug	Gene Ontology	GO:0042493	biological_process	2	138	0.193876	0.247001	SRD5A1|MGST1	http://amigo.geneontology.org/amigo/term/GO:0042493
negative regulation of cell population proliferation	Gene Ontology	GO:0008285	biological_process	4	390	0.194377	0.247454	NFIB|SPRY1|NUPR1|RXRA	http://amigo.geneontology.org/amigo/term/GO:0008285
rRNA processing	Gene Ontology	GO:0006364	biological_process	2	139	0.195966	0.248417	RNASEL|TFB1M	http://amigo.geneontology.org/amigo/term/GO:0006364
negative regulation of smooth muscle cell proliferation	Gene Ontology	GO:0048662	biological_process	1	37	0.197601	0.248417	ANG	http://amigo.geneontology.org/amigo/term/GO:0048662
homologous chromosome pairing at meiosis	Gene Ontology	GO:0007129	biological_process	1	37	0.197601	0.248417	SUN1	http://amigo.geneontology.org/amigo/term/GO:0007129
regulation of calcium ion transport	Gene Ontology	GO:0051924	biological_process	1	37	0.197601	0.248417	SLC8A1	http://amigo.geneontology.org/amigo/term/GO:0051924
lamellipodium assembly	Gene Ontology	GO:0030032	biological_process	1	37	0.197601	0.248417	S1PR1	http://amigo.geneontology.org/amigo/term/GO:0030032
response to estrogen	Gene Ontology	GO:0043627	biological_process	1	37	0.197601	0.248417	GHR	http://amigo.geneontology.org/amigo/term/GO:0043627
cell death	Gene Ontology	GO:0008219	biological_process	1	37	0.197601	0.248417	NDOR1	http://amigo.geneontology.org/amigo/term/GO:0008219
intrinsic apoptotic signaling pathway in response to endoplasmic reticulum stress	Gene Ontology	GO:0070059	biological_process	1	37	0.197601	0.248417	CASP3	http://amigo.geneontology.org/amigo/term/GO:0070059
negative regulation of protein-containing complex assembly	Gene Ontology	GO:0031333	biological_process	1	37	0.197601	0.248417	SVIP	http://amigo.geneontology.org/amigo/term/GO:0031333
platelet-derived growth factor receptor signaling pathway	Gene Ontology	GO:0048008	biological_process	1	37	0.197601	0.248417	PDGFRA	http://amigo.geneontology.org/amigo/term/GO:0048008
semaphorin-plexin signaling pathway	Gene Ontology	GO:0071526	biological_process	1	37	0.197601	0.248417	PLXNA2	http://amigo.geneontology.org/amigo/term/GO:0071526
positive regulation of dendritic spine development	Gene Ontology	GO:0060999	biological_process	1	37	0.197601	0.248417	NR3C1	http://amigo.geneontology.org/amigo/term/GO:0060999
excitatory postsynaptic potential	Gene Ontology	GO:0060079	biological_process	1	37	0.197601	0.248417	GHR	http://amigo.geneontology.org/amigo/term/GO:0060079
response to ischemia	Gene Ontology	GO:0002931	biological_process	1	37	0.197601	0.248417	NDNF	http://amigo.geneontology.org/amigo/term/GO:0002931
chromosome organization	Gene Ontology	GO:0051276	biological_process	1	38	0.202238	0.252593	CDCA8	http://amigo.geneontology.org/amigo/term/GO:0051276
positive regulation of epithelial cell migration	Gene Ontology	GO:0010634	biological_process	1	38	0.202238	0.252593	GLIPR2	http://amigo.geneontology.org/amigo/term/GO:0010634
iron ion homeostasis	Gene Ontology	GO:0055072	biological_process	1	38	0.202238	0.252593	BDH2	http://amigo.geneontology.org/amigo/term/GO:0055072
positive regulation of protein serine/threonine kinase activity	Gene Ontology	GO:0071902	biological_process	1	38	0.202238	0.252593	RALB	http://amigo.geneontology.org/amigo/term/GO:0071902
embryonic cranial skeleton morphogenesis	Gene Ontology	GO:0048701	biological_process	1	38	0.202238	0.252593	PDGFRA	http://amigo.geneontology.org/amigo/term/GO:0048701
metanephros development	Gene Ontology	GO:0001656	biological_process	1	38	0.202238	0.252593	SPRY1	http://amigo.geneontology.org/amigo/term/GO:0001656
gastrulation	Gene Ontology	GO:0007369	biological_process	1	38	0.202238	0.252593	EXT1	http://amigo.geneontology.org/amigo/term/GO:0007369
regulation of translation	Gene Ontology	GO:0006417	biological_process	2	142	0.202251	0.252593	AGO4|DAPK1	http://amigo.geneontology.org/amigo/term/GO:0006417
regulation of lipid metabolic process	Gene Ontology	GO:0019216	biological_process	1	39	0.206849	0.256835	NFE2L1	http://amigo.geneontology.org/amigo/term/GO:0019216
positive regulation of mitotic cell cycle	Gene Ontology	GO:0045931	biological_process	1	39	0.206849	0.256835	LGMN	http://amigo.geneontology.org/amigo/term/GO:0045931
endoderm development	Gene Ontology	GO:0007492	biological_process	1	39	0.206849	0.256835	EXT1	http://amigo.geneontology.org/amigo/term/GO:0007492
glycogen metabolic process	Gene Ontology	GO:0005977	biological_process	1	39	0.206849	0.256835	STBD1	http://amigo.geneontology.org/amigo/term/GO:0005977
endosome organization	Gene Ontology	GO:0007032	biological_process	1	39	0.206849	0.256835	HOOK2	http://amigo.geneontology.org/amigo/term/GO:0007032
positive regulation of substrate adhesion-dependent cell spreading	Gene Ontology	GO:1900026	biological_process	1	39	0.206849	0.256835	LIMS2	http://amigo.geneontology.org/amigo/term/GO:1900026
glycolytic process	Gene Ontology	GO:0006096	biological_process	1	39	0.206849	0.256835	PFKL	http://amigo.geneontology.org/amigo/term/GO:0006096
positive regulation of Notch signaling pathway	Gene Ontology	GO:0045747	biological_process	1	40	0.211433	0.259887	JAG2	http://amigo.geneontology.org/amigo/term/GO:0045747
positive regulation of axonogenesis	Gene Ontology	GO:0050772	biological_process	1	40	0.211433	0.259887	PLXNA2	http://amigo.geneontology.org/amigo/term/GO:0050772
positive regulation of JUN kinase activity	Gene Ontology	GO:0043507	biological_process	1	40	0.211433	0.259887	EDN1	http://amigo.geneontology.org/amigo/term/GO:0043507
arachidonic acid metabolic process	Gene Ontology	GO:0019369	biological_process	1	40	0.211433	0.259887	MGLL	http://amigo.geneontology.org/amigo/term/GO:0019369
negative regulation of G1/S transition of mitotic cell cycle	Gene Ontology	GO:2000134	biological_process	1	40	0.211433	0.259887	SCP2	http://amigo.geneontology.org/amigo/term/GO:2000134
face morphogenesis	Gene Ontology	GO:0060325	biological_process	1	40	0.211433	0.259887	PDGFRA	http://amigo.geneontology.org/amigo/term/GO:0060325
activation of JUN kinase activity	Gene Ontology	GO:0007257	biological_process	1	40	0.211433	0.259887	MDFI	http://amigo.geneontology.org/amigo/term/GO:0007257
positive regulation of bone mineralization	Gene Ontology	GO:0030501	biological_process	1	40	0.211433	0.259887	SLC8A1	http://amigo.geneontology.org/amigo/term/GO:0030501
homeostasis of number of cells within a tissue	Gene Ontology	GO:0048873	biological_process	1	40	0.211433	0.259887	LIPA	http://amigo.geneontology.org/amigo/term/GO:0048873
energy homeostasis	Gene Ontology	GO:0097009	biological_process	1	40	0.211433	0.259887	GHR	http://amigo.geneontology.org/amigo/term/GO:0097009
mitotic spindle organization	Gene Ontology	GO:0007052	biological_process	1	41	0.215991	0.263972	NUF2	http://amigo.geneontology.org/amigo/term/GO:0007052
associative learning	Gene Ontology	GO:0008306	biological_process	1	41	0.215991	0.263972	LGMN	http://amigo.geneontology.org/amigo/term/GO:0008306
actin filament bundle assembly	Gene Ontology	GO:0051017	biological_process	1	41	0.215991	0.263972	MARCKS	http://amigo.geneontology.org/amigo/term/GO:0051017
negative regulation of viral genome replication	Gene Ontology	GO:0045071	biological_process	1	41	0.215991	0.263972	RNASEL	http://amigo.geneontology.org/amigo/term/GO:0045071
receptor internalization	Gene Ontology	GO:0031623	biological_process	1	42	0.220523	0.268935	RAB31	http://amigo.geneontology.org/amigo/term/GO:0031623
gene expression	Gene Ontology	GO:0010467	biological_process	1	42	0.220523	0.268935	EXT1	http://amigo.geneontology.org/amigo/term/GO:0010467
cell maturation	Gene Ontology	GO:0048469	biological_process	1	42	0.220523	0.268935	LHX6	http://amigo.geneontology.org/amigo/term/GO:0048469
cell-cell adhesion	Gene Ontology	GO:0098609	biological_process	2	151	0.221234	0.26961	LIMS2|ESAM	http://amigo.geneontology.org/amigo/term/GO:0098609
positive regulation of epithelial to mesenchymal transition	Gene Ontology	GO:0010718	biological_process	1	43	0.225029	0.273261	GLIPR2	http://amigo.geneontology.org/amigo/term/GO:0010718
positive regulation of cell cycle	Gene Ontology	GO:0045787	biological_process	1	43	0.225029	0.273261	NUPR1	http://amigo.geneontology.org/amigo/term/GO:0045787
blood vessel remodeling	Gene Ontology	GO:0001974	biological_process	1	43	0.225029	0.273261	AHR	http://amigo.geneontology.org/amigo/term/GO:0001974
cilium movement	Gene Ontology	GO:0003341	biological_process	1	43	0.225029	0.273261	DNAH6	http://amigo.geneontology.org/amigo/term/GO:0003341
negative regulation of autophagy	Gene Ontology	GO:0010507	biological_process	1	44	0.229509	0.278108	NUPR1	http://amigo.geneontology.org/amigo/term/GO:0010507
positive regulation of neurogenesis	Gene Ontology	GO:0050769	biological_process	1	45	0.233962	0.281521	MAN2A1	http://amigo.geneontology.org/amigo/term/GO:0050769
negative regulation of T cell proliferation	Gene Ontology	GO:0042130	biological_process	1	45	0.233962	0.281521	SDC4	http://amigo.geneontology.org/amigo/term/GO:0042130
phosphatidylinositol-mediated signaling	Gene Ontology	GO:0048015	biological_process	1	45	0.233962	0.281521	PDGFRA	http://amigo.geneontology.org/amigo/term/GO:0048015
response to retinoic acid	Gene Ontology	GO:0032526	biological_process	1	45	0.233962	0.281521	RXRA	http://amigo.geneontology.org/amigo/term/GO:0032526
endosome to lysosome transport	Gene Ontology	GO:0008333	biological_process	1	45	0.233962	0.281521	HOOK2	http://amigo.geneontology.org/amigo/term/GO:0008333
animal organ morphogenesis	Gene Ontology	GO:0009887	biological_process	2	157	0.23397	0.281521	PDGFRA|PRKAR1B	http://amigo.geneontology.org/amigo/term/GO:0009887
embryonic skeletal system development	Gene Ontology	GO:0048706	biological_process	1	46	0.238391	0.285435	HOXB6	http://amigo.geneontology.org/amigo/term/GO:0048706
hemostasis	Gene Ontology	GO:0007599	biological_process	1	46	0.238391	0.285435	F5	http://amigo.geneontology.org/amigo/term/GO:0007599
spleen development	Gene Ontology	GO:0048536	biological_process	1	46	0.238391	0.285435	AHR	http://amigo.geneontology.org/amigo/term/GO:0048536
fibroblast growth factor receptor signaling pathway	Gene Ontology	GO:0008543	biological_process	1	46	0.238391	0.285435	EXT1	http://amigo.geneontology.org/amigo/term/GO:0008543
detection of chemical stimulus involved in sensory perception of bitter taste	Gene Ontology	GO:0001580	biological_process	1	47	0.242794	0.288286	LPO	http://amigo.geneontology.org/amigo/term/GO:0001580
branching involved in ureteric bud morphogenesis	Gene Ontology	GO:0001658	biological_process	1	47	0.242794	0.288286	NPNT	http://amigo.geneontology.org/amigo/term/GO:0001658
Ras protein signal transduction	Gene Ontology	GO:0007265	biological_process	1	47	0.242794	0.288286	RALB	http://amigo.geneontology.org/amigo/term/GO:0007265
negative regulation of cold-induced thermogenesis	Gene Ontology	GO:0120163	biological_process	1	47	0.242794	0.288286	NOVA2	http://amigo.geneontology.org/amigo/term/GO:0120163
response to calcium ion	Gene Ontology	GO:0051592	biological_process	1	47	0.242794	0.288286	ADAM9	http://amigo.geneontology.org/amigo/term/GO:0051592
T cell differentiation	Gene Ontology	GO:0030217	biological_process	1	47	0.242794	0.288286	JAG2	http://amigo.geneontology.org/amigo/term/GO:0030217
response to UV	Gene Ontology	GO:0009411	biological_process	1	47	0.242794	0.288286	CASP3	http://amigo.geneontology.org/amigo/term/GO:0009411
activation of protein kinase activity	Gene Ontology	GO:0032147	biological_process	1	48	0.247171	0.293077	CLSPN	http://amigo.geneontology.org/amigo/term/GO:0032147
neural tube development	Gene Ontology	GO:0021915	biological_process	1	48	0.247171	0.293077	PLXNA2	http://amigo.geneontology.org/amigo/term/GO:0021915
dendrite development	Gene Ontology	GO:0016358	biological_process	1	49	0.251523	0.296593	GHR	http://amigo.geneontology.org/amigo/term/GO:0016358
heterophilic cell-cell adhesion via plasma membrane cell adhesion molecules	Gene Ontology	GO:0007157	biological_process	1	49	0.251523	0.296593	CADM1	http://amigo.geneontology.org/amigo/term/GO:0007157
placenta development	Gene Ontology	GO:0001890	biological_process	1	49	0.251523	0.296593	RXRA	http://amigo.geneontology.org/amigo/term/GO:0001890
endoplasmic reticulum unfolded protein response	Gene Ontology	GO:0030968	biological_process	1	49	0.251523	0.296593	CREB3L3	http://amigo.geneontology.org/amigo/term/GO:0030968
cardiac muscle contraction	Gene Ontology	GO:0060048	biological_process	1	49	0.251523	0.296593	SLC8A1	http://amigo.geneontology.org/amigo/term/GO:0060048
aging	Gene Ontology	GO:0007568	biological_process	1	49	0.251523	0.296593	ADRA1A	http://amigo.geneontology.org/amigo/term/GO:0007568
cell population proliferation	Gene Ontology	GO:0008283	biological_process	2	166	0.253146	0.297891	LIPA|EXT1	http://amigo.geneontology.org/amigo/term/GO:0008283
regulation of cell growth	Gene Ontology	GO:0001558	biological_process	1	50	0.255851	0.299017	IGFBP4	http://amigo.geneontology.org/amigo/term/GO:0001558
cellular response to transforming growth factor beta stimulus	Gene Ontology	GO:0071560	biological_process	1	50	0.255851	0.299017	NR3C1	http://amigo.geneontology.org/amigo/term/GO:0071560
ovarian follicle development	Gene Ontology	GO:0001541	biological_process	1	50	0.255851	0.299017	AHR	http://amigo.geneontology.org/amigo/term/GO:0001541
negative regulation of interleukin-6 production	Gene Ontology	GO:0032715	biological_process	1	50	0.255851	0.299017	GHR	http://amigo.geneontology.org/amigo/term/GO:0032715
negative regulation of phosphatase activity	Gene Ontology	GO:0010923	biological_process	1	50	0.255851	0.299017	PPP1R26	http://amigo.geneontology.org/amigo/term/GO:0010923
positive regulation of protein-containing complex assembly	Gene Ontology	GO:0031334	biological_process	1	50	0.255851	0.299017	RHOC	http://amigo.geneontology.org/amigo/term/GO:0031334
dorsal/ventral pattern formation	Gene Ontology	GO:0009953	biological_process	1	50	0.255851	0.299017	EDN1	http://amigo.geneontology.org/amigo/term/GO:0009953
negative regulation of cell adhesion	Gene Ontology	GO:0007162	biological_process	1	50	0.255851	0.299017	PLXNA2	http://amigo.geneontology.org/amigo/term/GO:0007162
lung alveolus development	Gene Ontology	GO:0048286	biological_process	1	51	0.260153	0.303423	MAN2A1	http://amigo.geneontology.org/amigo/term/GO:0048286
adaptive immune response	Gene Ontology	GO:0002250	biological_process	2	170	0.261684	0.305001	TNFSF18|CRACR2B	http://amigo.geneontology.org/amigo/term/GO:0002250
cytoplasmic microtubule organization	Gene Ontology	GO:0031122	biological_process	1	52	0.264431	0.307365	HOOK2	http://amigo.geneontology.org/amigo/term/GO:0031122
negative regulation of BMP signaling pathway	Gene Ontology	GO:0030514	biological_process	1	52	0.264431	0.307365	BMPER	http://amigo.geneontology.org/amigo/term/GO:0030514
cellular response to glucose stimulus	Gene Ontology	GO:0071333	biological_process	1	52	0.264431	0.307365	SLC39A14	http://amigo.geneontology.org/amigo/term/GO:0071333
positive regulation of fat cell differentiation	Gene Ontology	GO:0045600	biological_process	1	53	0.268684	0.311251	KLF5	http://amigo.geneontology.org/amigo/term/GO:0045600
chloride transmembrane transport	Gene Ontology	GO:1902476	biological_process	1	53	0.268684	0.311251	ANO3	http://amigo.geneontology.org/amigo/term/GO:1902476
synapse assembly	Gene Ontology	GO:0007416	biological_process	1	53	0.268684	0.311251	CADM1	http://amigo.geneontology.org/amigo/term/GO:0007416
hair follicle development	Gene Ontology	GO:0001942	biological_process	1	53	0.268684	0.311251	NSDHL	http://amigo.geneontology.org/amigo/term/GO:0001942
cellular response to leukemia inhibitory factor	Gene Ontology	GO:1990830	biological_process	3	311	0.272498	0.31487	KLF5|LRBA|UBXN2A	http://amigo.geneontology.org/amigo/term/GO:1990830
negative regulation of Wnt signaling pathway	Gene Ontology	GO:0030178	biological_process	1	54	0.272912	0.31487	MDFI	http://amigo.geneontology.org/amigo/term/GO:0030178
protein homotetramerization	Gene Ontology	GO:0051289	biological_process	1	54	0.272912	0.31487	PFKL	http://amigo.geneontology.org/amigo/term/GO:0051289
negative regulation of neuron apoptotic process	Gene Ontology	GO:0043524	biological_process	2	177	0.276628	0.318646	LGMN|NDNF	http://amigo.geneontology.org/amigo/term/GO:0043524
positive regulation of tyrosine phosphorylation of STAT protein	Gene Ontology	GO:0042531	biological_process	1	55	0.277116	0.318646	TNFSF18	http://amigo.geneontology.org/amigo/term/GO:0042531
response to virus	Gene Ontology	GO:0009615	biological_process	1	56	0.281296	0.321723	EXT1	http://amigo.geneontology.org/amigo/term/GO:0009615
cellular response to hydrogen peroxide	Gene Ontology	GO:0070301	biological_process	1	56	0.281296	0.321723	TRPC6	http://amigo.geneontology.org/amigo/term/GO:0070301
positive regulation of protein localization to plasma membrane	Gene Ontology	GO:1903078	biological_process	1	56	0.281296	0.321723	SORBS1	http://amigo.geneontology.org/amigo/term/GO:1903078
somitogenesis	Gene Ontology	GO:0001756	biological_process	1	56	0.281296	0.321723	PLXNA2	http://amigo.geneontology.org/amigo/term/GO:0001756
gene silencing by RNA	Gene Ontology	GO:0031047	biological_process	1	56	0.281296	0.321723	AGO4	http://amigo.geneontology.org/amigo/term/GO:0031047
epidermis development	Gene Ontology	GO:0008544	biological_process	1	57	0.285452	0.325606	POU2F3	http://amigo.geneontology.org/amigo/term/GO:0008544
positive regulation of cysteine-type endopeptidase activity involved in apoptotic process	Gene Ontology	GO:0043280	biological_process	1	58	0.289584	0.329003	DAPK1	http://amigo.geneontology.org/amigo/term/GO:0043280
amino acid transport	Gene Ontology	GO:0006865	biological_process	1	58	0.289584	0.329003	SLC1A5	http://amigo.geneontology.org/amigo/term/GO:0006865
pattern specification process	Gene Ontology	GO:0007389	biological_process	1	58	0.289584	0.329003	SHROOM3	http://amigo.geneontology.org/amigo/term/GO:0007389
positive regulation of MAP kinase activity	Gene Ontology	GO:0043406	biological_process	1	58	0.289584	0.329003	EDN1	http://amigo.geneontology.org/amigo/term/GO:0043406
phospholipase C-activating G protein-coupled receptor signaling pathway	Gene Ontology	GO:0007200	biological_process	1	59	0.293692	0.333228	ADRA1A	http://amigo.geneontology.org/amigo/term/GO:0007200
endosomal transport	Gene Ontology	GO:0016197	biological_process	1	59	0.293692	0.333228	LRBA	http://amigo.geneontology.org/amigo/term/GO:0016197
protein K48-linked ubiquitination	Gene Ontology	GO:0070936	biological_process	1	60	0.297777	0.337191	RNF146	http://amigo.geneontology.org/amigo/term/GO:0070936
G1/S transition of mitotic cell cycle	Gene Ontology	GO:0000082	biological_process	1	60	0.297777	0.337191	CABLES1	http://amigo.geneontology.org/amigo/term/GO:0000082
response to unfolded protein	Gene Ontology	GO:0006986	biological_process	1	62	0.305875	0.345447	CREB3L3	http://amigo.geneontology.org/amigo/term/GO:0006986
inner ear development	Gene Ontology	GO:0048839	biological_process	1	62	0.305875	0.345447	BMPER	http://amigo.geneontology.org/amigo/term/GO:0048839
neuron development	Gene Ontology	GO:0048666	biological_process	1	62	0.305875	0.345447	UGCG	http://amigo.geneontology.org/amigo/term/GO:0048666
RNA processing	Gene Ontology	GO:0006396	biological_process	1	63	0.30989	0.349059	RNASEL	http://amigo.geneontology.org/amigo/term/GO:0006396
negative regulation of osteoblast differentiation	Gene Ontology	GO:0045668	biological_process	1	63	0.30989	0.349059	AHR	http://amigo.geneontology.org/amigo/term/GO:0045668
immune system process	Gene Ontology	GO:0002376	biological_process	4	483	0.3103	0.349292	AHR|TNFSF18|CRACR2B|CADM1	http://amigo.geneontology.org/amigo/term/GO:0002376
regulation of autophagy	Gene Ontology	GO:0010506	biological_process	1	64	0.313881	0.352627	TPCN2	http://amigo.geneontology.org/amigo/term/GO:0010506
anatomical structure morphogenesis	Gene Ontology	GO:0009653	biological_process	1	64	0.313881	0.352627	PDGFRA	http://amigo.geneontology.org/amigo/term/GO:0009653
positive regulation of cell adhesion	Gene Ontology	GO:0045785	biological_process	1	64	0.313881	0.352627	TNFSF18	http://amigo.geneontology.org/amigo/term/GO:0045785
sodium ion transmembrane transport	Gene Ontology	GO:0035725	biological_process	1	65	0.317849	0.356616	SLC8A1	http://amigo.geneontology.org/amigo/term/GO:0035725
bone development	Gene Ontology	GO:0060348	biological_process	1	67	0.325717	0.364488	CADM1	http://amigo.geneontology.org/amigo/term/GO:0060348
negative regulation of transforming growth factor beta receptor signaling pathway	Gene Ontology	GO:0030512	biological_process	1	67	0.325717	0.364488	SPRY1	http://amigo.geneontology.org/amigo/term/GO:0030512
positive regulation of fibroblast proliferation	Gene Ontology	GO:0048146	biological_process	1	68	0.329617	0.36765	PDGFRA	http://amigo.geneontology.org/amigo/term/GO:0048146
positive regulation of kinase activity	Gene Ontology	GO:0033674	biological_process	1	68	0.329617	0.36765	PDGFRA	http://amigo.geneontology.org/amigo/term/GO:0033674
visual learning	Gene Ontology	GO:0008542	biological_process	1	69	0.333495	0.370767	GHR	http://amigo.geneontology.org/amigo/term/GO:0008542
positive regulation of osteoblast differentiation	Gene Ontology	GO:0045669	biological_process	1	70	0.337351	0.373114	NPNT	http://amigo.geneontology.org/amigo/term/GO:0045669
peptidyl-tyrosine phosphorylation	Gene Ontology	GO:0018108	biological_process	1	70	0.337351	0.373114	PDGFRA	http://amigo.geneontology.org/amigo/term/GO:0018108
circadian regulation of gene expression	Gene Ontology	GO:0032922	biological_process	1	70	0.337351	0.373114	AHR	http://amigo.geneontology.org/amigo/term/GO:0032922
positive regulation of endothelial cell proliferation	Gene Ontology	GO:0001938	biological_process	1	70	0.337351	0.373114	ANG	http://amigo.geneontology.org/amigo/term/GO:0001938
cellular response to oxidative stress	Gene Ontology	GO:0034599	biological_process	1	70	0.337351	0.373114	NFE2L1	http://amigo.geneontology.org/amigo/term/GO:0034599
inner ear morphogenesis	Gene Ontology	GO:0042472	biological_process	1	72	0.344995	0.379361	INSIG2	http://amigo.geneontology.org/amigo/term/GO:0042472
regulation of alternative mRNA splicing, via spliceosome	Gene Ontology	GO:0000381	biological_process	1	72	0.344995	0.379361	NOVA2	http://amigo.geneontology.org/amigo/term/GO:0000381
protein autoubiquitination	Gene Ontology	GO:0051865	biological_process	1	72	0.344995	0.379361	RNF146	http://amigo.geneontology.org/amigo/term/GO:0051865
single fertilization	Gene Ontology	GO:0007338	biological_process	1	73	0.348784	0.383281	TRPC6	http://amigo.geneontology.org/amigo/term/GO:0007338
regulation of protein phosphorylation	Gene Ontology	GO:0001932	biological_process	1	74	0.352551	0.386181	PRKAR1B	http://amigo.geneontology.org/amigo/term/GO:0001932
positive regulation of protein catabolic process	Gene Ontology	GO:0045732	biological_process	1	74	0.352551	0.386181	HECW2	http://amigo.geneontology.org/amigo/term/GO:0045732
positive regulation of synapse assembly	Gene Ontology	GO:0051965	biological_process	1	74	0.352551	0.386181	GHR	http://amigo.geneontology.org/amigo/term/GO:0051965
canonical Wnt signaling pathway	Gene Ontology	GO:0060070	biological_process	1	74	0.352551	0.386181	EXT1	http://amigo.geneontology.org/amigo/term/GO:0060070
response to endoplasmic reticulum stress	Gene Ontology	GO:0034976	biological_process	1	75	0.356297	0.389287	NFE2L1	http://amigo.geneontology.org/amigo/term/GO:0034976
negative regulation of NF-kappaB transcription factor activity	Gene Ontology	GO:0032088	biological_process	1	75	0.356297	0.389287	PTGIS	http://amigo.geneontology.org/amigo/term/GO:0032088
double-strand break repair via homologous recombination	Gene Ontology	GO:0000724	biological_process	1	75	0.356297	0.389287	RAD51AP1	http://amigo.geneontology.org/amigo/term/GO:0000724
protein glycosylation	Gene Ontology	GO:0006486	biological_process	1	75	0.356297	0.389287	EXT1	http://amigo.geneontology.org/amigo/term/GO:0006486
sensory perception of pain	Gene Ontology	GO:0019233	biological_process	1	76	0.360021	0.391855	EDN1	http://amigo.geneontology.org/amigo/term/GO:0019233
cellular response to calcium ion	Gene Ontology	GO:0071277	biological_process	1	76	0.360021	0.391855	LGMN	http://amigo.geneontology.org/amigo/term/GO:0071277
blood vessel development	Gene Ontology	GO:0001568	biological_process	1	76	0.360021	0.391855	AHR	http://amigo.geneontology.org/amigo/term/GO:0001568
activation of cysteine-type endopeptidase activity involved in apoptotic process	Gene Ontology	GO:0006919	biological_process	1	76	0.360021	0.391855	FAM162A	http://amigo.geneontology.org/amigo/term/GO:0006919
negative regulation of ERK1 and ERK2 cascade	Gene Ontology	GO:0070373	biological_process	1	77	0.363723	0.39463	SPRY1	http://amigo.geneontology.org/amigo/term/GO:0070373
positive regulation of inflammatory response	Gene Ontology	GO:0050729	biological_process	1	77	0.363723	0.39463	TNFSF18	http://amigo.geneontology.org/amigo/term/GO:0050729
blood coagulation	Gene Ontology	GO:0007596	biological_process	1	77	0.363723	0.39463	F5	http://amigo.geneontology.org/amigo/term/GO:0007596
negative regulation of protein binding	Gene Ontology	GO:0032091	biological_process	1	78	0.367405	0.398119	RALB	http://amigo.geneontology.org/amigo/term/GO:0032091
antibacterial humoral response	Gene Ontology	GO:0019731	biological_process	1	79	0.371065	0.400816	ANG	http://amigo.geneontology.org/amigo/term/GO:0019731
cartilage development	Gene Ontology	GO:0051216	biological_process	1	79	0.371065	0.400816	EDN1	http://amigo.geneontology.org/amigo/term/GO:0051216
B cell differentiation	Gene Ontology	GO:0030183	biological_process	1	80	0.374704	0.404491	AHR	http://amigo.geneontology.org/amigo/term/GO:0030183
protein deubiquitination	Gene Ontology	GO:0016579	biological_process	1	81	0.378322	0.407625	USP53	http://amigo.geneontology.org/amigo/term/GO:0016579
cell cycle arrest	Gene Ontology	GO:0007050	biological_process	1	81	0.378322	0.407625	GAS2L1	http://amigo.geneontology.org/amigo/term/GO:0007050
regulation of growth	Gene Ontology	GO:0040008	biological_process	1	81	0.378322	0.407625	IGFBP4	http://amigo.geneontology.org/amigo/term/GO:0040008
negative regulation of DNA-binding transcription factor activity	Gene Ontology	GO:0043433	biological_process	1	82	0.381919	0.410467	NUPR1	http://amigo.geneontology.org/amigo/term/GO:0043433
negative regulation of neuron projection development	Gene Ontology	GO:0010977	biological_process	1	82	0.381919	0.410467	NR2F1	http://amigo.geneontology.org/amigo/term/GO:0010977
fat cell differentiation	Gene Ontology	GO:0045444	biological_process	1	82	0.381919	0.410467	RNASEL	http://amigo.geneontology.org/amigo/term/GO:0045444
microtubule-based movement	Gene Ontology	GO:0007018	biological_process	1	82	0.381919	0.410467	DNAH6	http://amigo.geneontology.org/amigo/term/GO:0007018
negative regulation of endopeptidase activity	Gene Ontology	GO:0010951	biological_process	1	84	0.389051	0.417084	TIMP1	http://amigo.geneontology.org/amigo/term/GO:0010951
mitochondrion organization	Gene Ontology	GO:0007005	biological_process	1	84	0.389051	0.417084	MAN2A1	http://amigo.geneontology.org/amigo/term/GO:0007005
cell chemotaxis	Gene Ontology	GO:0060326	biological_process	1	84	0.389051	0.417084	PDGFRA	http://amigo.geneontology.org/amigo/term/GO:0060326
DNA recombination	Gene Ontology	GO:0006310	biological_process	1	86	0.396102	0.422789	RAD51AP1	http://amigo.geneontology.org/amigo/term/GO:0006310
positive regulation of protein binding	Gene Ontology	GO:0032092	biological_process	1	86	0.396102	0.422789	RALB	http://amigo.geneontology.org/amigo/term/GO:0032092
regulation of protein stability	Gene Ontology	GO:0031647	biological_process	1	87	0.399596	0.425987	CASP3	http://amigo.geneontology.org/amigo/term/GO:0031647
response to wounding	Gene Ontology	GO:0009611	biological_process	1	87	0.399596	0.425987	CASP3	http://amigo.geneontology.org/amigo/term/GO:0009611
activation of MAPK activity	Gene Ontology	GO:0000187	biological_process	1	88	0.403071	0.429424	GHR	http://amigo.geneontology.org/amigo/term/GO:0000187
flagellated sperm motility	Gene Ontology	GO:0030317	biological_process	1	89	0.406526	0.432566	VPS13A	http://amigo.geneontology.org/amigo/term/GO:0030317
protein-containing complex assembly	Gene Ontology	GO:0065003	biological_process	1	90	0.40996	0.435949	NUPR1	http://amigo.geneontology.org/amigo/term/GO:0065003
negative regulation of cell death	Gene Ontology	GO:0060548	biological_process	1	94	0.423502	0.449233	CTSB	http://amigo.geneontology.org/amigo/term/GO:0060548
cellular response to interferon-gamma	Gene Ontology	GO:0071346	biological_process	1	94	0.423502	0.449233	DAPK1	http://amigo.geneontology.org/amigo/term/GO:0071346
Golgi organization	Gene Ontology	GO:0007030	biological_process	1	98	0.436735	0.46241	UBXN2A	http://amigo.geneontology.org/amigo/term/GO:0007030
negative regulation of angiogenesis	Gene Ontology	GO:0016525	biological_process	1	98	0.436735	0.46241	ISM1	http://amigo.geneontology.org/amigo/term/GO:0016525
protein localization	Gene Ontology	GO:0008104	biological_process	1	100	0.443238	0.468136	LRBA	http://amigo.geneontology.org/amigo/term/GO:0008104
negative regulation of protein phosphorylation	Gene Ontology	GO:0001933	biological_process	1	100	0.443238	0.468136	SCP2	http://amigo.geneontology.org/amigo/term/GO:0001933
hematopoietic progenitor cell differentiation	Gene Ontology	GO:0002244	biological_process	1	102	0.449665	0.474631	PDGFRA	http://amigo.geneontology.org/amigo/term/GO:0002244
memory	Gene Ontology	GO:0007613	biological_process	1	103	0.452852	0.477405	LGMN	http://amigo.geneontology.org/amigo/term/GO:0007613
ossification	Gene Ontology	GO:0001503	biological_process	1	104	0.456019	0.480449	EXT1	http://amigo.geneontology.org/amigo/term/GO:0001503
protein homooligomerization	Gene Ontology	GO:0051260	biological_process	1	105	0.459169	0.483469	KCNA6	http://amigo.geneontology.org/amigo/term/GO:0051260
cellular response to tumor necrosis factor	Gene Ontology	GO:0071356	biological_process	1	106	0.4623	0.486467	NPNT	http://amigo.geneontology.org/amigo/term/GO:0071356
positive regulation of protein kinase B signaling	Gene Ontology	GO:0051897	biological_process	1	108	0.468509	0.492697	HPSE	http://amigo.geneontology.org/amigo/term/GO:0051897
antimicrobial humoral immune response mediated by antimicrobial peptide	Gene Ontology	GO:0061844	biological_process	1	109	0.471586	0.495629	ANG	http://amigo.geneontology.org/amigo/term/GO:0061844
exocytosis	Gene Ontology	GO:0006887	biological_process	1	110	0.474646	0.498539	CADPS2	http://amigo.geneontology.org/amigo/term/GO:0006887
adenylate cyclase-activating G protein-coupled receptor signaling pathway	Gene Ontology	GO:0007189	biological_process	1	111	0.477688	0.500812	S1PR1	http://amigo.geneontology.org/amigo/term/GO:0007189
transmembrane receptor protein tyrosine kinase signaling pathway	Gene Ontology	GO:0007169	biological_process	1	112	0.480713	0.503366	PDGFRA	http://amigo.geneontology.org/amigo/term/GO:0007169
positive regulation of neuron differentiation	Gene Ontology	GO:0045666	biological_process	1	112	0.480713	0.503366	TRPC6	http://amigo.geneontology.org/amigo/term/GO:0045666
locomotory behavior	Gene Ontology	GO:0007626	biological_process	1	113	0.48372	0.505895	VPS13A	http://amigo.geneontology.org/amigo/term/GO:0007626
cytoskeleton organization	Gene Ontology	GO:0007010	biological_process	1	113	0.48372	0.505895	MAST1	http://amigo.geneontology.org/amigo/term/GO:0007010
regulation of cell migration	Gene Ontology	GO:0030334	biological_process	1	114	0.48671	0.508711	PLXNA2	http://amigo.geneontology.org/amigo/term/GO:0030334
positive regulation of DNA-binding transcription factor activity	Gene Ontology	GO:0051091	biological_process	1	115	0.489682	0.511194	EDN1	http://amigo.geneontology.org/amigo/term/GO:0051091
positive regulation of peptidyl-tyrosine phosphorylation	Gene Ontology	GO:0050731	biological_process	1	115	0.489682	0.511194	PDGFRA	http://amigo.geneontology.org/amigo/term/GO:0050731
negative regulation of peptidase activity	Gene Ontology	GO:0010466	biological_process	1	116	0.492638	0.513652	TIMP1	http://amigo.geneontology.org/amigo/term/GO:0010466
DNA replication	Gene Ontology	GO:0006260	biological_process	1	120	0.50429	0.524523	NFIB	http://amigo.geneontology.org/amigo/term/GO:0006260
spermatogenesis	Gene Ontology	GO:0007283	biological_process	3	476	0.524013	0.544046	JAG2|SUN1|CADM1	http://amigo.geneontology.org/amigo/term/GO:0007283
cytokine-mediated signaling pathway	Gene Ontology	GO:0019221	biological_process	1	128	0.526802	0.545947	OSMR	http://amigo.geneontology.org/amigo/term/GO:0019221
negative regulation of cell growth	Gene Ontology	GO:0030308	biological_process	1	128	0.526802	0.545947	GAS2L1	http://amigo.geneontology.org/amigo/term/GO:0030308
protein dephosphorylation	Gene Ontology	GO:0006470	biological_process	1	138	0.553515	0.572591	SCP2	http://amigo.geneontology.org/amigo/term/GO:0006470
cellular response to amino acid stimulus	Gene Ontology	GO:0071230	biological_process	1	140	0.558675	0.576534	PDGFRA	http://amigo.geneontology.org/amigo/term/GO:0071230
defense response to Gram-positive bacterium	Gene Ontology	GO:0050830	biological_process	1	146	0.573801	0.591074	ANG	http://amigo.geneontology.org/amigo/term/GO:0050830
microtubule cytoskeleton organization	Gene Ontology	GO:0000226	biological_process	1	147	0.576271	0.593261	GAS2L1	http://amigo.geneontology.org/amigo/term/GO:0000226
positive regulation of NF-kappaB transcription factor activity	Gene Ontology	GO:0051092	biological_process	1	148	0.578727	0.595073	TNFSF18	http://amigo.geneontology.org/amigo/term/GO:0051092
positive regulation of GTPase activity	Gene Ontology	GO:0043547	biological_process	1	148	0.578727	0.595073	S1PR1	http://amigo.geneontology.org/amigo/term/GO:0043547
spermatid development	Gene Ontology	GO:0007286	biological_process	1	149	0.581169	0.597225	NUP210L	http://amigo.geneontology.org/amigo/term/GO:0007286
chromatin organization	Gene Ontology	GO:0006325	biological_process	2	338	0.585867	0.601118	KDM1B|NR3C1	http://amigo.geneontology.org/amigo/term/GO:0006325
positive regulation of angiogenesis	Gene Ontology	GO:0045766	biological_process	1	151	0.586011	0.601118	PTGIS	http://amigo.geneontology.org/amigo/term/GO:0045766
rhythmic process	Gene Ontology	GO:0048511	biological_process	1	152	0.58841	0.603218	AHR	http://amigo.geneontology.org/amigo/term/GO:0048511
mRNA processing	Gene Ontology	GO:0006397	biological_process	2	343	0.593816	0.608395	RNASEL|PRPF40B	http://amigo.geneontology.org/amigo/term/GO:0006397
phagocytosis, engulfment	Gene Ontology	GO:0006911	biological_process	1	161	0.609395	0.622865	ARHGAP12	http://amigo.geneontology.org/amigo/term/GO:0006911
neuron projection development	Gene Ontology	GO:0031175	biological_process	1	164	0.616151	0.629393	FRY	http://amigo.geneontology.org/amigo/term/GO:0031175
meiotic cell cycle	Gene Ontology	GO:0051321	biological_process	1	170	0.629315	0.642074	SUN1	http://amigo.geneontology.org/amigo/term/GO:0051321
positive regulation of neuron projection development	Gene Ontology	GO:0010976	biological_process	1	171	0.631465	0.643883	NDNF	http://amigo.geneontology.org/amigo/term/GO:0010976
methylation	Gene Ontology	GO:0032259	biological_process	1	173	0.635727	0.647844	TFB1M	http://amigo.geneontology.org/amigo/term/GO:0032259
protein stabilization	Gene Ontology	GO:0050821	biological_process	1	176	0.642029	0.653876	PEX6	http://amigo.geneontology.org/amigo/term/GO:0050821
axon guidance	Gene Ontology	GO:0007411	biological_process	1	180	0.650264	0.661082	EXT1	http://amigo.geneontology.org/amigo/term/GO:0007411
defense response to virus	Gene Ontology	GO:0051607	biological_process	1	180	0.650264	0.661082	RNASEL	http://amigo.geneontology.org/amigo/term/GO:0051607
immune response	Gene Ontology	GO:0006955	biological_process	2	382	0.651922	0.662375	TNFSF18|CTSL	http://amigo.geneontology.org/amigo/term/GO:0006955
chemical synaptic transmission	Gene Ontology	GO:0007268	biological_process	1	184	0.658309	0.668071	GRIA4	http://amigo.geneontology.org/amigo/term/GO:0007268
endocytosis	Gene Ontology	GO:0006897	biological_process	1	189	0.668108	0.677211	FCHO1	http://amigo.geneontology.org/amigo/term/GO:0006897
protein transport	Gene Ontology	GO:0015031	biological_process	3	612	0.691549	0.700557	HOOK2|CADPS2|VPS13A	http://amigo.geneontology.org/amigo/term/GO:0015031
Wnt signaling pathway	Gene Ontology	GO:0016055	biological_process	1	224	0.729294	0.738356	RNF146	http://amigo.geneontology.org/amigo/term/GO:0016055
positive regulation of protein phosphorylation	Gene Ontology	GO:0001934	biological_process	1	236	0.747572	0.755074	RALB	http://amigo.geneontology.org/amigo/term/GO:0001934
cellular response to lipopolysaccharide	Gene Ontology	GO:0071222	biological_process	1	250	0.76735	0.774136	ADAM9	http://amigo.geneontology.org/amigo/term/GO:0071222
RNA splicing	Gene Ontology	GO:0008380	biological_process	1	259	0.779241	0.78567	PRPF40B	http://amigo.geneontology.org/amigo/term/GO:0008380
response to bacterium	Gene Ontology	GO:0009617	biological_process	1	276	0.800076	0.806202	NFIB	http://amigo.geneontology.org/amigo/term/GO:0009617
intracellular protein transport	Gene Ontology	GO:0006886	biological_process	1	288	0.813594	0.81934	RAB31	http://amigo.geneontology.org/amigo/term/GO:0006886
negative regulation of transcription, DNA-templated	Gene Ontology	GO:0045892	biological_process	2	546	0.826966	0.832075	AHR|NR3C1	http://amigo.geneontology.org/amigo/term/GO:0045892
defense response to bacterium	Gene Ontology	GO:0042742	biological_process	1	301	0.827212	0.832075	LPO	http://amigo.geneontology.org/amigo/term/GO:0042742
G protein-coupled receptor signaling pathway	Gene Ontology	GO:0007186	biological_process	7	1644	0.844136	0.847917	ADRA1A|GHR|S1PR1|GNA14|EDN1|LPAR4|GNAI1	http://amigo.geneontology.org/amigo/term/GO:0007186
inflammatory response	Gene Ontology	GO:0006954	biological_process	1	348	0.868689	0.871746	LIPA	http://amigo.geneontology.org/amigo/term/GO:0006954
positive regulation of gene expression	Gene Ontology	GO:0010628	biological_process	1	528	0.954252	0.956488	LRRC32	http://amigo.geneontology.org/amigo/term/GO:0010628
innate immune response	Gene Ontology	GO:0045087	biological_process	1	563	0.962754	0.964445	ANG	http://amigo.geneontology.org/amigo/term/GO:0045087
biological_process	Gene Ontology	GO:0008150	biological_process	7	5314	1	1	PEX3|OXLD1|ANKRD55|LYSMD1|FAM217B|PHLDB3|PXMP4	http://amigo.geneontology.org/amigo/term/GO:0008150

## Sheet: KEGG enrichment
The 1571 overlapping targets were analyzed by KEGG enrichment analyses via KOBAS tool
#Term	Database	ID	Input number	Background number	P-Value	Corrected P-Value	Input	Hyperlink
Metabolic pathways	KEGG PATHWAY	mmu01100	37	1494	1.63e-13	3.34e-11	UGCG|ACADVL|NSDHL|IDI1|GNPDA1|MGLL|P4HA3|MGST1|ALDH2|PANK1|CERS5|ACAA2|DGKH|PFKL|MCEE|HSD17B4|B4GALT6|TBXAS1|EXT1|MTHFS|PCYT2|MAN2A1|APRT|MVD|PTGIS|BDH2|MCCC2|HPSE|FDPS|ALDH4A1|NME3|GALNT18|ACSL5|CYP27A1|GDA|OXCT1|ACLY	http://www.genome.jp/kegg-bin/show_pathway?mmu01100/mmu:11821%09red/mmu:107885%09red/mmu:75735%09red/mmu:15442%09red/mmu:212647%09red/mmu:192156%09red/mmu:380921%09red/mmu:110196%09red/mmu:56386%09red/mmu:14042%09red/mmu:78038%09red/mmu:11669%09red/mmu:319554%09red/mmu:21391%09red/mmu:71949%09red/mmu:104112%09red/mmu:26384%09red/mmu:56615%09red/mmu:19223%09red/mmu:68671%09red/mmu:73724%09red/mmu:…
Peroxisome	KEGG PATHWAY	mmu04146	7	84	1.04e-06	0.000106953	PMP22|PEX6|HSD17B4|ACSL5|ECH1|PEX11G|PXMP4	http://www.genome.jp/kegg-bin/show_pathway?mmu04146/mmu:59038%09red/mmu:19301%09red/mmu:69129%09red/mmu:51798%09red/mmu:224824%09red/mmu:433256%09red/mmu:15488%09red
Valine, leucine and isoleucine degradation	KEGG PATHWAY	mmu00280	5	56	2.8e-05	0.00191625	ACAA2|MCEE|OXCT1|MCCC2|ALDH2	http://www.genome.jp/kegg-bin/show_pathway?mmu00280/mmu:78038%09red/mmu:52538%09red/mmu:11669%09red/mmu:67041%09red/mmu:73724%09red
Fatty acid degradation	KEGG PATHWAY	mmu00071	4	50	0.000272775	0.0139797	ACAA2|ACADVL|ALDH2|ACSL5	http://www.genome.jp/kegg-bin/show_pathway?mmu00071/mmu:11370%09red/mmu:52538%09red/mmu:433256%09red/mmu:11669%09red
Terpenoid backbone biosynthesis	KEGG PATHWAY	mmu00900	3	23	0.000447559	0.0183499	IDI1|MVD|FDPS	http://www.genome.jp/kegg-bin/show_pathway?mmu00900/mmu:319554%09red/mmu:192156%09red/mmu:110196%09red
Fatty acid metabolism	KEGG PATHWAY	mmu01212	4	61	0.000555745	0.018988	ACAA2|ACADVL|HSD17B4|ACSL5	http://www.genome.jp/kegg-bin/show_pathway?mmu01212/mmu:11370%09red/mmu:15488%09red/mmu:52538%09red/mmu:433256%09red
Calcium signaling pathway	KEGG PATHWAY	mmu04020	6	194	0.00112682	0.0329997	ORAI2|ADRA1A|PDGFRA|TPCN2|GNA14|SLC8A1	http://www.genome.jp/kegg-bin/show_pathway?mmu04020/mmu:233979%09red/mmu:14675%09red/mmu:11550%09red/mmu:20541%09red/mmu:18595%09red/mmu:269717%09red
Pathways in cancer	KEGG PATHWAY	mmu05200	10	535	0.00136056	0.0348643	PDGFRA|CASP3|RXRA|EDN1|MGST1|LPAR4|JAG2|RALB|DAPK1|GNAI1	http://www.genome.jp/kegg-bin/show_pathway?mmu05200/mmu:14677%09red/mmu:78134%09red/mmu:13614%09red/mmu:64143%09red/mmu:69635%09red/mmu:12367%09red/mmu:18595%09red/mmu:56615%09red/mmu:20181%09red/mmu:16450%09red
cAMP signaling pathway	KEGG PATHWAY	mmu04024	6	213	0.00178692	0.0400212	LIPE|GHR|GRIA4|CREB3L3|EDN1|GNAI1	http://www.genome.jp/kegg-bin/show_pathway?mmu04024/mmu:14677%09red/mmu:13614%09red/mmu:14802%09red/mmu:208677%09red/mmu:58991%09red/mmu:16890%09red
PPAR signaling pathway	KEGG PATHWAY	mmu03320	4	87	0.00195225	0.0400212	SORBS1|CYP27A1|RXRA|ACSL5	http://www.genome.jp/kegg-bin/show_pathway?mmu03320/mmu:104086%09red/mmu:20411%09red/mmu:20181%09red/mmu:433256%09red
Synthesis and degradation of ketone bodies	KEGG PATHWAY	mmu00072	2	11	0.00248229	0.0462608	OXCT1|BDH2	http://www.genome.jp/kegg-bin/show_pathway?mmu00072/mmu:69772%09red/mmu:67041%09red
Choline metabolism in cancer	KEGG PATHWAY	mmu05231	4	99	0.00306081	0.0491505	SLC22A4|DGKH|SLC44A3|PDGFRA	http://www.genome.jp/kegg-bin/show_pathway?mmu05231/mmu:18595%09red/mmu:30805%09red/mmu:380921%09red/mmu:213603%09red
Sphingolipid metabolism	KEGG PATHWAY	mmu00600	3	48	0.0032242	0.0491505	UGCG|CERS5|B4GALT6	http://www.genome.jp/kegg-bin/show_pathway?mmu00600/mmu:56386%09red/mmu:22234%09red/mmu:71949%09red
Cholesterol metabolism	KEGG PATHWAY	mmu04979	3	49	0.00340717	0.0491505	LIPA|CYP27A1|APOC1	http://www.genome.jp/kegg-bin/show_pathway?mmu04979/mmu:104086%09red/mmu:16889%09red/mmu:11812%09red
Arginine and proline metabolism	KEGG PATHWAY	mmu00330	3	50	0.00359638	0.0491505	P4HA3|ALDH4A1|ALDH2	http://www.genome.jp/kegg-bin/show_pathway?mmu00330/mmu:212647%09red/mmu:11669%09red/mmu:320452%09red
cGMP-PKG signaling pathway	KEGG PATHWAY	mmu04022	5	173	0.00384998	0.0493278	SLC8A1|CREB3L3|ADRA1A|TRPC6|GNAI1	http://www.genome.jp/kegg-bin/show_pathway?mmu04022/mmu:20541%09red/mmu:208677%09red/mmu:11550%09red/mmu:14677%09red/mmu:22068%09red
Neuroactive ligand-receptor interaction	KEGG PATHWAY	mmu04080	7	348	0.00477641	0.052502	ADRA1A|NR3C1|GHR|S1PR1|GRIA4|EDN1|LPAR4	http://www.genome.jp/kegg-bin/show_pathway?mmu04080/mmu:13609%09red/mmu:13614%09red/mmu:14815%09red/mmu:11550%09red/mmu:14802%09red/mmu:58991%09red/mmu:78134%09red
Primary bile acid biosynthesis	KEGG PATHWAY	mmu00120	2	16	0.00477749	0.052502	CYP27A1|HSD17B4	http://www.genome.jp/kegg-bin/show_pathway?mmu00120/mmu:104086%09red/mmu:15488%09red
Regulation of lipolysis in adipocytes	KEGG PATHWAY	mmu04923	3	56	0.00486604	0.052502	MGLL|LIPE|GNAI1	http://www.genome.jp/kegg-bin/show_pathway?mmu04923/mmu:16890%09red/mmu:14677%09red/mmu:23945%09red
Glycerolipid metabolism	KEGG PATHWAY	mmu00561	3	61	0.00610638	0.0615643	DGKH|MGLL|ALDH2	http://www.genome.jp/kegg-bin/show_pathway?mmu00561/mmu:11669%09red/mmu:380921%09red/mmu:23945%09red
Steroid biosynthesis	KEGG PATHWAY	mmu00100	2	19	0.00648316	0.0615643	LIPA|NSDHL	http://www.genome.jp/kegg-bin/show_pathway?mmu00100/mmu:16889%09red/mmu:18194%09red
Lysosome	KEGG PATHWAY	mmu04142	4	124	0.0066069	0.0615643	LIPA|CTSB|CTSL|LGMN	http://www.genome.jp/kegg-bin/show_pathway?mmu04142/mmu:13039%09red/mmu:13030%09red/mmu:16889%09red/mmu:19141%09red
AMPK signaling pathway	KEGG PATHWAY	mmu04152	4	126	0.00697254	0.0621465	CREB3L3|PFKL|LIPE|PRKAB2	http://www.genome.jp/kegg-bin/show_pathway?mmu04152/mmu:18641%09red/mmu:208677%09red/mmu:16890%09red/mmu:108097%09red
Central carbon metabolism in cancer	KEGG PATHWAY	mmu05230	3	67	0.00782289	0.0668206	SLC1A5|PDGFRA|PFKL	http://www.genome.jp/kegg-bin/show_pathway?mmu05230/mmu:18641%09red/mmu:20514%09red/mmu:18595%09red
Adipocytokine signaling pathway	KEGG PATHWAY	mmu04920	3	71	0.00910966	0.0746992	PRKAB2|RXRA|ACSL5	http://www.genome.jp/kegg-bin/show_pathway?mmu04920/mmu:20181%09red/mmu:433256%09red/mmu:108097%09red
Apelin signaling pathway	KEGG PATHWAY	mmu04371	4	139	0.00967756	0.0752431	SLC8A1|PRKAB2|LIPE|GNAI1	http://www.genome.jp/kegg-bin/show_pathway?mmu04371/mmu:20541%09red/mmu:16890%09red/mmu:14677%09red/mmu:108097%09red
Insulin signaling pathway	KEGG PATHWAY	mmu04910	4	140	0.00991006	0.0752431	SORBS1|PRKAB2|LIPE|PRKAR1B	http://www.genome.jp/kegg-bin/show_pathway?mmu04910/mmu:20411%09red/mmu:16890%09red/mmu:108097%09red/mmu:19085%09red
Fluid shear stress and atherosclerosis	KEGG PATHWAY	mmu05418	4	143	0.0106292	0.0769263	EDN1|SDC4|MGST1|CTSL	http://www.genome.jp/kegg-bin/show_pathway?mmu05418/mmu:13039%09red/mmu:13614%09red/mmu:20971%09red/mmu:56615%09red
Renin secretion	KEGG PATHWAY	mmu04924	3	76	0.0108823	0.0769263	EDN1|CTSB|GNAI1	http://www.genome.jp/kegg-bin/show_pathway?mmu04924/mmu:13614%09red/mmu:14677%09red/mmu:13030%09red
Butanoate metabolism	KEGG PATHWAY	mmu00650	2	27	0.0121606	0.079836	OXCT1|BDH2	http://www.genome.jp/kegg-bin/show_pathway?mmu00650/mmu:69772%09red/mmu:67041%09red
Phospholipase D signaling pathway	KEGG PATHWAY	mmu04072	4	149	0.0121667	0.079836	DGKH|PDGFRA|RALB|LPAR4	http://www.genome.jp/kegg-bin/show_pathway?mmu04072/mmu:64143%09red/mmu:18595%09red/mmu:380921%09red/mmu:78134%09red
Thermogenesis	KEGG PATHWAY	mmu04714	5	232	0.0124622	0.079836	CREB3L3|MGLL|LIPE|PRKAB2|ACSL5	http://www.genome.jp/kegg-bin/show_pathway?mmu04714/mmu:433256%09red/mmu:208677%09red/mmu:16890%09red/mmu:108097%09red/mmu:23945%09red
Adrenergic signaling in cardiomyocytes	KEGG PATHWAY	mmu04261	4	152	0.0129861	0.0806714	SLC8A1|CREB3L3|ADRA1A|GNAI1	http://www.genome.jp/kegg-bin/show_pathway?mmu04261/mmu:20541%09red/mmu:208677%09red/mmu:11550%09red/mmu:14677%09red
Antigen processing and presentation	KEGG PATHWAY	mmu04612	3	91	0.0173245	0.101472	CTSB|CTSL|LGMN	http://www.genome.jp/kegg-bin/show_pathway?mmu04612/mmu:13039%09red/mmu:13030%09red/mmu:19141%09red
Hypertrophic cardiomyopathy (HCM)	KEGG PATHWAY	mmu05410	3	91	0.0173245	0.101472	EDN1|SLC8A1|PRKAB2	http://www.genome.jp/kegg-bin/show_pathway?mmu05410/mmu:13614%09red/mmu:20541%09red/mmu:108097%09red
Melanogenesis	KEGG PATHWAY	mmu04916	3	100	0.0220157	0.124191	EDN1|CREB3L3|GNAI1	http://www.genome.jp/kegg-bin/show_pathway?mmu04916/mmu:13614%09red/mmu:208677%09red/mmu:14677%09red
Pyruvate metabolism	KEGG PATHWAY	mmu00620	2	38	0.0224149	0.124191	ALDH2|ME2	http://www.genome.jp/kegg-bin/show_pathway?mmu00620/mmu:11669%09red/mmu:107029%09red
Glucagon signaling pathway	KEGG PATHWAY	mmu04922	3	105	0.0248918	0.133743	CREB3L3|PFKL|PRKAB2	http://www.genome.jp/kegg-bin/show_pathway?mmu04922/mmu:18641%09red/mmu:208677%09red/mmu:108097%09red
Ferroptosis	KEGG PATHWAY	mmu04216	2	41	0.0256591	0.133743	SLC39A14|ACSL5	http://www.genome.jp/kegg-bin/show_pathway?mmu04216/mmu:213053%09red/mmu:433256%09red
Parathyroid hormone synthesis, secretion and action	KEGG PATHWAY	mmu04928	3	107	0.0260963	0.133743	CREB3L3|RXRA|GNAI1	http://www.genome.jp/kegg-bin/show_pathway?mmu04928/mmu:20181%09red/mmu:208677%09red/mmu:14677%09red
Insulin resistance	KEGG PATHWAY	mmu04931	3	110	0.0279606	0.139803	CREB3L3|PRKAB2|SLC27A3	http://www.genome.jp/kegg-bin/show_pathway?mmu04931/mmu:26568%09red/mmu:208677%09red/mmu:108097%09red
TNF signaling pathway	KEGG PATHWAY	mmu04668	3	113	0.0298941	0.145664	EDN1|CREB3L3|CASP3	http://www.genome.jp/kegg-bin/show_pathway?mmu04668/mmu:13614%09red/mmu:208677%09red/mmu:12367%09red
HIF-1 signaling pathway	KEGG PATHWAY	mmu04066	3	114	0.0305539	0.145664	EDN1|PFKL|TIMP1	http://www.genome.jp/kegg-bin/show_pathway?mmu04066/mmu:21857%09red/mmu:18641%09red/mmu:13614%09red
Cocaine addiction	KEGG PATHWAY	mmu05030	2	48	0.0339086	0.154776	CREB3L3|GNAI1	http://www.genome.jp/kegg-bin/show_pathway?mmu05030/mmu:208677%09red/mmu:14677%09red
Proteoglycans in cancer	KEGG PATHWAY	mmu05205	4	206	0.0339752	0.154776	HPSE|SDC4|CTSL|CASP3	http://www.genome.jp/kegg-bin/show_pathway?mmu05205/mmu:13039%09red/mmu:20971%09red/mmu:15442%09red/mmu:12367%09red
Carbon metabolism	KEGG PATHWAY	mmu01200	3	121	0.0353857	0.157697	MCEE|PFKL|ME2	http://www.genome.jp/kegg-bin/show_pathway?mmu01200/mmu:18641%09red/mmu:107029%09red/mmu:73724%09red
Sphingolipid signaling pathway	KEGG PATHWAY	mmu04071	3	124	0.03757	0.1629	S1PR1|CERS5|GNAI1	http://www.genome.jp/kegg-bin/show_pathway?mmu04071/mmu:71949%09red/mmu:14677%09red/mmu:13609%09red
Rap1 signaling pathway	KEGG PATHWAY	mmu04015	4	214	0.0381424	0.1629	PDGFRA|RALB|LPAR4|GNAI1	http://www.genome.jp/kegg-bin/show_pathway?mmu04015/mmu:64143%09red/mmu:14677%09red/mmu:18595%09red/mmu:78134%09red
Phosphonate and phosphinate metabolism	KEGG PATHWAY	mmu00440	1	6	0.0397266	0.166203	PCYT2	http://www.genome.jp/kegg-bin/show_pathway?mmu00440/mmu:68671%09red
Autophagy - animal	KEGG PATHWAY	mmu04140	3	130	0.0421405	0.172555	CTSB|CTSL|DAPK1	http://www.genome.jp/kegg-bin/show_pathway?mmu04140/mmu:13039%09red/mmu:13030%09red/mmu:69635%09red
Relaxin signaling pathway	KEGG PATHWAY	mmu04926	3	131	0.0429282	0.172555	EDN1|CREB3L3|GNAI1	http://www.genome.jp/kegg-bin/show_pathway?mmu04926/mmu:13614%09red/mmu:208677%09red/mmu:14677%09red
Estrogen signaling pathway	KEGG PATHWAY	mmu04915	3	134	0.0453355	0.175096	FKBP4|CREB3L3|GNAI1	http://www.genome.jp/kegg-bin/show_pathway?mmu04915/mmu:14228%09red/mmu:208677%09red/mmu:14677%09red
Dopaminergic synapse	KEGG PATHWAY	mmu04728	3	135	0.0461526	0.175096	CREB3L3|GRIA4|GNAI1	http://www.genome.jp/kegg-bin/show_pathway?mmu04728/mmu:208677%09red/mmu:14677%09red/mmu:14802%09red
Apoptosis	KEGG PATHWAY	mmu04210	3	136	0.0469769	0.175096	CTSB|CTSL|CASP3	http://www.genome.jp/kegg-bin/show_pathway?mmu04210/mmu:13039%09red/mmu:13030%09red/mmu:12367%09red
Purine metabolism	KEGG PATHWAY	mmu00230	3	136	0.0469769	0.175096	APRT|NME3|GDA	http://www.genome.jp/kegg-bin/show_pathway?mmu00230/mmu:14544%09red/mmu:11821%09red/mmu:79059%09red
Retrograde endocannabinoid signaling	KEGG PATHWAY	mmu04723	3	150	0.0592676	0.21024	MGLL|GRIA4|GNAI1	http://www.genome.jp/kegg-bin/show_pathway?mmu04723/mmu:23945%09red/mmu:14677%09red/mmu:14802%09red
Non-alcoholic fatty liver disease (NAFLD)	KEGG PATHWAY	mmu04932	3	151	0.060198	0.21024	PRKAB2|CASP3|RXRA	http://www.genome.jp/kegg-bin/show_pathway?mmu04932/mmu:20181%09red/mmu:12367%09red/mmu:108097%09red
PI3K-Akt signaling pathway	KEGG PATHWAY	mmu04151	5	358	0.0602799	0.21024	CREB3L3|PDGFRA|OSMR|RXRA|LPAR4	http://www.genome.jp/kegg-bin/show_pathway?mmu04151/mmu:18414%09red/mmu:208677%09red/mmu:20181%09red/mmu:18595%09red/mmu:78134%09red
Glycolysis / Gluconeogenesis	KEGG PATHWAY	mmu00010	2	67	0.060508	0.21024	PFKL|ALDH2	http://www.genome.jp/kegg-bin/show_pathway?mmu00010/mmu:18641%09red/mmu:11669%09red
Amphetamine addiction	KEGG PATHWAY	mmu05031	2	68	0.0620575	0.21203	CREB3L3|GRIA4	http://www.genome.jp/kegg-bin/show_pathway?mmu05031/mmu:208677%09red/mmu:14802%09red
Human cytomegalovirus infection	KEGG PATHWAY	mmu05163	4	256	0.0646052	0.217116	CREB3L3|PDGFRA|CASP3|GNAI1	http://www.genome.jp/kegg-bin/show_pathway?mmu05163/mmu:208677%09red/mmu:12367%09red/mmu:18595%09red/mmu:14677%09red
Cushing syndrome	KEGG PATHWAY	mmu04934	3	159	0.0678856	0.224122	AHR|CREB3L3|GNAI1	http://www.genome.jp/kegg-bin/show_pathway?mmu04934/mmu:208677%09red/mmu:11622%09red/mmu:14677%09red
Hepatitis C	KEGG PATHWAY	mmu05160	3	160	0.0688766	0.224122	CASP3|RXRA|RNASEL	http://www.genome.jp/kegg-bin/show_pathway?mmu05160/mmu:24014%09red/mmu:20181%09red/mmu:12367%09red
Influenza A	KEGG PATHWAY	mmu05164	3	164	0.0729059	0.233527	FDPS|CASP3|RNASEL	http://www.genome.jp/kegg-bin/show_pathway?mmu05164/mmu:24014%09red/mmu:12367%09red/mmu:110196%09red
Pertussis	KEGG PATHWAY	mmu05133	2	76	0.0749211	0.234326	CASP3|GNAI1	http://www.genome.jp/kegg-bin/show_pathway?mmu05133/mmu:12367%09red/mmu:14677%09red
Tight junction	KEGG PATHWAY	mmu04530	3	167	0.0759957	0.234326	CGNL1|PRKAB2|MARVELD3	http://www.genome.jp/kegg-bin/show_pathway?mmu04530/mmu:73608%09red/mmu:68178%09red/mmu:108097%09red
Platinum drug resistance	KEGG PATHWAY	mmu01524	2	77	0.0765844	0.234326	MGST1|CASP3	http://www.genome.jp/kegg-bin/show_pathway?mmu01524/mmu:12367%09red/mmu:56615%09red
Salivary secretion	KEGG PATHWAY	mmu04970	2	78	0.0782595	0.235929	LPO|ADRA1A	http://www.genome.jp/kegg-bin/show_pathway?mmu04970/mmu:76113%09red/mmu:11550%09red
Cell adhesion molecules (CAMs)	KEGG PATHWAY	mmu04514	3	171	0.0802039	0.238287	SDC4|ESAM|CADM1	http://www.genome.jp/kegg-bin/show_pathway?mmu04514/mmu:54725%09red/mmu:20971%09red/mmu:69524%09red
Axon guidance	KEGG PATHWAY	mmu04360	3	180	0.0900316	0.259932	PLXNA2|TRPC6|GNAI1	http://www.genome.jp/kegg-bin/show_pathway?mmu04360/mmu:18845%09red/mmu:14677%09red/mmu:22068%09red
Gap junction	KEGG PATHWAY	mmu04540	2	86	0.0920573	0.259932	PDGFRA|GNAI1	http://www.genome.jp/kegg-bin/show_pathway?mmu04540/mmu:14677%09red/mmu:18595%09red
ECM-receptor interaction	KEGG PATHWAY	mmu04512	2	86	0.0920573	0.259932	NPNT|SDC4	http://www.genome.jp/kegg-bin/show_pathway?mmu04512/mmu:114249%09red/mmu:20971%09red
Transcriptional misregulation in cancer	KEGG PATHWAY	mmu05202	3	183	0.0934145	0.259932	NUPR1|RXRA|MLLT3	http://www.genome.jp/kegg-bin/show_pathway?mmu05202/mmu:56312%09red/mmu:20181%09red/mmu:70122%09red
Drug metabolism - other enzymes	KEGG PATHWAY	mmu00983	2	87	0.093829	0.259932	MGST1|NME3	http://www.genome.jp/kegg-bin/show_pathway?mmu00983/mmu:79059%09red/mmu:56615%09red
Colorectal cancer	KEGG PATHWAY	mmu05210	2	88	0.0956106	0.260725	CASP3|RALB	http://www.genome.jp/kegg-bin/show_pathway?mmu05210/mmu:64143%09red/mmu:12367%09red
Arachidonic acid metabolism	KEGG PATHWAY	mmu00590	2	89	0.0974018	0.260725	TBXAS1|PTGIS	http://www.genome.jp/kegg-bin/show_pathway?mmu00590/mmu:21391%09red/mmu:19223%09red
Protein digestion and absorption	KEGG PATHWAY	mmu04974	2	90	0.0992026	0.260725	SLC8A1|SLC1A5	http://www.genome.jp/kegg-bin/show_pathway?mmu04974/mmu:20541%09red/mmu:20514%09red
Longevity regulating pathway	KEGG PATHWAY	mmu04211	2	90	0.0992026	0.260725	CREB3L3|PRKAB2	http://www.genome.jp/kegg-bin/show_pathway?mmu04211/mmu:208677%09red/mmu:108097%09red
Small cell lung cancer	KEGG PATHWAY	mmu05222	2	92	0.102832	0.266244	CASP3|RXRA	http://www.genome.jp/kegg-bin/show_pathway?mmu05222/mmu:20181%09red/mmu:12367%09red
Pantothenate and CoA biosynthesis	KEGG PATHWAY	mmu00770	1	18	0.104208	0.266244	PANK1	http://www.genome.jp/kegg-bin/show_pathway?mmu00770/mmu:75735%09red
Huntington disease	KEGG PATHWAY	mmu05016	3	194	0.106255	0.266244	CREB3L3|DNAH6|CASP3	http://www.genome.jp/kegg-bin/show_pathway?mmu05016/mmu:330355%09red/mmu:208677%09red/mmu:12367%09red
Chemical carcinogenesis	KEGG PATHWAY	mmu05204	2	94	0.106498	0.266244	MGST1|SULT1A1	http://www.genome.jp/kegg-bin/show_pathway?mmu05204/mmu:20887%09red/mmu:56615%09red
Fatty acid biosynthesis	KEGG PATHWAY	mmu00061	1	19	0.109383	0.266946	ACSL5	http://www.genome.jp/kegg-bin/show_pathway?mmu00061/mmu:433256%09red
One carbon pool by folate	KEGG PATHWAY	mmu00670	1	19	0.109383	0.266946	MTHFS	http://www.genome.jp/kegg-bin/show_pathway?mmu00670/mmu:107885%09red
Glycerophospholipid metabolism	KEGG PATHWAY	mmu00564	2	97	0.112061	0.267121	DGKH|PCYT2	http://www.genome.jp/kegg-bin/show_pathway?mmu00564/mmu:68671%09red/mmu:380921%09red
Prostate cancer	KEGG PATHWAY	mmu05215	2	97	0.112061	0.267121	CREB3L3|PDGFRA	http://www.genome.jp/kegg-bin/show_pathway?mmu05215/mmu:208677%09red/mmu:18595%09red
Circadian entrainment	KEGG PATHWAY	mmu04713	2	99	0.115811	0.27202	GRIA4|GNAI1	http://www.genome.jp/kegg-bin/show_pathway?mmu04713/mmu:14677%09red/mmu:14802%09red
AGE-RAGE signaling pathway in diabetic complications	KEGG PATHWAY	mmu04933	2	101	0.119592	0.27202	EDN1|CASP3	http://www.genome.jp/kegg-bin/show_pathway?mmu04933/mmu:13614%09red/mmu:12367%09red
Glycosaminoglycan degradation	KEGG PATHWAY	mmu00531	1	21	0.119643	0.27202	HPSE	http://www.genome.jp/kegg-bin/show_pathway?mmu00531/mmu:15442%09red
Th17 cell differentiation	KEGG PATHWAY	mmu04659	2	102	0.121495	0.27202	AHR|RXRA	http://www.genome.jp/kegg-bin/show_pathway?mmu04659/mmu:20181%09red/mmu:11622%09red
Aldosterone synthesis and secretion	KEGG PATHWAY	mmu04925	2	102	0.121495	0.27202	CREB3L3|LIPE	http://www.genome.jp/kegg-bin/show_pathway?mmu04925/mmu:208677%09red/mmu:16890%09red
Chagas disease (American trypanosomiasis)	KEGG PATHWAY	mmu05142	2	103	0.123404	0.27202	GNA14|GNAI1	http://www.genome.jp/kegg-bin/show_pathway?mmu05142/mmu:14677%09red/mmu:14675%09red
Amoebiasis	KEGG PATHWAY	mmu05146	2	103	0.123404	0.27202	GNA14|CASP3	http://www.genome.jp/kegg-bin/show_pathway?mmu05146/mmu:12367%09red/mmu:14675%09red
Toxoplasmosis	KEGG PATHWAY	mmu05145	2	108	0.13306	0.287883	CASP3|GNAI1	http://www.genome.jp/kegg-bin/show_pathway?mmu05145/mmu:12367%09red/mmu:14677%09red
Histidine metabolism	KEGG PATHWAY	mmu00340	1	24	0.134814	0.287883	ALDH2	http://www.genome.jp/kegg-bin/show_pathway?mmu00340/mmu:11669%09red
Glycosaminoglycan biosynthesis - heparan sulfate / heparin	KEGG PATHWAY	mmu00534	1	24	0.134814	0.287883	EXT1	http://www.genome.jp/kegg-bin/show_pathway?mmu00534/mmu:14042%09red
Cholinergic synapse	KEGG PATHWAY	mmu04725	2	113	0.142879	0.301962	CREB3L3|GNAI1	http://www.genome.jp/kegg-bin/show_pathway?mmu04725/mmu:208677%09red/mmu:14677%09red
Glutamatergic synapse	KEGG PATHWAY	mmu04724	2	114	0.144862	0.303027	GRIA4|GNAI1	http://www.genome.jp/kegg-bin/show_pathway?mmu04724/mmu:14677%09red/mmu:14802%09red
Leukocyte transendothelial migration	KEGG PATHWAY	mmu04670	2	115	0.14685	0.304082	ESAM|GNAI1	http://www.genome.jp/kegg-bin/show_pathway?mmu04670/mmu:14677%09red/mmu:69524%09red
Ascorbate and aldarate metabolism	KEGG PATHWAY	mmu00053	1	27	0.149724	0.306933	ALDH2	http://www.genome.jp/kegg-bin/show_pathway?mmu00053/mmu:11669%09red
Mucin type O-glycan biosynthesis	KEGG PATHWAY	mmu00512	1	28	0.154637	0.310789	GALNT18	http://www.genome.jp/kegg-bin/show_pathway?mmu00512/mmu:233733%09red
Protein export	KEGG PATHWAY	mmu03060	1	28	0.154637	0.310789	IMMP1L	http://www.genome.jp/kegg-bin/show_pathway?mmu03060/mmu:66541%09red
Fatty acid elongation	KEGG PATHWAY	mmu00062	1	29	0.159521	0.317494	ACAA2	http://www.genome.jp/kegg-bin/show_pathway?mmu00062/mmu:52538%09red
Circadian rhythm	KEGG PATHWAY	mmu04710	1	30	0.164378	0.321365	PRKAB2	http://www.genome.jp/kegg-bin/show_pathway?mmu04710/mmu:108097%09red
Platelet activation	KEGG PATHWAY	mmu04611	2	125	0.167018	0.321365	TBXAS1|GNAI1	http://www.genome.jp/kegg-bin/show_pathway?mmu04611/mmu:21391%09red/mmu:14677%09red
Glyoxylate and dicarboxylate metabolism	KEGG PATHWAY	mmu00630	1	31	0.169207	0.321365	MCEE	http://www.genome.jp/kegg-bin/show_pathway?mmu00630/mmu:73724%09red
Galactose metabolism	KEGG PATHWAY	mmu00052	1	32	0.174007	0.321365	PFKL	http://www.genome.jp/kegg-bin/show_pathway?mmu00052/mmu:18641%09red
Pentose phosphate pathway	KEGG PATHWAY	mmu00030	1	32	0.174007	0.321365	PFKL	http://www.genome.jp/kegg-bin/show_pathway?mmu00030/mmu:18641%09red
Biosynthesis of unsaturated fatty acids	KEGG PATHWAY	mmu01040	1	32	0.174007	0.321365	HSD17B4	http://www.genome.jp/kegg-bin/show_pathway?mmu01040/mmu:15488%09red
Citrate cycle (TCA cycle)	KEGG PATHWAY	mmu00020	1	32	0.174007	0.321365	ACLY	http://www.genome.jp/kegg-bin/show_pathway?mmu00020/mmu:104112%09red
Apoptosis - multiple species	KEGG PATHWAY	mmu04215	1	32	0.174007	0.321365	CASP3	http://www.genome.jp/kegg-bin/show_pathway?mmu04215/mmu:12367%09red
Propanoate metabolism	KEGG PATHWAY	mmu00640	1	33	0.178781	0.326209	MCEE	http://www.genome.jp/kegg-bin/show_pathway?mmu00640/mmu:73724%09red
Serotonergic synapse	KEGG PATHWAY	mmu04726	2	132	0.181404	0.326209	CASP3|GNAI1	http://www.genome.jp/kegg-bin/show_pathway?mmu04726/mmu:12367%09red/mmu:14677%09red
FoxO signaling pathway	KEGG PATHWAY	mmu04068	2	132	0.181404	0.326209	S1PR1|PRKAB2	http://www.genome.jp/kegg-bin/show_pathway?mmu04068/mmu:108097%09red/mmu:13609%09red
beta-Alanine metabolism	KEGG PATHWAY	mmu00410	1	34	0.183527	0.327156	ALDH2	http://www.genome.jp/kegg-bin/show_pathway?mmu00410/mmu:11669%09red
Fructose and mannose metabolism	KEGG PATHWAY	mmu00051	1	35	0.188245	0.332674	PFKL	http://www.genome.jp/kegg-bin/show_pathway?mmu00051/mmu:18641%09red
Thyroid cancer	KEGG PATHWAY	mmu05216	1	37	0.197601	0.344084	RXRA	http://www.genome.jp/kegg-bin/show_pathway?mmu05216/mmu:20181%09red
Vascular smooth muscle contraction	KEGG PATHWAY	mmu04270	2	140	0.198058	0.344084	EDN1|ADRA1A	http://www.genome.jp/kegg-bin/show_pathway?mmu04270/mmu:13614%09red/mmu:11550%09red
Alanine, aspartate and glutamate metabolism	KEGG PATHWAY	mmu00250	1	38	0.202238	0.348394	ALDH4A1	http://www.genome.jp/kegg-bin/show_pathway?mmu00250/mmu:212647%09red
Parkinson disease	KEGG PATHWAY	mmu05012	2	144	0.206454	0.352693	CASP3|GNAI1	http://www.genome.jp/kegg-bin/show_pathway?mmu05012/mmu:12367%09red/mmu:14677%09red
Endocytosis	KEGG PATHWAY	mmu04144	3	270	0.209811	0.355278	CBLC|PDGFRA|RAB31	http://www.genome.jp/kegg-bin/show_pathway?mmu04144/mmu:80794%09red/mmu:18595%09red/mmu:106572%09red
Nicotine addiction	KEGG PATHWAY	mmu05033	1	40	0.211433	0.355278	GRIA4	http://www.genome.jp/kegg-bin/show_pathway?mmu05033/mmu:14802%09red
Bladder cancer	KEGG PATHWAY	mmu05219	1	41	0.215991	0.359986	DAPK1	http://www.genome.jp/kegg-bin/show_pathway?mmu05219/mmu:69635%09red
Vasopressin-regulated water reabsorption	KEGG PATHWAY	mmu04962	1	43	0.225029	0.370713	CREB3L3	http://www.genome.jp/kegg-bin/show_pathway?mmu04962/mmu:208677%09red
Oxytocin signaling pathway	KEGG PATHWAY	mmu04921	2	154	0.227596	0.370713	PRKAB2|GNAI1	http://www.genome.jp/kegg-bin/show_pathway?mmu04921/mmu:14677%09red/mmu:108097%09red
MicroRNAs in cancer	KEGG PATHWAY	mmu05206	3	282	0.227853	0.370713	PDGFRA|MARCKS|CASP3	http://www.genome.jp/kegg-bin/show_pathway?mmu05206/mmu:18595%09red/mmu:12367%09red/mmu:17118%09red
Mineral absorption	KEGG PATHWAY	mmu04978	1	47	0.242794	0.384793	SLC8A1	http://www.genome.jp/kegg-bin/show_pathway?mmu04978/mmu:20541%09red
MAPK signaling pathway	KEGG PATHWAY	mmu04010	3	294	0.246175	0.384793	PDGFRA|MAPKAPK3|CASP3	http://www.genome.jp/kegg-bin/show_pathway?mmu04010/mmu:102626%09red/mmu:12367%09red/mmu:18595%09red
Hepatitis B	KEGG PATHWAY	mmu05161	2	163	0.246747	0.384793	CREB3L3|CASP3	http://www.genome.jp/kegg-bin/show_pathway?mmu05161/mmu:208677%09red/mmu:12367%09red
ABC transporters	KEGG PATHWAY	mmu02010	1	48	0.247171	0.384793	ABCG1	http://www.genome.jp/kegg-bin/show_pathway?mmu02010/mmu:11307%09red
Tryptophan metabolism	KEGG PATHWAY	mmu00380	1	48	0.247171	0.384793	ALDH2	http://www.genome.jp/kegg-bin/show_pathway?mmu00380/mmu:11669%09red
Jak-STAT signaling pathway	KEGG PATHWAY	mmu04630	2	165	0.251013	0.384793	PDGFRA|OSMR	http://www.genome.jp/kegg-bin/show_pathway?mmu04630/mmu:18414%09red/mmu:18595%09red
Notch signaling pathway	KEGG PATHWAY	mmu04330	1	49	0.251523	0.384793	JAG2	http://www.genome.jp/kegg-bin/show_pathway?mmu04330/mmu:16450%09red
Amino sugar and nucleotide sugar metabolism	KEGG PATHWAY	mmu00520	1	49	0.251523	0.384793	GNPDA1	http://www.genome.jp/kegg-bin/show_pathway?mmu00520/mmu:26384%09red
N-Glycan biosynthesis	KEGG PATHWAY	mmu00510	1	50	0.255851	0.388514	MAN2A1	http://www.genome.jp/kegg-bin/show_pathway?mmu00510/mmu:17158%09red
Amyotrophic lateral sclerosis (ALS)	KEGG PATHWAY	mmu05014	1	52	0.264431	0.39859	CASP3	http://www.genome.jp/kegg-bin/show_pathway?mmu05014/mmu:12367%09red
Endocrine and other factor-regulated calcium reabsorption	KEGG PATHWAY	mmu04961	1	57	0.285452	0.424034	SLC8A1	http://www.genome.jp/kegg-bin/show_pathway?mmu04961/mmu:20541%09red
Legionellosis	KEGG PATHWAY	mmu05134	1	58	0.289584	0.424034	CASP3	http://www.genome.jp/kegg-bin/show_pathway?mmu05134/mmu:12367%09red
VEGF signaling pathway	KEGG PATHWAY	mmu04370	1	58	0.289584	0.424034	MAPKAPK3	http://www.genome.jp/kegg-bin/show_pathway?mmu04370/mmu:102626%09red
Pyrimidine metabolism	KEGG PATHWAY	mmu00240	1	58	0.289584	0.424034	NME3	http://www.genome.jp/kegg-bin/show_pathway?mmu00240/mmu:79059%09red
Lysine degradation	KEGG PATHWAY	mmu00310	1	59	0.293692	0.426999	ALDH2	http://www.genome.jp/kegg-bin/show_pathway?mmu00310/mmu:11669%09red
Long-term depression	KEGG PATHWAY	mmu04730	1	61	0.301838	0.435751	GNAI1	http://www.genome.jp/kegg-bin/show_pathway?mmu04730/mmu:14677%09red
Longevity regulating pathway - multiple species	KEGG PATHWAY	mmu04213	1	62	0.305875	0.438492	PRKAB2	http://www.genome.jp/kegg-bin/show_pathway?mmu04213/mmu:108097%09red
Glutathione metabolism	KEGG PATHWAY	mmu00480	1	64	0.313881	0.446844	MGST1	http://www.genome.jp/kegg-bin/show_pathway?mmu00480/mmu:56615%09red
Non-small cell lung cancer	KEGG PATHWAY	mmu05223	1	66	0.321795	0.450978	RXRA	http://www.genome.jp/kegg-bin/show_pathway?mmu05223/mmu:20181%09red
Metabolism of xenobiotics by cytochrome P450	KEGG PATHWAY	mmu00980	1	66	0.321795	0.450978	MGST1	http://www.genome.jp/kegg-bin/show_pathway?mmu00980/mmu:56615%09red
Alcoholism	KEGG PATHWAY	mmu05034	2	199	0.323384	0.450978	CREB3L3|GNAI1	http://www.genome.jp/kegg-bin/show_pathway?mmu05034/mmu:208677%09red/mmu:14677%09red
Drug metabolism - cytochrome P450	KEGG PATHWAY	mmu00982	1	68	0.329617	0.456565	MGST1	http://www.genome.jp/kegg-bin/show_pathway?mmu00982/mmu:56615%09red
Cortisol synthesis and secretion	KEGG PATHWAY	mmu04927	1	69	0.333495	0.458836	CREB3L3	http://www.genome.jp/kegg-bin/show_pathway?mmu04927/mmu:208677%09red
NOD-like receptor signaling pathway	KEGG PATHWAY	mmu04621	2	206	0.338122	0.459246	CTSB|RNASEL	http://www.genome.jp/kegg-bin/show_pathway?mmu04621/mmu:24014%09red/mmu:13030%09red
p53 signaling pathway	KEGG PATHWAY	mmu04115	1	71	0.341184	0.459246	CASP3	http://www.genome.jp/kegg-bin/show_pathway?mmu04115/mmu:12367%09red
Adherens junction	KEGG PATHWAY	mmu04520	1	72	0.344995	0.459246	SORBS1	http://www.genome.jp/kegg-bin/show_pathway?mmu04520/mmu:20411%09red
Melanoma	KEGG PATHWAY	mmu05218	1	72	0.344995	0.459246	PDGFRA	http://www.genome.jp/kegg-bin/show_pathway?mmu05218/mmu:18595%09red
Bile secretion	KEGG PATHWAY	mmu04976	1	72	0.344995	0.459246	RXRA	http://www.genome.jp/kegg-bin/show_pathway?mmu04976/mmu:20181%09red
Thyroid hormone synthesis	KEGG PATHWAY	mmu04918	1	73	0.348784	0.461295	CREB3L3	http://www.genome.jp/kegg-bin/show_pathway?mmu04918/mmu:208677%09red
Gastric acid secretion	KEGG PATHWAY	mmu04971	1	74	0.352551	0.462284	GNAI1	http://www.genome.jp/kegg-bin/show_pathway?mmu04971/mmu:14677%09red
Pancreatic cancer	KEGG PATHWAY	mmu05212	1	75	0.356297	0.462284	RALB	http://www.genome.jp/kegg-bin/show_pathway?mmu05212/mmu:64143%09red
Glioma	KEGG PATHWAY	mmu05214	1	75	0.356297	0.462284	PDGFRA	http://www.genome.jp/kegg-bin/show_pathway?mmu05214/mmu:18595%09red
Regulation of actin cytoskeleton	KEGG PATHWAY	mmu04810	2	217	0.361079	0.465542	PDGFRA|LPAR4	http://www.genome.jp/kegg-bin/show_pathway?mmu04810/mmu:18595%09red/mmu:78134%09red
Arrhythmogenic right ventricular cardiomyopathy (ARVC)	KEGG PATHWAY	mmu05412	1	77	0.363723	0.466021	SLC8A1	http://www.genome.jp/kegg-bin/show_pathway?mmu05412/mmu:20541%09red
Biosynthesis of amino acids	KEGG PATHWAY	mmu01230	1	78	0.367405	0.467813	PFKL	http://www.genome.jp/kegg-bin/show_pathway?mmu01230/mmu:18641%09red
EGFR tyrosine kinase inhibitor resistance	KEGG PATHWAY	mmu01521	1	80	0.374704	0.474162	PDGFRA	http://www.genome.jp/kegg-bin/show_pathway?mmu01521/mmu:18595%09red
RNA degradation	KEGG PATHWAY	mmu03018	1	83	0.385495	0.4785	PFKL	http://www.genome.jp/kegg-bin/show_pathway?mmu03018/mmu:18641%09red
Rheumatoid arthritis	KEGG PATHWAY	mmu05323	1	84	0.389051	0.4785	CTSL	http://www.genome.jp/kegg-bin/show_pathway?mmu05323/mmu:13039%09red
Viral carcinogenesis	KEGG PATHWAY	mmu05203	2	231	0.389856	0.4785	CREB3L3|CASP3	http://www.genome.jp/kegg-bin/show_pathway?mmu05203/mmu:208677%09red/mmu:12367%09red
Ras signaling pathway	KEGG PATHWAY	mmu04014	2	233	0.393922	0.4785	PDGFRA|RALB	http://www.genome.jp/kegg-bin/show_pathway?mmu04014/mmu:64143%09red/mmu:18595%09red
Insulin secretion	KEGG PATHWAY	mmu04911	1	86	0.396102	0.4785	CREB3L3	http://www.genome.jp/kegg-bin/show_pathway?mmu04911/mmu:208677%09red
Cardiac muscle contraction	KEGG PATHWAY	mmu04260	1	86	0.396102	0.4785	SLC8A1	http://www.genome.jp/kegg-bin/show_pathway?mmu04260/mmu:20541%09red
Th1 and Th2 cell differentiation	KEGG PATHWAY	mmu04658	1	87	0.399596	0.4785	JAG2	http://www.genome.jp/kegg-bin/show_pathway?mmu04658/mmu:16450%09red
Complement and coagulation cascades	KEGG PATHWAY	mmu04610	1	88	0.403071	0.4785	F5	http://www.genome.jp/kegg-bin/show_pathway?mmu04610/mmu:14067%09red
Human immunodeficiency virus 1 infection	KEGG PATHWAY	mmu05170	2	239	0.406043	0.4785	CASP3|GNAI1	http://www.genome.jp/kegg-bin/show_pathway?mmu05170/mmu:12367%09red/mmu:14677%09red
Steroid hormone biosynthesis	KEGG PATHWAY	mmu00140	1	89	0.406526	0.4785	SRD5A1	http://www.genome.jp/kegg-bin/show_pathway?mmu00140/mmu:78925%09red
Viral myocarditis	KEGG PATHWAY	mmu05416	1	89	0.406526	0.4785	CASP3	http://www.genome.jp/kegg-bin/show_pathway?mmu05416/mmu:12367%09red
GABAergic synapse	KEGG PATHWAY	mmu04727	1	90	0.40996	0.4785	GNAI1	http://www.genome.jp/kegg-bin/show_pathway?mmu04727/mmu:14677%09red
Progesterone-mediated oocyte maturation	KEGG PATHWAY	mmu04914	1	90	0.40996	0.4785	GNAI1	http://www.genome.jp/kegg-bin/show_pathway?mmu04914/mmu:14677%09red
IL-17 signaling pathway	KEGG PATHWAY	mmu04657	1	91	0.413375	0.4785	CASP3	http://www.genome.jp/kegg-bin/show_pathway?mmu04657/mmu:12367%09red
Morphine addiction	KEGG PATHWAY	mmu05032	1	92	0.416771	0.4785	GNAI1	http://www.genome.jp/kegg-bin/show_pathway?mmu05032/mmu:14677%09red
Fc gamma R-mediated phagocytosis	KEGG PATHWAY	mmu04666	1	92	0.416771	0.4785	MARCKS	http://www.genome.jp/kegg-bin/show_pathway?mmu04666/mmu:17118%09red
Human T-cell leukemia virus 1 infection	KEGG PATHWAY	mmu05166	2	246	0.420037	0.4785	CREB3L3|FDPS	http://www.genome.jp/kegg-bin/show_pathway?mmu05166/mmu:208677%09red/mmu:110196%09red
Endocrine resistance	KEGG PATHWAY	mmu01522	1	93	0.420146	0.4785	JAG2	http://www.genome.jp/kegg-bin/show_pathway?mmu01522/mmu:16450%09red
Dilated cardiomyopathy (DCM)	KEGG PATHWAY	mmu05414	1	95	0.426839	0.483437	SLC8A1	http://www.genome.jp/kegg-bin/show_pathway?mmu05414/mmu:20541%09red
Phosphatidylinositol signaling system	KEGG PATHWAY	mmu04070	1	98	0.436735	0.491927	DGKH	http://www.genome.jp/kegg-bin/show_pathway?mmu04070/mmu:380921%09red
Pancreatic secretion	KEGG PATHWAY	mmu04972	1	105	0.459169	0.514369	TPCN2	http://www.genome.jp/kegg-bin/show_pathway?mmu04972/mmu:233979%09red
Herpes simplex virus 1 infection	KEGG PATHWAY	mmu05168	3	439	0.470678	0.524397	RNASEL|CASP3|POU2F3	http://www.genome.jp/kegg-bin/show_pathway?mmu05168/mmu:18988%09red/mmu:24014%09red/mmu:12367%09red
Natural killer cell mediated cytotoxicity	KEGG PATHWAY	mmu04650	1	118	0.498498	0.54942	CASP3	http://www.genome.jp/kegg-bin/show_pathway?mmu04650/mmu:12367%09red
Thyroid hormone signaling pathway	KEGG PATHWAY	mmu04919	1	118	0.498498	0.54942	RXRA	http://www.genome.jp/kegg-bin/show_pathway?mmu04919/mmu:20181%09red
Cytokine-cytokine receptor interaction	KEGG PATHWAY	mmu04060	2	296	0.514633	0.56417	OSMR|TNFSF18	http://www.genome.jp/kegg-bin/show_pathway?mmu04060/mmu:240873%09red/mmu:18414%09red
Spliceosome	KEGG PATHWAY	mmu03040	1	133	0.540352	0.588985	PRPF40B	http://www.genome.jp/kegg-bin/show_pathway?mmu03040/mmu:54614%09red
Oxidative phosphorylation	KEGG PATHWAY	mmu00190	1	134	0.543015	0.588985	PPA1	http://www.genome.jp/kegg-bin/show_pathway?mmu00190/mmu:67895%09red
Ubiquitin mediated proteolysis	KEGG PATHWAY	mmu04120	1	139	0.556103	0.600005	CBLC	http://www.genome.jp/kegg-bin/show_pathway?mmu04120/mmu:80794%09red
Measles	KEGG PATHWAY	mmu05162	1	144	0.568817	0.610511	CASP3	http://www.genome.jp/kegg-bin/show_pathway?mmu05162/mmu:12367%09red
Breast cancer	KEGG PATHWAY	mmu05224	1	147	0.576271	0.615289	JAG2	http://www.genome.jp/kegg-bin/show_pathway?mmu05224/mmu:16450%09red
Gastric cancer	KEGG PATHWAY	mmu05226	1	150	0.583597	0.619883	RXRA	http://www.genome.jp/kegg-bin/show_pathway?mmu05226/mmu:20181%09red
Protein processing in endoplasmic reticulum	KEGG PATHWAY	mmu04141	1	163	0.613912	0.648721	SVIP	http://www.genome.jp/kegg-bin/show_pathway?mmu04141/mmu:75744%09red
Human papillomavirus infection	KEGG PATHWAY	mmu05165	2	361	0.621492	0.651387	CREB3L3|CASP3	http://www.genome.jp/kegg-bin/show_pathway?mmu05165/mmu:208677%09red/mmu:12367%09red
RNA transport	KEGG PATHWAY	mmu03013	1	167	0.62279	0.651387	NUP210L	http://www.genome.jp/kegg-bin/show_pathway?mmu03013/mmu:77595%09red
Hepatocellular carcinoma	KEGG PATHWAY	mmu05225	1	171	0.631465	0.657108	MGST1	http://www.genome.jp/kegg-bin/show_pathway?mmu05225/mmu:56615%09red
Alzheimer disease	KEGG PATHWAY	mmu05010	1	175	0.639941	0.662565	CASP3	http://www.genome.jp/kegg-bin/show_pathway?mmu05010/mmu:12367%09red
Tuberculosis	KEGG PATHWAY	mmu05152	1	178	0.64617	0.665653	CASP3	http://www.genome.jp/kegg-bin/show_pathway?mmu05152/mmu:12367%09red
Phagosome	KEGG PATHWAY	mmu04145	1	181	0.652293	0.6686	CTSL	http://www.genome.jp/kegg-bin/show_pathway?mmu04145/mmu:13039%09red
Focal adhesion	KEGG PATHWAY	mmu04510	1	199	0.686873	0.698919	PDGFRA	http://www.genome.jp/kegg-bin/show_pathway?mmu04510/mmu:18595%09red
Chemokine signaling pathway	KEGG PATHWAY	mmu04062	1	200	0.688691	0.698919	GNAI1	http://www.genome.jp/kegg-bin/show_pathway?mmu04062/mmu:14677%09red
Kaposi sarcoma-associated herpesvirus infection	KEGG PATHWAY	mmu05167	1	217	0.718029	0.725103	CASP3	http://www.genome.jp/kegg-bin/show_pathway?mmu05167/mmu:12367%09red
Epstein-Barr virus infection	KEGG PATHWAY	mmu05169	1	230	0.738592	0.742212	CASP3	http://www.genome.jp/kegg-bin/show_pathway?mmu05169/mmu:12367%09red
Olfactory transduction	KEGG PATHWAY	mmu04740	1	1134	0.998734	0.998734	SLC8A1	http://www.genome.jp/kegg-bin/show_pathway?mmu04740/mmu:20541%09red
