# Supplementary material for: Insulin-like growth factor 2 mRNA binding protein 2 regulates proliferation, migration, and angiogenesis of keratinocytes by modulating heparanase stability
Source: Bioengineered. 2021 Dec 7;12(2):11267–76. doi: 10.1080/21655979.2021.2002495 (PMC8810085; doi:10.1080/21655979.2021.2002495)
Supplement: Supplemental Material [file KBIE_A_2002495_SM8222.zip]

Archive with 3 entries (3 files):
- supplementary/Supplementary_Table_1.xlsx
- supplementary/Supplementary_Table_2.xlsx
- supplementary/Supplementary_Table_3.xlsx
